# Supplementary material for: Modeling gene expression using chromatin features in various cellular contexts
Source: Genome Biol. 2012 Sep 5;13(9):R53. doi: 10.1186/gb-2012-13-9-r53 (PMC3491397; doi:10.1186/gb-2012-13-9-r53)
Supplement: Additional file 1 — Supplementary tables. Table S1: bestbin and pseudocount results for each mark. Table S2: results of all predictions, including the correlation coefficient, P-value for the correlation, the individual correlation, and relative importance of each chromatin feature. Table S3: list of experiments used in the analysis. [file gb-2012-13-9-r53-S1.xls]

## Sheet: Table S1
ExpressionDataType	Exp.ID	Mark	CpG.group	binning.method	bestbin	pseudocount
TSS-based	cm1w	Control	all	bestbin	17	0.43
TSS-based	cmec	Control	all	bestbin	31	1.06
TSS-based	cmgc	Control	all	bestbin	41	0.81
TSS-based	cmgn	Control	all	bestbin	17	1.73
TSS-based	cmhc	Control	all	bestbin	31	1.28
TSS-based	cmhn	Control	all	bestbin	29	1.84
TSS-based	cmkc	Control	all	bestbin	17	2.95
TSS-based	cmkn	Control	all	bestbin	17	3.73
TSS-based	cmkp	Control	all	bestbin	18	2.43
TSS-based	cmnc	Control	all	bestbin	30	0.09
TSS-based	cmnn	Control	all	bestbin	41	0.3
TSS-based	cmuc	Control	all	bestbin	19	2.67
TSS-based	cp1c	Control	all	bestbin	17	0.28
TSS-based	cp1n	Control	all	bestbin	17	0.25
TSS-based	cp1w	Control	all	bestbin	17	0.26
TSS-based	cpec	Control	all	bestbin	30	0.81
TSS-based	cpen	Control	all	bestbin	32	0.71
TSS-based	cpew	Control	all	bestbin	31	0.96
TSS-based	cpgc	Control	all	bestbin	41	0.79
TSS-based	cpgn	Control	all	bestbin	41	1.07
TSS-based	cpgw	Control	all	bestbin	41	1.06
TSS-based	cphc	Control	all	bestbin	31	2.11
TSS-based	cphn	Control	all	bestbin	29	2.54
TSS-based	cphw	Control	all	bestbin	32	0.76
TSS-based	cpkc	Control	all	bestbin	31	1.83
TSS-based	cpkn	Control	all	bestbin	17	2.52
TSS-based	cpkw	Control	all	bestbin	17	2.06
TSS-based	cpnc	Control	all	bestbin	41	0.38
TSS-based	cpnn	Control	all	bestbin	41	0.47
TSS-based	cpnw	Control	all	bestbin	41	0.4
TSS-based	cpuc	Control	all	bestbin	18	2.08
TSS-based	cpun	Control	all	bestbin	18	1.55
TSS-based	cpuw	Control	all	bestbin	18	1.3
TSS-based	cteu	Control	all	bestbin	32	0.48
TSS-based	ctgu	Control	all	bestbin	41	0.81
TSS-based	cthu	Control	all	bestbin	29	1.65
TSS-based	ctkh	Control	all	bestbin	21	3.45
TSS-based	ctkl	Control	all	bestbin	18	3.34
TSS-based	ctku	Control	all	bestbin	18	2.7
TSS-based	dpgc	Control	all	bestbin	41	1.2
TSS-based	dpgn	Control	all	bestbin	41	0.81
TSS-based	dphc	Control	all	bestbin	33	0.86
TSS-based	dphn	Control	all	bestbin	32	1.74
TSS-based	dpkc	Control	all	bestbin	16	2.21
TSS-based	dpkn	Control	all	bestbin	17	2.79
TSS-based	dpkp	Control	all	bestbin	28	2.73
TSS-based	dpnc	Control	all	bestbin	30	0.34
TSS-based	dpnn	Control	all	bestbin	41	0.49
TSS-based	dpuc	Control	all	bestbin	18	1.69
TSS-based	dpun	Control	all	bestbin	17	2.38
TSS-based	dtkh	Control	all	bestbin	17	2.64
TSS-based	dtkl	Control	all	bestbin	16	2.64
TSS-based	dtku	Control	all	bestbin	31	2.28
TSS-based	rm1c	Control	all	bestbin	17	0.11
TSS-based	rm1n	Control	all	bestbin	18	2.17
TSS-based	rm1w	Control	all	bestbin	18	1.02
TSS-based	rmec	Control	all	bestbin	22	0.57
TSS-based	rmen	Control	all	bestbin	35	0.89
TSS-based	rmew	Control	all	bestbin	22	0.69
TSS-based	rmgc	Control	all	bestbin	41	1.01
TSS-based	rmgn	Control	all	bestbin	41	1.01
TSS-based	rmgw	Control	all	bestbin	41	0.78
TSS-based	rmhc	Control	all	bestbin	41	0.87
TSS-based	rmhn	Control	all	bestbin	41	1.02
TSS-based	rmhw	Control	all	bestbin	34	2.26
TSS-based	rmkc	Control	all	bestbin	32	2.08
TSS-based	rmkn	Control	all	bestbin	33	2.4
TSS-based	rmkw	Control	all	bestbin	17	5.39
TSS-based	rmnc	Control	all	bestbin	41	1.27
TSS-based	rmnn	Control	all	bestbin	41	1.01
TSS-based	rmnw	Control	all	bestbin	41	1.37
TSS-based	rmuc	Control	all	bestbin	27	4.02
TSS-based	rmun	Control	all	bestbin	18	3.53
TSS-based	rmuw	Control	all	bestbin	17	2.51
TSS-based	rp1c	Control	all	bestbin	16	0.59
TSS-based	rp1n	Control	all	bestbin	16	0.86
TSS-based	rp1w	Control	all	bestbin	18	2.96
TSS-based	rpec	Control	all	bestbin	22	0.58
TSS-based	rpen	Control	all	bestbin	22	0.46
TSS-based	rpew	Control	all	bestbin	33	1.47
TSS-based	rpgc	Control	all	bestbin	41	1.01
TSS-based	rpgn	Control	all	bestbin	41	1.41
TSS-based	rpgw	Control	all	bestbin	41	1.01
TSS-based	rphc	Control	all	bestbin	31	1.84
TSS-based	rphn	Control	all	bestbin	33	1.77
TSS-based	rphw	Control	all	bestbin	31	2.26
TSS-based	rpkc	Control	all	bestbin	17	2.88
TSS-based	rpkn	Control	all	bestbin	17	2.88
TSS-based	rpkw	Control	all	bestbin	17	5.31
TSS-based	rpnc	Control	all	bestbin	41	0.88
TSS-based	rpnn	Control	all	bestbin	41	1.22
TSS-based	rpnw	Control	all	bestbin	41	0.88
TSS-based	rpuc	Control	all	bestbin	18	2.59
TSS-based	rpun	Control	all	bestbin	18	4.09
TSS-based	rpuw	Control	all	bestbin	27	4.23
TSS-based	rtkh	Control	all	bestbin	15	3.51
TSS-based	rtkl	Control	all	bestbin	18	2.63
TSS-based	rtku	Control	all	bestbin	31	2.24
TSS-based	cm1w	Control	HCP	bestbin	20	0.03
TSS-based	cmec	Control	HCP	bestbin	31	0.54
TSS-based	cmgc	Control	HCP	bestbin	41	0.81
TSS-based	cmgn	Control	HCP	bestbin	19	0.23
TSS-based	cmhc	Control	HCP	bestbin	41	1
TSS-based	cmhn	Control	HCP	bestbin	41	1.02
TSS-based	cmkc	Control	HCP	bestbin	17	1.16
TSS-based	cmkn	Control	HCP	bestbin	17	0.84
TSS-based	cmkp	Control	HCP	bestbin	19	0.73
TSS-based	cmnc	Control	HCP	bestbin	29	0
TSS-based	cmnn	Control	HCP	bestbin	41	0.49
TSS-based	cmuc	Control	HCP	bestbin	21	0.9
TSS-based	cp1c	Control	HCP	bestbin	19	0.02
TSS-based	cp1n	Control	HCP	bestbin	18	0.02
TSS-based	cp1w	Control	HCP	bestbin	18	0.04
TSS-based	cpec	Control	HCP	bestbin	28	0.22
TSS-based	cpen	Control	HCP	bestbin	30	0.29
TSS-based	cpew	Control	HCP	bestbin	28	0.25
TSS-based	cpgc	Control	HCP	bestbin	41	1.14
TSS-based	cpgn	Control	HCP	bestbin	41	0.81
TSS-based	cpgw	Control	HCP	bestbin	41	1.01
TSS-based	cphc	Control	HCP	bestbin	29	1.24
TSS-based	cphn	Control	HCP	bestbin	29	0.63
TSS-based	cphw	Control	HCP	bestbin	29	0.96
TSS-based	cpkc	Control	HCP	bestbin	18	0.47
TSS-based	cpkn	Control	HCP	bestbin	18	0.53
TSS-based	cpkw	Control	HCP	bestbin	18	0.95
TSS-based	cpnc	Control	HCP	bestbin	29	0.02
TSS-based	cpnn	Control	HCP	bestbin	29	0.01
TSS-based	cpnw	Control	HCP	bestbin	41	0.42
TSS-based	cpuc	Control	HCP	bestbin	19	0.89
TSS-based	cpun	Control	HCP	bestbin	21	0.65
TSS-based	cpuw	Control	HCP	bestbin	19	0.61
TSS-based	cteu	Control	HCP	bestbin	29	0.25
TSS-based	ctgu	Control	HCP	bestbin	41	0.81
TSS-based	cthu	Control	HCP	bestbin	28	0.59
TSS-based	ctkh	Control	HCP	bestbin	21	2.63
TSS-based	ctkl	Control	HCP	bestbin	19	1.01
TSS-based	ctku	Control	HCP	bestbin	21	0.46
TSS-based	dpgc	Control	HCP	bestbin	41	1.17
TSS-based	dpgn	Control	HCP	bestbin	41	0.79
TSS-based	dphc	Control	HCP	bestbin	30	0.56
TSS-based	dphn	Control	HCP	bestbin	29	0.94
TSS-based	dpkc	Control	HCP	bestbin	17	0.46
TSS-based	dpkn	Control	HCP	bestbin	17	0.44
TSS-based	dpkp	Control	HCP	bestbin	18	0.77
TSS-based	dpnc	Control	HCP	bestbin	29	0
TSS-based	dpnn	Control	HCP	bestbin	29	0
TSS-based	dpuc	Control	HCP	bestbin	18	0.66
TSS-based	dpun	Control	HCP	bestbin	41	0.63
TSS-based	dtkh	Control	HCP	bestbin	18	0.92
TSS-based	dtkl	Control	HCP	bestbin	17	1.85
TSS-based	dtku	Control	HCP	bestbin	17	0.96
TSS-based	rm1c	Control	HCP	bestbin	41	0.82
TSS-based	rm1n	Control	HCP	bestbin	41	0.85
TSS-based	rm1w	Control	HCP	bestbin	18	0.52
TSS-based	rmec	Control	HCP	bestbin	34	1.15
TSS-based	rmen	Control	HCP	bestbin	33	1.42
TSS-based	rmew	Control	HCP	bestbin	33	1.19
TSS-based	rmgc	Control	HCP	bestbin	41	1.01
TSS-based	rmgn	Control	HCP	bestbin	41	1.15
TSS-based	rmgw	Control	HCP	bestbin	41	1.12
TSS-based	rmhc	Control	HCP	bestbin	41	1.34
TSS-based	rmhn	Control	HCP	bestbin	41	1.34
TSS-based	rmhw	Control	HCP	bestbin	18	0.37
TSS-based	rmkc	Control	HCP	bestbin	41	1.57
TSS-based	rmkn	Control	HCP	bestbin	41	1.57
TSS-based	rmkw	Control	HCP	bestbin	18	1.18
TSS-based	rmnc	Control	HCP	bestbin	41	1.28
TSS-based	rmnn	Control	HCP	bestbin	41	1.08
TSS-based	rmnw	Control	HCP	bestbin	41	1.37
TSS-based	rmuc	Control	HCP	bestbin	17	1.11
TSS-based	rmun	Control	HCP	bestbin	18	0.9
TSS-based	rmuw	Control	HCP	bestbin	18	0.9
TSS-based	rp1c	Control	HCP	bestbin	41	0.88
TSS-based	rp1n	Control	HCP	bestbin	13	0.07
TSS-based	rp1w	Control	HCP	bestbin	19	0.15
TSS-based	rpec	Control	HCP	bestbin	31	0.74
TSS-based	rpen	Control	HCP	bestbin	33	0.92
TSS-based	rpew	Control	HCP	bestbin	31	0.94
TSS-based	rpgc	Control	HCP	bestbin	41	1.41
TSS-based	rpgn	Control	HCP	bestbin	41	0.74
TSS-based	rpgw	Control	HCP	bestbin	41	1.41
TSS-based	rphc	Control	HCP	bestbin	41	1.43
TSS-based	rphn	Control	HCP	bestbin	17	0.38
TSS-based	rphw	Control	HCP	bestbin	41	1.56
TSS-based	rpkc	Control	HCP	bestbin	18	1.67
TSS-based	rpkn	Control	HCP	bestbin	30	1.47
TSS-based	rpkw	Control	HCP	bestbin	18	1.05
TSS-based	rpnc	Control	HCP	bestbin	41	0.95
TSS-based	rpnn	Control	HCP	bestbin	41	1.04
TSS-based	rpnw	Control	HCP	bestbin	41	1.15
TSS-based	rpuc	Control	HCP	bestbin	41	1.01
TSS-based	rpun	Control	HCP	bestbin	41	1.72
TSS-based	rpuw	Control	HCP	bestbin	41	1.04
TSS-based	rtkh	Control	HCP	bestbin	17	1.54
TSS-based	rtkl	Control	HCP	bestbin	18	1.41
TSS-based	rtku	Control	HCP	bestbin	18	1.85
TSS-based	cm1w	Control	LCP	bestbin	17	0.13
TSS-based	cmec	Control	LCP	bestbin	26	2.31
TSS-based	cmgc	Control	LCP	bestbin	41	1.01
TSS-based	cmgn	Control	LCP	bestbin	22	1.74
TSS-based	cmhc	Control	LCP	bestbin	26	1.91
TSS-based	cmhn	Control	LCP	bestbin	41	1.58
TSS-based	cmkc	Control	LCP	bestbin	19	3.04
TSS-based	cmkn	Control	LCP	bestbin	20	3
TSS-based	cmkp	Control	LCP	bestbin	21	2.67
TSS-based	cmnc	Control	LCP	bestbin	14	0.03
TSS-based	cmnn	Control	LCP	bestbin	41	0.73
TSS-based	cmuc	Control	LCP	bestbin	21	2.86
TSS-based	cp1c	Control	LCP	bestbin	17	0.03
TSS-based	cp1n	Control	LCP	bestbin	17	0.05
TSS-based	cp1w	Control	LCP	bestbin	17	0.71
TSS-based	cpec	Control	LCP	bestbin	15	1.7
TSS-based	cpen	Control	LCP	bestbin	17	3.4
TSS-based	cpew	Control	LCP	bestbin	18	0.14
TSS-based	cpgc	Control	LCP	bestbin	41	0.86
TSS-based	cpgn	Control	LCP	bestbin	23	1.81
TSS-based	cpgw	Control	LCP	bestbin	41	0.75
TSS-based	cphc	Control	LCP	bestbin	18	1.69
TSS-based	cphn	Control	LCP	bestbin	18	1.69
TSS-based	cphw	Control	LCP	bestbin	19	1.59
TSS-based	cpkc	Control	LCP	bestbin	19	3.04
TSS-based	cpkn	Control	LCP	bestbin	19	3.04
TSS-based	cpkw	Control	LCP	bestbin	18	2.67
TSS-based	cpnc	Control	LCP	bestbin	41	1.18
TSS-based	cpnn	Control	LCP	bestbin	41	0.58
TSS-based	cpnw	Control	LCP	bestbin	28	0.96
TSS-based	cpuc	Control	LCP	bestbin	21	2.66
TSS-based	cpun	Control	LCP	bestbin	22	2.82
TSS-based	cpuw	Control	LCP	bestbin	21	2.86
TSS-based	cteu	Control	LCP	bestbin	28	1.18
TSS-based	ctgu	Control	LCP	bestbin	41	0.71
TSS-based	cthu	Control	LCP	bestbin	16	1.35
TSS-based	ctkh	Control	LCP	bestbin	41	1.09
TSS-based	ctkl	Control	LCP	bestbin	41	1.59
TSS-based	ctku	Control	LCP	bestbin	21	3.45
TSS-based	dpgc	Control	LCP	bestbin	17	1.52
TSS-based	dpgn	Control	LCP	bestbin	26	1.51
TSS-based	dphc	Control	LCP	bestbin	15	1.18
TSS-based	dphn	Control	LCP	bestbin	17	1.7
TSS-based	dpkc	Control	LCP	bestbin	21	2.97
TSS-based	dpkn	Control	LCP	bestbin	19	3.09
TSS-based	dpkp	Control	LCP	bestbin	18	3.09
TSS-based	dpnc	Control	LCP	bestbin	28	0.06
TSS-based	dpnn	Control	LCP	bestbin	31	1.07
TSS-based	dpuc	Control	LCP	bestbin	20	2.18
TSS-based	dpun	Control	LCP	bestbin	24	1.91
TSS-based	dtkh	Control	LCP	bestbin	18	3.09
TSS-based	dtkl	Control	LCP	bestbin	23	3.45
TSS-based	dtku	Control	LCP	bestbin	25	3.66
TSS-based	rm1c	Control	LCP	bestbin	15	1.17
TSS-based	rm1n	Control	LCP	bestbin	18	1.06
TSS-based	rm1w	Control	LCP	bestbin	23	2.47
TSS-based	rmec	Control	LCP	bestbin	36	1.59
TSS-based	rmen	Control	LCP	bestbin	28	1.15
TSS-based	rmew	Control	LCP	bestbin	37	1.51
TSS-based	rmgc	Control	LCP	bestbin	39	1.42
TSS-based	rmgn	Control	LCP	bestbin	41	0.86
TSS-based	rmgw	Control	LCP	bestbin	41	0.95
TSS-based	rmhc	Control	LCP	bestbin	22	1.65
TSS-based	rmhn	Control	LCP	bestbin	41	1.02
TSS-based	rmhw	Control	LCP	bestbin	16	2.57
TSS-based	rmkc	Control	LCP	bestbin	41	2.31
TSS-based	rmkn	Control	LCP	bestbin	41	2.48
TSS-based	rmkw	Control	LCP	bestbin	41	2.48
TSS-based	rmnc	Control	LCP	bestbin	7	1.45
TSS-based	rmnn	Control	LCP	bestbin	7	1.67
TSS-based	rmnw	Control	LCP	bestbin	41	0.88
TSS-based	rmuc	Control	LCP	bestbin	41	2.17
TSS-based	rmun	Control	LCP	bestbin	41	1.29
TSS-based	rmuw	Control	LCP	bestbin	41	1.68
TSS-based	rp1c	Control	LCP	bestbin	18	1.1
TSS-based	rp1n	Control	LCP	bestbin	25	1.2
TSS-based	rp1w	Control	LCP	bestbin	19	1.25
TSS-based	rpec	Control	LCP	bestbin	24	0.84
TSS-based	rpen	Control	LCP	bestbin	17	1.2
TSS-based	rpew	Control	LCP	bestbin	24	0.91
TSS-based	rpgc	Control	LCP	bestbin	41	0.69
TSS-based	rpgn	Control	LCP	bestbin	41	0.93
TSS-based	rpgw	Control	LCP	bestbin	41	1.01
TSS-based	rphc	Control	LCP	bestbin	15	1.7
TSS-based	rphn	Control	LCP	bestbin	13	3.17
TSS-based	rphw	Control	LCP	bestbin	18	1.55
TSS-based	rpkc	Control	LCP	bestbin	26	2.28
TSS-based	rpkn	Control	LCP	bestbin	41	2.31
TSS-based	rpkw	Control	LCP	bestbin	41	2.22
TSS-based	rpnc	Control	LCP	bestbin	26	4.6
TSS-based	rpnn	Control	LCP	bestbin	25	1.26
TSS-based	rpnw	Control	LCP	bestbin	41	0.67
TSS-based	rpuc	Control	LCP	bestbin	41	2.24
TSS-based	rpun	Control	LCP	bestbin	41	1.19
TSS-based	rpuw	Control	LCP	bestbin	41	1.29
TSS-based	rtkh	Control	LCP	bestbin	41	2.85
TSS-based	rtkl	Control	LCP	bestbin	41	1.53
TSS-based	rtku	Control	LCP	bestbin	41	3.89
TSS-based	cm1w	Dnase	all	bestbin	20	1.67
TSS-based	cmec	Dnase	all	bestbin	20	0.64
TSS-based	cmgc	Dnase	all	bestbin	20	1.68
TSS-based	cmgn	Dnase	all	bestbin	20	3.09
TSS-based	cmhc	Dnase	all	bestbin	20	1.23
TSS-based	cmhn	Dnase	all	bestbin	20	2.46
TSS-based	cmkc	Dnase	all	bestbin	20	0.83
TSS-based	cmkn	Dnase	all	bestbin	20	1.06
TSS-based	cmkp	Dnase	all	bestbin	20	1.88
TSS-based	cmnc	Dnase	all	bestbin	20	0.57
TSS-based	cmnn	Dnase	all	bestbin	20	0.5
TSS-based	cmuc	Dnase	all	bestbin	20	0.84
TSS-based	cp1c	Dnase	all	bestbin	20	1.53
TSS-based	cp1n	Dnase	all	bestbin	20	1.53
TSS-based	cp1w	Dnase	all	bestbin	20	1.39
TSS-based	cpec	Dnase	all	bestbin	20	0.35
TSS-based	cpen	Dnase	all	bestbin	20	0.21
TSS-based	cpew	Dnase	all	bestbin	20	0.39
TSS-based	cpgc	Dnase	all	bestbin	20	1.6
TSS-based	cpgn	Dnase	all	bestbin	20	1.24
TSS-based	cpgw	Dnase	all	bestbin	20	1.5
TSS-based	cphc	Dnase	all	bestbin	20	1.56
TSS-based	cphn	Dnase	all	bestbin	20	1.23
TSS-based	cphw	Dnase	all	bestbin	20	1.1
TSS-based	cpkc	Dnase	all	bestbin	20	0.96
TSS-based	cpkn	Dnase	all	bestbin	20	1.06
TSS-based	cpkw	Dnase	all	bestbin	20	1.04
TSS-based	cpnc	Dnase	all	bestbin	20	0.49
TSS-based	cpnn	Dnase	all	bestbin	20	0.44
TSS-based	cpnw	Dnase	all	bestbin	20	0.5
TSS-based	cpuc	Dnase	all	bestbin	20	0.68
TSS-based	cpun	Dnase	all	bestbin	20	0.67
TSS-based	cpuw	Dnase	all	bestbin	20	0.59
TSS-based	cteu	Dnase	all	bestbin	20	0.35
TSS-based	ctgu	Dnase	all	bestbin	20	1.24
TSS-based	cthu	Dnase	all	bestbin	20	1.46
TSS-based	ctkh	Dnase	all	bestbin	20	13.97
TSS-based	ctkl	Dnase	all	bestbin	20	2.11
TSS-based	ctku	Dnase	all	bestbin	20	1.67
TSS-based	dpgc	Dnase	all	bestbin	20	1.22
TSS-based	dpgn	Dnase	all	bestbin	20	1.12
TSS-based	dphc	Dnase	all	bestbin	20	1.6
TSS-based	dphn	Dnase	all	bestbin	20	1.56
TSS-based	dpkc	Dnase	all	bestbin	20	0.58
TSS-based	dpkn	Dnase	all	bestbin	20	0.83
TSS-based	dpkp	Dnase	all	bestbin	20	0.71
TSS-based	dpnc	Dnase	all	bestbin	20	0.42
TSS-based	dpnn	Dnase	all	bestbin	20	0.43
TSS-based	dpuc	Dnase	all	bestbin	20	0.66
TSS-based	dpun	Dnase	all	bestbin	19	0.85
TSS-based	dtkh	Dnase	all	bestbin	20	1.42
TSS-based	dtkl	Dnase	all	bestbin	19	3.37
TSS-based	dtku	Dnase	all	bestbin	20	1.06
TSS-based	rm1c	Dnase	all	bestbin	20	2.41
TSS-based	rm1n	Dnase	all	bestbin	20	2.56
TSS-based	rm1w	Dnase	all	bestbin	20	2.4
TSS-based	rmec	Dnase	all	bestbin	20	0.33
TSS-based	rmen	Dnase	all	bestbin	20	0.31
TSS-based	rmew	Dnase	all	bestbin	19	0.3
TSS-based	rmgc	Dnase	all	bestbin	22	1.15
TSS-based	rmgn	Dnase	all	bestbin	21	0.98
TSS-based	rmgw	Dnase	all	bestbin	21	0.88
TSS-based	rmhc	Dnase	all	bestbin	21	1.88
TSS-based	rmhn	Dnase	all	bestbin	20	2.41
TSS-based	rmhw	Dnase	all	bestbin	20	1.26
TSS-based	rmkc	Dnase	all	bestbin	20	0.71
TSS-based	rmkn	Dnase	all	bestbin	20	0.88
TSS-based	rmkw	Dnase	all	bestbin	20	0.77
TSS-based	rmnc	Dnase	all	bestbin	21	0.57
TSS-based	rmnn	Dnase	all	bestbin	21	0.52
TSS-based	rmnw	Dnase	all	bestbin	21	0.56
TSS-based	rmuc	Dnase	all	bestbin	20	0.84
TSS-based	rmun	Dnase	all	bestbin	20	0.73
TSS-based	rmuw	Dnase	all	bestbin	20	0.59
TSS-based	rp1c	Dnase	all	bestbin	20	1.76
TSS-based	rp1n	Dnase	all	bestbin	20	1.53
TSS-based	rp1w	Dnase	all	bestbin	20	1.49
TSS-based	rpec	Dnase	all	bestbin	20	0.36
TSS-based	rpen	Dnase	all	bestbin	19	0.23
TSS-based	rpew	Dnase	all	bestbin	20	0.33
TSS-based	rpgc	Dnase	all	bestbin	21	0.98
TSS-based	rpgn	Dnase	all	bestbin	22	0.83
TSS-based	rpgw	Dnase	all	bestbin	21	1.42
TSS-based	rphc	Dnase	all	bestbin	21	1.41
TSS-based	rphn	Dnase	all	bestbin	20	0.88
TSS-based	rphw	Dnase	all	bestbin	21	1.41
TSS-based	rpkc	Dnase	all	bestbin	20	0.63
TSS-based	rpkn	Dnase	all	bestbin	20	0.83
TSS-based	rpkw	Dnase	all	bestbin	20	1
TSS-based	rpnc	Dnase	all	bestbin	21	0.54
TSS-based	rpnn	Dnase	all	bestbin	21	0.52
TSS-based	rpnw	Dnase	all	bestbin	21	0.57
TSS-based	rpuc	Dnase	all	bestbin	20	0.58
TSS-based	rpun	Dnase	all	bestbin	20	0.67
TSS-based	rpuw	Dnase	all	bestbin	20	0.59
TSS-based	rtkh	Dnase	all	bestbin	20	0.69
TSS-based	rtkl	Dnase	all	bestbin	20	1
TSS-based	rtku	Dnase	all	bestbin	20	0.66
TSS-based	cm1w	Dnase	HCP	bestbin	20	1.02
TSS-based	cmec	Dnase	HCP	bestbin	20	0.32
TSS-based	cmgc	Dnase	HCP	bestbin	20	1.29
TSS-based	cmgn	Dnase	HCP	bestbin	20	3.3
TSS-based	cmhc	Dnase	HCP	bestbin	20	1.52
TSS-based	cmhn	Dnase	HCP	bestbin	20	2.56
TSS-based	cmkc	Dnase	HCP	bestbin	20	0.35
TSS-based	cmkn	Dnase	HCP	bestbin	20	0.67
TSS-based	cmkp	Dnase	HCP	bestbin	20	1.54
TSS-based	cmnc	Dnase	HCP	bestbin	20	0.23
TSS-based	cmnn	Dnase	HCP	bestbin	20	0.19
TSS-based	cmuc	Dnase	HCP	bestbin	20	0.59
TSS-based	cp1c	Dnase	HCP	bestbin	20	0.89
TSS-based	cp1n	Dnase	HCP	bestbin	20	0.74
TSS-based	cp1w	Dnase	HCP	bestbin	20	1.02
TSS-based	cpec	Dnase	HCP	bestbin	20	0.33
TSS-based	cpen	Dnase	HCP	bestbin	20	0.33
TSS-based	cpew	Dnase	HCP	bestbin	20	0.39
TSS-based	cpgc	Dnase	HCP	bestbin	20	1.03
TSS-based	cpgn	Dnase	HCP	bestbin	20	0.84
TSS-based	cpgw	Dnase	HCP	bestbin	20	1
TSS-based	cphc	Dnase	HCP	bestbin	20	1.23
TSS-based	cphn	Dnase	HCP	bestbin	20	1.54
TSS-based	cphw	Dnase	HCP	bestbin	20	1.56
TSS-based	cpkc	Dnase	HCP	bestbin	20	0.5
TSS-based	cpkn	Dnase	HCP	bestbin	20	0.53
TSS-based	cpkw	Dnase	HCP	bestbin	20	0.51
TSS-based	cpnc	Dnase	HCP	bestbin	20	0.17
TSS-based	cpnn	Dnase	HCP	bestbin	20	0.19
TSS-based	cpnw	Dnase	HCP	bestbin	20	0.19
TSS-based	cpuc	Dnase	HCP	bestbin	20	0.34
TSS-based	cpun	Dnase	HCP	bestbin	20	0.27
TSS-based	cpuw	Dnase	HCP	bestbin	20	0.33
TSS-based	cteu	Dnase	HCP	bestbin	20	0.35
TSS-based	ctgu	Dnase	HCP	bestbin	20	0.67
TSS-based	cthu	Dnase	HCP	bestbin	20	1.54
TSS-based	ctkh	Dnase	HCP	bestbin	20	5.71
TSS-based	ctkl	Dnase	HCP	bestbin	20	1.72
TSS-based	ctku	Dnase	HCP	bestbin	20	1.34
TSS-based	dpgc	Dnase	HCP	bestbin	20	0.88
TSS-based	dpgn	Dnase	HCP	bestbin	20	0.85
TSS-based	dphc	Dnase	HCP	bestbin	20	1.6
TSS-based	dphn	Dnase	HCP	bestbin	20	1.6
TSS-based	dpkc	Dnase	HCP	bestbin	20	0.36
TSS-based	dpkn	Dnase	HCP	bestbin	20	0.71
TSS-based	dpkp	Dnase	HCP	bestbin	20	0.58
TSS-based	dpnc	Dnase	HCP	bestbin	20	0.19
TSS-based	dpnn	Dnase	HCP	bestbin	20	0.19
TSS-based	dpuc	Dnase	HCP	bestbin	20	0.34
TSS-based	dpun	Dnase	HCP	bestbin	19	0.48
TSS-based	dtkh	Dnase	HCP	bestbin	20	0.85
TSS-based	dtkl	Dnase	HCP	bestbin	19	3.45
TSS-based	dtku	Dnase	HCP	bestbin	20	0.71
TSS-based	rm1c	Dnase	HCP	bestbin	20	2.24
TSS-based	rm1n	Dnase	HCP	bestbin	20	2.3
TSS-based	rm1w	Dnase	HCP	bestbin	20	1.67
TSS-based	rmec	Dnase	HCP	bestbin	20	0.21
TSS-based	rmen	Dnase	HCP	bestbin	20	0.2
TSS-based	rmew	Dnase	HCP	bestbin	18	0.17
TSS-based	rmgc	Dnase	HCP	bestbin	22	0.78
TSS-based	rmgn	Dnase	HCP	bestbin	22	0.53
TSS-based	rmgw	Dnase	HCP	bestbin	22	0.56
TSS-based	rmhc	Dnase	HCP	bestbin	21	1.41
TSS-based	rmhn	Dnase	HCP	bestbin	20	1.77
TSS-based	rmhw	Dnase	HCP	bestbin	21	0.94
TSS-based	rmkc	Dnase	HCP	bestbin	20	0.35
TSS-based	rmkn	Dnase	HCP	bestbin	20	0.35
TSS-based	rmkw	Dnase	HCP	bestbin	20	0.44
TSS-based	rmnc	Dnase	HCP	bestbin	41	0.21
TSS-based	rmnn	Dnase	HCP	bestbin	21	0.26
TSS-based	rmnw	Dnase	HCP	bestbin	21	0.19
TSS-based	rmuc	Dnase	HCP	bestbin	20	0.46
TSS-based	rmun	Dnase	HCP	bestbin	20	0.21
TSS-based	rmuw	Dnase	HCP	bestbin	20	0.21
TSS-based	rp1c	Dnase	HCP	bestbin	20	1.46
TSS-based	rp1n	Dnase	HCP	bestbin	20	1.58
TSS-based	rp1w	Dnase	HCP	bestbin	20	1.72
TSS-based	rpec	Dnase	HCP	bestbin	20	0.36
TSS-based	rpen	Dnase	HCP	bestbin	21	0.15
TSS-based	rpew	Dnase	HCP	bestbin	20	0.18
TSS-based	rpgc	Dnase	HCP	bestbin	22	0.47
TSS-based	rpgn	Dnase	HCP	bestbin	22	0.52
TSS-based	rpgw	Dnase	HCP	bestbin	22	0.47
TSS-based	rphc	Dnase	HCP	bestbin	21	1.14
TSS-based	rphn	Dnase	HCP	bestbin	21	1.14
TSS-based	rphw	Dnase	HCP	bestbin	21	1.2
TSS-based	rpkc	Dnase	HCP	bestbin	20	0.39
TSS-based	rpkn	Dnase	HCP	bestbin	20	0.35
TSS-based	rpkw	Dnase	HCP	bestbin	20	0.4
TSS-based	rpnc	Dnase	HCP	bestbin	21	0.19
TSS-based	rpnn	Dnase	HCP	bestbin	21	0.28
TSS-based	rpnw	Dnase	HCP	bestbin	21	0.28
TSS-based	rpuc	Dnase	HCP	bestbin	20	0.2
TSS-based	rpun	Dnase	HCP	bestbin	20	0.25
TSS-based	rpuw	Dnase	HCP	bestbin	20	0.17
TSS-based	rtkh	Dnase	HCP	bestbin	20	0.35
TSS-based	rtkl	Dnase	HCP	bestbin	20	0.35
TSS-based	rtku	Dnase	HCP	bestbin	20	0.35
TSS-based	cm1w	Dnase	LCP	bestbin	20	10.69
TSS-based	cmec	Dnase	LCP	bestbin	20	3.76
TSS-based	cmgc	Dnase	LCP	bestbin	20	9.56
TSS-based	cmgn	Dnase	LCP	bestbin	20	15.63
TSS-based	cmhc	Dnase	LCP	bestbin	20	3.64
TSS-based	cmhn	Dnase	LCP	bestbin	20	5.46
TSS-based	cmkc	Dnase	LCP	bestbin	20	7.09
TSS-based	cmkn	Dnase	LCP	bestbin	20	8.94
TSS-based	cmkp	Dnase	LCP	bestbin	20	6.25
TSS-based	cmnc	Dnase	LCP	bestbin	20	3.69
TSS-based	cmnn	Dnase	LCP	bestbin	20	1.63
TSS-based	cmuc	Dnase	LCP	bestbin	20	4.26
TSS-based	cp1c	Dnase	LCP	bestbin	20	10.71
TSS-based	cp1n	Dnase	LCP	bestbin	20	9.61
TSS-based	cp1w	Dnase	LCP	bestbin	20	10.89
TSS-based	cpec	Dnase	LCP	bestbin	20	3.06
TSS-based	cpen	Dnase	LCP	bestbin	20	2.24
TSS-based	cpew	Dnase	LCP	bestbin	20	2.64
TSS-based	cpgc	Dnase	LCP	bestbin	20	7.86
TSS-based	cpgn	Dnase	LCP	bestbin	20	5.75
TSS-based	cpgw	Dnase	LCP	bestbin	20	5.2
TSS-based	cphc	Dnase	LCP	bestbin	20	3.64
TSS-based	cphn	Dnase	LCP	bestbin	20	3.03
TSS-based	cphw	Dnase	LCP	bestbin	20	3.46
TSS-based	cpkc	Dnase	LCP	bestbin	20	4.38
TSS-based	cpkn	Dnase	LCP	bestbin	20	4.79
TSS-based	cpkw	Dnase	LCP	bestbin	20	5.24
TSS-based	cpnc	Dnase	LCP	bestbin	20	3.53
TSS-based	cpnn	Dnase	LCP	bestbin	20	2.04
TSS-based	cpnw	Dnase	LCP	bestbin	20	2.2
TSS-based	cpuc	Dnase	LCP	bestbin	20	3.48
TSS-based	cpun	Dnase	LCP	bestbin	20	3.07
TSS-based	cpuw	Dnase	LCP	bestbin	20	4.09
TSS-based	cteu	Dnase	LCP	bestbin	20	4.88
TSS-based	ctgu	Dnase	LCP	bestbin	20	5.21
TSS-based	cthu	Dnase	LCP	bestbin	20	3.31
TSS-based	ctkh	Dnase	LCP	bestbin	21	0.29
TSS-based	ctkl	Dnase	LCP	bestbin	20	7.03
TSS-based	ctku	Dnase	LCP	bestbin	20	5.84
TSS-based	dpgc	Dnase	LCP	bestbin	20	6.55
TSS-based	dpgn	Dnase	LCP	bestbin	20	10.59
TSS-based	dphc	Dnase	LCP	bestbin	20	4.17
TSS-based	dphn	Dnase	LCP	bestbin	20	3.66
TSS-based	dpkc	Dnase	LCP	bestbin	20	8.86
TSS-based	dpkn	Dnase	LCP	bestbin	20	7.82
TSS-based	dpkp	Dnase	LCP	bestbin	20	6.05
TSS-based	dpnc	Dnase	LCP	bestbin	20	2.89
TSS-based	dpnn	Dnase	LCP	bestbin	20	3.94
TSS-based	dpuc	Dnase	LCP	bestbin	20	4.95
TSS-based	dpun	Dnase	LCP	bestbin	20	9.78
TSS-based	dtkh	Dnase	LCP	bestbin	20	12.78
TSS-based	dtkl	Dnase	LCP	bestbin	19	50.23
TSS-based	dtku	Dnase	LCP	bestbin	20	27.52
TSS-based	rm1c	Dnase	LCP	bestbin	20	27.01
TSS-based	rm1n	Dnase	LCP	bestbin	20	30.54
TSS-based	rm1w	Dnase	LCP	bestbin	20	20.29
TSS-based	rmec	Dnase	LCP	bestbin	21	2.07
TSS-based	rmen	Dnase	LCP	bestbin	18	1.3
TSS-based	rmew	Dnase	LCP	bestbin	21	2.07
TSS-based	rmgc	Dnase	LCP	bestbin	21	6.54
TSS-based	rmgn	Dnase	LCP	bestbin	22	1.88
TSS-based	rmgw	Dnase	LCP	bestbin	22	2.04
TSS-based	rmhc	Dnase	LCP	bestbin	21	5.64
TSS-based	rmhn	Dnase	LCP	bestbin	20	9.08
TSS-based	rmhw	Dnase	LCP	bestbin	21	2.59
TSS-based	rmkc	Dnase	LCP	bestbin	21	0.84
TSS-based	rmkn	Dnase	LCP	bestbin	41	0.14
TSS-based	rmkw	Dnase	LCP	bestbin	41	0.07
TSS-based	rmnc	Dnase	LCP	bestbin	18	0.93
TSS-based	rmnn	Dnase	LCP	bestbin	21	1.13
TSS-based	rmnw	Dnase	LCP	bestbin	21	1.19
TSS-based	rmuc	Dnase	LCP	bestbin	21	7.39
TSS-based	rmun	Dnase	LCP	bestbin	21	3.16
TSS-based	rmuw	Dnase	LCP	bestbin	21	2.14
TSS-based	rp1c	Dnase	LCP	bestbin	21	14.82
TSS-based	rp1n	Dnase	LCP	bestbin	41	0.84
TSS-based	rp1w	Dnase	LCP	bestbin	20	15.03
TSS-based	rpec	Dnase	LCP	bestbin	21	1.51
TSS-based	rpen	Dnase	LCP	bestbin	16	0.49
TSS-based	rpew	Dnase	LCP	bestbin	21	2.16
TSS-based	rpgc	Dnase	LCP	bestbin	21	2.81
TSS-based	rpgn	Dnase	LCP	bestbin	23	3.05
TSS-based	rpgw	Dnase	LCP	bestbin	22	2.64
TSS-based	rphc	Dnase	LCP	bestbin	21	3.17
TSS-based	rphn	Dnase	LCP	bestbin	21	3.89
TSS-based	rphw	Dnase	LCP	bestbin	21	3.38
TSS-based	rpkc	Dnase	LCP	bestbin	21	2.08
TSS-based	rpkn	Dnase	LCP	bestbin	21	1.75
TSS-based	rpkw	Dnase	LCP	bestbin	21	1.79
TSS-based	rpnc	Dnase	LCP	bestbin	21	1.53
TSS-based	rpnn	Dnase	LCP	bestbin	21	1.1
TSS-based	rpnw	Dnase	LCP	bestbin	21	1.33
TSS-based	rpuc	Dnase	LCP	bestbin	21	2.7
TSS-based	rpun	Dnase	LCP	bestbin	21	3.34
TSS-based	rpuw	Dnase	LCP	bestbin	20	3.23
TSS-based	rtkh	Dnase	LCP	bestbin	4	0.4
TSS-based	rtkl	Dnase	LCP	bestbin	21	5.1
TSS-based	rtku	Dnase	LCP	bestbin	21	2.47
TSS-based	cmgc	H2az	all	bestbin	17	2.47
TSS-based	cmgn	H2az	all	bestbin	17	3.3
TSS-based	cmhc	H2az	all	bestbin	17	1.22
TSS-based	cmhn	H2az	all	bestbin	17	1.4
TSS-based	cmkc	H2az	all	bestbin	16	2.45
TSS-based	cmkn	H2az	all	bestbin	17	3.44
TSS-based	cmkp	H2az	all	bestbin	22	3.96
TSS-based	cpgc	H2az	all	bestbin	17	1.88
TSS-based	cpgn	H2az	all	bestbin	17	1.63
TSS-based	cpgw	H2az	all	bestbin	17	1.8
TSS-based	cphc	H2az	all	bestbin	17	1.03
TSS-based	cphn	H2az	all	bestbin	17	1.01
TSS-based	cphw	H2az	all	bestbin	17	1.05
TSS-based	cpkc	H2az	all	bestbin	17	1.95
TSS-based	cpkn	H2az	all	bestbin	17	1.93
TSS-based	cpkw	H2az	all	bestbin	17	2.06
TSS-based	ctgu	H2az	all	bestbin	17	1.58
TSS-based	cthu	H2az	all	bestbin	17	0.92
TSS-based	ctkh	H2az	all	bestbin	22	38.78
TSS-based	ctkl	H2az	all	bestbin	22	4.64
TSS-based	ctku	H2az	all	bestbin	17	3.45
TSS-based	dpgc	H2az	all	bestbin	17	1.4
TSS-based	dpgn	H2az	all	bestbin	17	1.41
TSS-based	dphc	H2az	all	bestbin	17	0.99
TSS-based	dphn	H2az	all	bestbin	16	1.1
TSS-based	dpkc	H2az	all	bestbin	17	1.59
TSS-based	dpkn	H2az	all	bestbin	17	1.94
TSS-based	dpkp	H2az	all	bestbin	17	1.93
TSS-based	dtkh	H2az	all	bestbin	16	2.47
TSS-based	dtkl	H2az	all	bestbin	15	6.64
TSS-based	dtku	H2az	all	bestbin	16	2.62
TSS-based	rmgc	H2az	all	bestbin	17	2.26
TSS-based	rmgn	H2az	all	bestbin	17	2.74
TSS-based	rmgw	H2az	all	bestbin	17	2.23
TSS-based	rmhc	H2az	all	bestbin	17	1.6
TSS-based	rmhn	H2az	all	bestbin	16	2.38
TSS-based	rmhw	H2az	all	bestbin	17	1.83
TSS-based	rmkc	H2az	all	bestbin	16	2.86
TSS-based	rmkn	H2az	all	bestbin	16	3.19
TSS-based	rmkw	H2az	all	bestbin	16	3.52
TSS-based	rpgc	H2az	all	bestbin	17	1.84
TSS-based	rpgn	H2az	all	bestbin	17	2.33
TSS-based	rpgw	H2az	all	bestbin	17	3.06
TSS-based	rphc	H2az	all	bestbin	17	1.45
TSS-based	rphn	H2az	all	bestbin	17	1.7
TSS-based	rphw	H2az	all	bestbin	17	1.82
TSS-based	rpkc	H2az	all	bestbin	16	2.11
TSS-based	rpkn	H2az	all	bestbin	17	2.99
TSS-based	rpkw	H2az	all	bestbin	17	3.38
TSS-based	rtkh	H2az	all	bestbin	16	3.44
TSS-based	rtkl	H2az	all	bestbin	16	4.82
TSS-based	rtku	H2az	all	bestbin	16	2.6
TSS-based	cmgc	H2az	HCP	bestbin	17	2.57
TSS-based	cmgn	H2az	HCP	bestbin	17	4.94
TSS-based	cmhc	H2az	HCP	bestbin	17	0.45
TSS-based	cmhn	H2az	HCP	bestbin	16	0.91
TSS-based	cmkc	H2az	HCP	bestbin	16	1.49
TSS-based	cmkn	H2az	HCP	bestbin	17	1.74
TSS-based	cmkp	H2az	HCP	bestbin	22	2.5
TSS-based	cpgc	H2az	HCP	bestbin	17	1.28
TSS-based	cpgn	H2az	HCP	bestbin	17	1.15
TSS-based	cpgw	H2az	HCP	bestbin	17	1.37
TSS-based	cphc	H2az	HCP	bestbin	17	0.43
TSS-based	cphn	H2az	HCP	bestbin	17	0.42
TSS-based	cphw	H2az	HCP	bestbin	17	0.38
TSS-based	cpkc	H2az	HCP	bestbin	17	1.14
TSS-based	cpkn	H2az	HCP	bestbin	17	1.19
TSS-based	cpkw	H2az	HCP	bestbin	17	1.19
TSS-based	ctgu	H2az	HCP	bestbin	17	1.11
TSS-based	cthu	H2az	HCP	bestbin	17	0.33
TSS-based	ctkh	H2az	HCP	bestbin	21	7.2
TSS-based	ctkl	H2az	HCP	bestbin	22	3.29
TSS-based	ctku	H2az	HCP	bestbin	22	2.67
TSS-based	dpgc	H2az	HCP	bestbin	17	1.24
TSS-based	dpgn	H2az	HCP	bestbin	17	0.98
TSS-based	dphc	H2az	HCP	bestbin	17	0.45
TSS-based	dphn	H2az	HCP	bestbin	17	0.31
TSS-based	dpkc	H2az	HCP	bestbin	17	0.86
TSS-based	dpkn	H2az	HCP	bestbin	17	1.01
TSS-based	dpkp	H2az	HCP	bestbin	17	1.24
TSS-based	dtkh	H2az	HCP	bestbin	16	1.67
TSS-based	dtkl	H2az	HCP	bestbin	16	3.83
TSS-based	dtku	H2az	HCP	bestbin	17	2.11
TSS-based	rmgc	H2az	HCP	bestbin	17	1.32
TSS-based	rmgn	H2az	HCP	bestbin	17	1.38
TSS-based	rmgw	H2az	HCP	bestbin	17	1.31
TSS-based	rmhc	H2az	HCP	bestbin	16	0.58
TSS-based	rmhn	H2az	HCP	bestbin	16	0.89
TSS-based	rmhw	H2az	HCP	bestbin	16	0.45
TSS-based	rmkc	H2az	HCP	bestbin	16	1.52
TSS-based	rmkn	H2az	HCP	bestbin	17	1.8
TSS-based	rmkw	H2az	HCP	bestbin	16	1.46
TSS-based	rpgc	H2az	HCP	bestbin	17	1.02
TSS-based	rpgn	H2az	HCP	bestbin	17	1.26
TSS-based	rpgw	H2az	HCP	bestbin	17	1.23
TSS-based	rphc	H2az	HCP	bestbin	17	0.51
TSS-based	rphn	H2az	HCP	bestbin	16	0.66
TSS-based	rphw	H2az	HCP	bestbin	17	0.6
TSS-based	rpkc	H2az	HCP	bestbin	17	1.14
TSS-based	rpkn	H2az	HCP	bestbin	16	1.24
TSS-based	rpkw	H2az	HCP	bestbin	17	1.47
TSS-based	rtkh	H2az	HCP	bestbin	16	1.4
TSS-based	rtkl	H2az	HCP	bestbin	16	1.25
TSS-based	rtku	H2az	HCP	bestbin	17	1.12
TSS-based	cmgc	H2az	LCP	bestbin	18	8.07
TSS-based	cmgn	H2az	LCP	bestbin	22	12.94
TSS-based	cmhc	H2az	LCP	bestbin	18	5.56
TSS-based	cmhn	H2az	LCP	bestbin	18	7.21
TSS-based	cmkc	H2az	LCP	bestbin	17	14.69
TSS-based	cmkn	H2az	LCP	bestbin	17	28.86
TSS-based	cmkp	H2az	LCP	bestbin	17	25.27
TSS-based	cpgc	H2az	LCP	bestbin	18	8.23
TSS-based	cpgn	H2az	LCP	bestbin	22	9.98
TSS-based	cpgw	H2az	LCP	bestbin	18	6.12
TSS-based	cphc	H2az	LCP	bestbin	18	7.21
TSS-based	cphn	H2az	LCP	bestbin	22	8.55
TSS-based	cphw	H2az	LCP	bestbin	17	5.14
TSS-based	cpkc	H2az	LCP	bestbin	18	15.6
TSS-based	cpkn	H2az	LCP	bestbin	17	15.23
TSS-based	cpkw	H2az	LCP	bestbin	22	17.86
TSS-based	ctgu	H2az	LCP	bestbin	18	8.27
TSS-based	cthu	H2az	LCP	bestbin	17	9.2
TSS-based	ctkh	H2az	LCP	bestbin	16	15.19
TSS-based	ctkl	H2az	LCP	bestbin	17	17.76
TSS-based	ctku	H2az	LCP	bestbin	17	25.61
TSS-based	dpgc	H2az	LCP	bestbin	22	6.77
TSS-based	dpgn	H2az	LCP	bestbin	22	12.61
TSS-based	dphc	H2az	LCP	bestbin	18	7.21
TSS-based	dphn	H2az	LCP	bestbin	17	4.5
TSS-based	dpkc	H2az	LCP	bestbin	17	16.32
TSS-based	dpkn	H2az	LCP	bestbin	17	13.02
TSS-based	dpkp	H2az	LCP	bestbin	17	13.78
TSS-based	dtkh	H2az	LCP	bestbin	17	25.61
TSS-based	dtkl	H2az	LCP	bestbin	17	14.2
TSS-based	dtku	H2az	LCP	bestbin	17	30.2
TSS-based	rmgc	H2az	LCP	bestbin	18	12.58
TSS-based	rmgn	H2az	LCP	bestbin	17	22.39
TSS-based	rmgw	H2az	LCP	bestbin	17	13.03
TSS-based	rmhc	H2az	LCP	bestbin	41	0.79
TSS-based	rmhn	H2az	LCP	bestbin	41	0.72
TSS-based	rmhw	H2az	LCP	bestbin	41	0.72
TSS-based	rmkc	H2az	LCP	bestbin	17	15.54
TSS-based	rmkn	H2az	LCP	bestbin	18	33.59
TSS-based	rmkw	H2az	LCP	bestbin	17	19.52
TSS-based	rpgc	H2az	LCP	bestbin	18	12.71
TSS-based	rpgn	H2az	LCP	bestbin	17	10.18
TSS-based	rpgw	H2az	LCP	bestbin	18	15.92
TSS-based	rphc	H2az	LCP	bestbin	18	6.61
TSS-based	rphn	H2az	LCP	bestbin	41	0.5
TSS-based	rphw	H2az	LCP	bestbin	18	11.24
TSS-based	rpkc	H2az	LCP	bestbin	17	25.61
TSS-based	rpkn	H2az	LCP	bestbin	17	13.44
TSS-based	rpkw	H2az	LCP	bestbin	17	14.2
TSS-based	rtkh	H2az	LCP	bestbin	41	0.04
TSS-based	rtkl	H2az	LCP	bestbin	17	30.2
TSS-based	rtku	H2az	LCP	bestbin	17	30.2
TSS-based	cm1w	H3k27ac	all	bestbin	22	1.05
TSS-based	cmec	H3k27ac	all	bestbin	23	1.46
TSS-based	cmgc	H3k27ac	all	bestbin	23	1.83
TSS-based	cmgn	H3k27ac	all	bestbin	23	4.18
TSS-based	cmhc	H3k27ac	all	bestbin	23	0.77
TSS-based	cmhn	H3k27ac	all	bestbin	22	0.82
TSS-based	cmkc	H3k27ac	all	bestbin	23	1.02
TSS-based	cmkn	H3k27ac	all	bestbin	23	1.21
TSS-based	cmkp	H3k27ac	all	bestbin	22	2.2
TSS-based	cmnc	H3k27ac	all	bestbin	23	0.81
TSS-based	cmnn	H3k27ac	all	bestbin	23	0.67
TSS-based	cmuc	H3k27ac	all	bestbin	22	0.71
TSS-based	cp1c	H3k27ac	all	bestbin	22	1.05
TSS-based	cp1n	H3k27ac	all	bestbin	22	1.02
TSS-based	cp1w	H3k27ac	all	bestbin	22	0.99
TSS-based	cpec	H3k27ac	all	bestbin	23	0.63
TSS-based	cpen	H3k27ac	all	bestbin	23	0.76
TSS-based	cpew	H3k27ac	all	bestbin	23	0.75
TSS-based	cpgc	H3k27ac	all	bestbin	23	1.54
TSS-based	cpgn	H3k27ac	all	bestbin	23	1.19
TSS-based	cpgw	H3k27ac	all	bestbin	23	1.42
TSS-based	cphc	H3k27ac	all	bestbin	23	0.72
TSS-based	cphn	H3k27ac	all	bestbin	23	0.61
TSS-based	cphw	H3k27ac	all	bestbin	23	0.82
TSS-based	cpkc	H3k27ac	all	bestbin	23	0.96
TSS-based	cpkn	H3k27ac	all	bestbin	22	1.05
TSS-based	cpkw	H3k27ac	all	bestbin	23	1.16
TSS-based	cpnc	H3k27ac	all	bestbin	23	0.58
TSS-based	cpnn	H3k27ac	all	bestbin	23	0.58
TSS-based	cpnw	H3k27ac	all	bestbin	23	0.52
TSS-based	cpuc	H3k27ac	all	bestbin	23	0.49
TSS-based	cpun	H3k27ac	all	bestbin	22	0.56
TSS-based	cpuw	H3k27ac	all	bestbin	23	0.45
TSS-based	cteu	H3k27ac	all	bestbin	23	1.05
TSS-based	ctgu	H3k27ac	all	bestbin	23	1.1
TSS-based	cthu	H3k27ac	all	bestbin	23	0.59
TSS-based	ctkh	H3k27ac	all	bestbin	21	8.31
TSS-based	ctkl	H3k27ac	all	bestbin	22	1.89
TSS-based	ctku	H3k27ac	all	bestbin	22	1.84
TSS-based	dpgc	H3k27ac	all	bestbin	23	1.06
TSS-based	dpgn	H3k27ac	all	bestbin	23	1.1
TSS-based	dphc	H3k27ac	all	bestbin	23	0.68
TSS-based	dphn	H3k27ac	all	bestbin	23	0.62
TSS-based	dpkc	H3k27ac	all	bestbin	23	0.71
TSS-based	dpkn	H3k27ac	all	bestbin	23	0.96
TSS-based	dpkp	H3k27ac	all	bestbin	23	1.01
TSS-based	dpnc	H3k27ac	all	bestbin	24	0.46
TSS-based	dpnn	H3k27ac	all	bestbin	25	0.5
TSS-based	dpuc	H3k27ac	all	bestbin	23	0.52
TSS-based	dpun	H3k27ac	all	bestbin	23	0.76
TSS-based	dtkh	H3k27ac	all	bestbin	23	1.41
TSS-based	dtkl	H3k27ac	all	bestbin	24	5.16
TSS-based	dtku	H3k27ac	all	bestbin	23	1.41
TSS-based	rm1c	H3k27ac	all	bestbin	23	1.72
TSS-based	rm1n	H3k27ac	all	bestbin	23	1.79
TSS-based	rm1w	H3k27ac	all	bestbin	23	1.31
TSS-based	rmec	H3k27ac	all	bestbin	25	0.65
TSS-based	rmen	H3k27ac	all	bestbin	25	0.57
TSS-based	rmew	H3k27ac	all	bestbin	26	0.5
TSS-based	rmgc	H3k27ac	all	bestbin	27	1.46
TSS-based	rmgn	H3k27ac	all	bestbin	25	1.45
TSS-based	rmgw	H3k27ac	all	bestbin	25	1.12
TSS-based	rmhc	H3k27ac	all	bestbin	29	0.72
TSS-based	rmhn	H3k27ac	all	bestbin	26	0.62
TSS-based	rmhw	H3k27ac	all	bestbin	26	0.52
TSS-based	rmkc	H3k27ac	all	bestbin	27	1.51
TSS-based	rmkn	H3k27ac	all	bestbin	26	1.1
TSS-based	rmkw	H3k27ac	all	bestbin	26	1.36
TSS-based	rmnc	H3k27ac	all	bestbin	29	0.76
TSS-based	rmnn	H3k27ac	all	bestbin	29	0.74
TSS-based	rmnw	H3k27ac	all	bestbin	28	0.46
TSS-based	rmuc	H3k27ac	all	bestbin	23	0.61
TSS-based	rmun	H3k27ac	all	bestbin	25	0.59
TSS-based	rmuw	H3k27ac	all	bestbin	26	0.48
TSS-based	rp1c	H3k27ac	all	bestbin	23	1.33
TSS-based	rp1n	H3k27ac	all	bestbin	23	1.22
TSS-based	rp1w	H3k27ac	all	bestbin	23	1.25
TSS-based	rpec	H3k27ac	all	bestbin	25	0.63
TSS-based	rpen	H3k27ac	all	bestbin	25	0.6
TSS-based	rpew	H3k27ac	all	bestbin	25	0.74
TSS-based	rpgc	H3k27ac	all	bestbin	25	0.96
TSS-based	rpgn	H3k27ac	all	bestbin	25	0.91
TSS-based	rpgw	H3k27ac	all	bestbin	25	1.34
TSS-based	rphc	H3k27ac	all	bestbin	25	0.41
TSS-based	rphn	H3k27ac	all	bestbin	28	0.31
TSS-based	rphw	H3k27ac	all	bestbin	25	0.43
TSS-based	rpkc	H3k27ac	all	bestbin	25	1.1
TSS-based	rpkn	H3k27ac	all	bestbin	26	0.91
TSS-based	rpkw	H3k27ac	all	bestbin	26	1.17
TSS-based	rpnc	H3k27ac	all	bestbin	27	0.6
TSS-based	rpnn	H3k27ac	all	bestbin	28	0.44
TSS-based	rpnw	H3k27ac	all	bestbin	26	0.6
TSS-based	rpuc	H3k27ac	all	bestbin	25	0.44
TSS-based	rpun	H3k27ac	all	bestbin	26	0.38
TSS-based	rpuw	H3k27ac	all	bestbin	25	0.5
TSS-based	rtkh	H3k27ac	all	bestbin	26	0.98
TSS-based	rtkl	H3k27ac	all	bestbin	26	1.37
TSS-based	rtku	H3k27ac	all	bestbin	25	1.2
TSS-based	cm1w	H3k27ac	HCP	bestbin	22	0.33
TSS-based	cmec	H3k27ac	HCP	bestbin	23	1.1
TSS-based	cmgc	H3k27ac	HCP	bestbin	23	1.51
TSS-based	cmgn	H3k27ac	HCP	bestbin	22	4.4
TSS-based	cmhc	H3k27ac	HCP	bestbin	23	0.37
TSS-based	cmhn	H3k27ac	HCP	bestbin	22	0.48
TSS-based	cmkc	H3k27ac	HCP	bestbin	23	0.4
TSS-based	cmkn	H3k27ac	HCP	bestbin	23	0.46
TSS-based	cmkp	H3k27ac	HCP	bestbin	22	1.57
TSS-based	cmnc	H3k27ac	HCP	bestbin	23	0.42
TSS-based	cmnn	H3k27ac	HCP	bestbin	25	0.25
TSS-based	cmuc	H3k27ac	HCP	bestbin	22	0.44
TSS-based	cp1c	H3k27ac	HCP	bestbin	22	0.33
TSS-based	cp1n	H3k27ac	HCP	bestbin	22	0.33
TSS-based	cp1w	H3k27ac	HCP	bestbin	22	0.4
TSS-based	cpec	H3k27ac	HCP	bestbin	23	0.38
TSS-based	cpen	H3k27ac	HCP	bestbin	23	0.46
TSS-based	cpew	H3k27ac	HCP	bestbin	23	0.38
TSS-based	cpgc	H3k27ac	HCP	bestbin	23	1.02
TSS-based	cpgn	H3k27ac	HCP	bestbin	23	0.96
TSS-based	cpgw	H3k27ac	HCP	bestbin	23	1.11
TSS-based	cphc	H3k27ac	HCP	bestbin	23	0.38
TSS-based	cphn	H3k27ac	HCP	bestbin	23	0.34
TSS-based	cphw	H3k27ac	HCP	bestbin	23	0.34
TSS-based	cpkc	H3k27ac	HCP	bestbin	23	0.49
TSS-based	cpkn	H3k27ac	HCP	bestbin	22	0.52
TSS-based	cpkw	H3k27ac	HCP	bestbin	22	0.52
TSS-based	cpnc	H3k27ac	HCP	bestbin	23	0.31
TSS-based	cpnn	H3k27ac	HCP	bestbin	25	0.26
TSS-based	cpnw	H3k27ac	HCP	bestbin	23	0.28
TSS-based	cpuc	H3k27ac	HCP	bestbin	23	0.37
TSS-based	cpun	H3k27ac	HCP	bestbin	23	0.27
TSS-based	cpuw	H3k27ac	HCP	bestbin	23	0.27
TSS-based	cteu	H3k27ac	HCP	bestbin	23	0.57
TSS-based	ctgu	H3k27ac	HCP	bestbin	23	0.69
TSS-based	cthu	H3k27ac	HCP	bestbin	23	0.29
TSS-based	ctkh	H3k27ac	HCP	bestbin	21	12.68
TSS-based	ctkl	H3k27ac	HCP	bestbin	22	2.2
TSS-based	ctku	H3k27ac	HCP	bestbin	22	1.48
TSS-based	dpgc	H3k27ac	HCP	bestbin	23	0.83
TSS-based	dpgn	H3k27ac	HCP	bestbin	23	0.82
TSS-based	dphc	H3k27ac	HCP	bestbin	23	0.32
TSS-based	dphn	H3k27ac	HCP	bestbin	23	0.32
TSS-based	dpkc	H3k27ac	HCP	bestbin	24	0.36
TSS-based	dpkn	H3k27ac	HCP	bestbin	22	0.52
TSS-based	dpkp	H3k27ac	HCP	bestbin	25	0.47
TSS-based	dpnc	H3k27ac	HCP	bestbin	25	0.26
TSS-based	dpnn	H3k27ac	HCP	bestbin	26	0.18
TSS-based	dpuc	H3k27ac	HCP	bestbin	23	0.29
TSS-based	dpun	H3k27ac	HCP	bestbin	23	0.35
TSS-based	dtkh	H3k27ac	HCP	bestbin	23	0.74
TSS-based	dtkl	H3k27ac	HCP	bestbin	23	2.76
TSS-based	dtku	H3k27ac	HCP	bestbin	23	0.81
TSS-based	rm1c	H3k27ac	HCP	bestbin	23	1.12
TSS-based	rm1n	H3k27ac	HCP	bestbin	23	1.11
TSS-based	rm1w	H3k27ac	HCP	bestbin	23	0.57
TSS-based	rmec	H3k27ac	HCP	bestbin	27	0.35
TSS-based	rmen	H3k27ac	HCP	bestbin	25	0.44
TSS-based	rmew	H3k27ac	HCP	bestbin	26	0.4
TSS-based	rmgc	H3k27ac	HCP	bestbin	26	1.43
TSS-based	rmgn	H3k27ac	HCP	bestbin	26	1.1
TSS-based	rmgw	H3k27ac	HCP	bestbin	25	0.95
TSS-based	rmhc	H3k27ac	HCP	bestbin	30	0.52
TSS-based	rmhn	H3k27ac	HCP	bestbin	29	0.36
TSS-based	rmhw	H3k27ac	HCP	bestbin	28	0.27
TSS-based	rmkc	H3k27ac	HCP	bestbin	28	0.97
TSS-based	rmkn	H3k27ac	HCP	bestbin	27	0.7
TSS-based	rmkw	H3k27ac	HCP	bestbin	26	0.95
TSS-based	rmnc	H3k27ac	HCP	bestbin	30	0.5
TSS-based	rmnn	H3k27ac	HCP	bestbin	29	0.51
TSS-based	rmnw	H3k27ac	HCP	bestbin	29	0.25
TSS-based	rmuc	H3k27ac	HCP	bestbin	27	0.37
TSS-based	rmun	H3k27ac	HCP	bestbin	26	0.48
TSS-based	rmuw	H3k27ac	HCP	bestbin	27	0.34
TSS-based	rp1c	H3k27ac	HCP	bestbin	23	0.62
TSS-based	rp1n	H3k27ac	HCP	bestbin	23	0.58
TSS-based	rp1w	H3k27ac	HCP	bestbin	23	0.71
TSS-based	rpec	H3k27ac	HCP	bestbin	25	0.32
TSS-based	rpen	H3k27ac	HCP	bestbin	25	0.44
TSS-based	rpew	H3k27ac	HCP	bestbin	25	0.47
TSS-based	rpgc	H3k27ac	HCP	bestbin	25	0.68
TSS-based	rpgn	H3k27ac	HCP	bestbin	26	0.68
TSS-based	rpgw	H3k27ac	HCP	bestbin	26	0.95
TSS-based	rphc	H3k27ac	HCP	bestbin	27	0.3
TSS-based	rphn	H3k27ac	HCP	bestbin	27	0.16
TSS-based	rphw	H3k27ac	HCP	bestbin	27	0.3
TSS-based	rpkc	H3k27ac	HCP	bestbin	26	0.58
TSS-based	rpkn	H3k27ac	HCP	bestbin	26	0.52
TSS-based	rpkw	H3k27ac	HCP	bestbin	25	0.74
TSS-based	rpnc	H3k27ac	HCP	bestbin	29	0.19
TSS-based	rpnn	H3k27ac	HCP	bestbin	28	0.37
TSS-based	rpnw	H3k27ac	HCP	bestbin	28	0.25
TSS-based	rpuc	H3k27ac	HCP	bestbin	26	0.23
TSS-based	rpun	H3k27ac	HCP	bestbin	26	0.24
TSS-based	rpuw	H3k27ac	HCP	bestbin	26	0.24
TSS-based	rtkh	H3k27ac	HCP	bestbin	27	0.7
TSS-based	rtkl	H3k27ac	HCP	bestbin	26	0.59
TSS-based	rtku	H3k27ac	HCP	bestbin	25	0.66
TSS-based	cm1w	H3k27ac	LCP	bestbin	22	11.97
TSS-based	cmec	H3k27ac	LCP	bestbin	22	7.32
TSS-based	cmgc	H3k27ac	LCP	bestbin	22	8.2
TSS-based	cmgn	H3k27ac	LCP	bestbin	23	15.97
TSS-based	cmhc	H3k27ac	LCP	bestbin	22	2.28
TSS-based	cmhn	H3k27ac	LCP	bestbin	23	0.77
TSS-based	cmkc	H3k27ac	LCP	bestbin	23	6.18
TSS-based	cmkn	H3k27ac	LCP	bestbin	22	4.75
TSS-based	cmkp	H3k27ac	LCP	bestbin	22	3.45
TSS-based	cmnc	H3k27ac	LCP	bestbin	22	2.76
TSS-based	cmnn	H3k27ac	LCP	bestbin	22	1.47
TSS-based	cmuc	H3k27ac	LCP	bestbin	22	1.9
TSS-based	cp1c	H3k27ac	LCP	bestbin	22	12.83
TSS-based	cp1n	H3k27ac	LCP	bestbin	22	8.99
TSS-based	cp1w	H3k27ac	LCP	bestbin	22	9.1
TSS-based	cpec	H3k27ac	LCP	bestbin	23	2.66
TSS-based	cpen	H3k27ac	LCP	bestbin	22	2.15
TSS-based	cpew	H3k27ac	LCP	bestbin	22	2.6
TSS-based	cpgc	H3k27ac	LCP	bestbin	23	5.23
TSS-based	cpgn	H3k27ac	LCP	bestbin	23	5.17
TSS-based	cpgw	H3k27ac	LCP	bestbin	23	5.37
TSS-based	cphc	H3k27ac	LCP	bestbin	22	3.69
TSS-based	cphn	H3k27ac	LCP	bestbin	23	2.16
TSS-based	cphw	H3k27ac	LCP	bestbin	23	2.46
TSS-based	cpkc	H3k27ac	LCP	bestbin	23	5.98
TSS-based	cpkn	H3k27ac	LCP	bestbin	22	3.97
TSS-based	cpkw	H3k27ac	LCP	bestbin	22	4.22
TSS-based	cpnc	H3k27ac	LCP	bestbin	22	2.26
TSS-based	cpnn	H3k27ac	LCP	bestbin	22	1.44
TSS-based	cpnw	H3k27ac	LCP	bestbin	23	2.56
TSS-based	cpuc	H3k27ac	LCP	bestbin	22	1.32
TSS-based	cpun	H3k27ac	LCP	bestbin	22	1.07
TSS-based	cpuw	H3k27ac	LCP	bestbin	23	2.01
TSS-based	cteu	H3k27ac	LCP	bestbin	22	5.6
TSS-based	ctgu	H3k27ac	LCP	bestbin	22	4.14
TSS-based	cthu	H3k27ac	LCP	bestbin	23	2.34
TSS-based	ctkh	H3k27ac	LCP	bestbin	21	1.14
TSS-based	ctkl	H3k27ac	LCP	bestbin	22	1.99
TSS-based	ctku	H3k27ac	LCP	bestbin	22	2.48
TSS-based	dpgc	H3k27ac	LCP	bestbin	22	7.06
TSS-based	dpgn	H3k27ac	LCP	bestbin	22	12.44
TSS-based	dphc	H3k27ac	LCP	bestbin	23	6.1
TSS-based	dphn	H3k27ac	LCP	bestbin	23	6.39
TSS-based	dpkc	H3k27ac	LCP	bestbin	23	6.43
TSS-based	dpkn	H3k27ac	LCP	bestbin	23	7.7
TSS-based	dpkp	H3k27ac	LCP	bestbin	24	6.39
TSS-based	dpnc	H3k27ac	LCP	bestbin	22	2.88
TSS-based	dpnn	H3k27ac	LCP	bestbin	23	3.96
TSS-based	dpuc	H3k27ac	LCP	bestbin	22	3.93
TSS-based	dpun	H3k27ac	LCP	bestbin	23	6.21
TSS-based	dtkh	H3k27ac	LCP	bestbin	22	17.18
TSS-based	dtkl	H3k27ac	LCP	bestbin	25	52.78
TSS-based	dtku	H3k27ac	LCP	bestbin	23	19.45
TSS-based	rm1c	H3k27ac	LCP	bestbin	24	8.8
TSS-based	rm1n	H3k27ac	LCP	bestbin	24	6.94
TSS-based	rm1w	H3k27ac	LCP	bestbin	24	7.05
TSS-based	rmec	H3k27ac	LCP	bestbin	24	0.75
TSS-based	rmen	H3k27ac	LCP	bestbin	25	1.09
TSS-based	rmew	H3k27ac	LCP	bestbin	27	0.45
TSS-based	rmgc	H3k27ac	LCP	bestbin	29	1.91
TSS-based	rmgn	H3k27ac	LCP	bestbin	27	0.81
TSS-based	rmgw	H3k27ac	LCP	bestbin	27	0.86
TSS-based	rmhc	H3k27ac	LCP	bestbin	24	1.06
TSS-based	rmhn	H3k27ac	LCP	bestbin	41	0.17
TSS-based	rmhw	H3k27ac	LCP	bestbin	41	0.15
TSS-based	rmkc	H3k27ac	LCP	bestbin	27	1.57
TSS-based	rmkn	H3k27ac	LCP	bestbin	41	0.33
TSS-based	rmkw	H3k27ac	LCP	bestbin	26	1.12
TSS-based	rmnc	H3k27ac	LCP	bestbin	27	0.74
TSS-based	rmnn	H3k27ac	LCP	bestbin	22	0.59
TSS-based	rmnw	H3k27ac	LCP	bestbin	25	0.69
TSS-based	rmuc	H3k27ac	LCP	bestbin	24	0.35
TSS-based	rmun	H3k27ac	LCP	bestbin	29	0.26
TSS-based	rmuw	H3k27ac	LCP	bestbin	24	0.43
TSS-based	rp1c	H3k27ac	LCP	bestbin	23	8.33
TSS-based	rp1n	H3k27ac	LCP	bestbin	25	4.54
TSS-based	rp1w	H3k27ac	LCP	bestbin	25	4.41
TSS-based	rpec	H3k27ac	LCP	bestbin	23	0.82
TSS-based	rpen	H3k27ac	LCP	bestbin	25	0.47
TSS-based	rpew	H3k27ac	LCP	bestbin	25	0.64
TSS-based	rpgc	H3k27ac	LCP	bestbin	24	1.62
TSS-based	rpgn	H3k27ac	LCP	bestbin	24	0.62
TSS-based	rpgw	H3k27ac	LCP	bestbin	26	0.62
TSS-based	rphc	H3k27ac	LCP	bestbin	23	0.93
TSS-based	rphn	H3k27ac	LCP	bestbin	24	0.7
TSS-based	rphw	H3k27ac	LCP	bestbin	25	0.84
TSS-based	rpkc	H3k27ac	LCP	bestbin	26	2.28
TSS-based	rpkn	H3k27ac	LCP	bestbin	24	1.14
TSS-based	rpkw	H3k27ac	LCP	bestbin	27	1.47
TSS-based	rpnc	H3k27ac	LCP	bestbin	23	0.79
TSS-based	rpnn	H3k27ac	LCP	bestbin	24	0.55
TSS-based	rpnw	H3k27ac	LCP	bestbin	24	0.78
TSS-based	rpuc	H3k27ac	LCP	bestbin	26	0.37
TSS-based	rpun	H3k27ac	LCP	bestbin	24	0.32
TSS-based	rpuw	H3k27ac	LCP	bestbin	25	0.57
TSS-based	rtkh	H3k27ac	LCP	bestbin	27	1.21
TSS-based	rtkl	H3k27ac	LCP	bestbin	26	1.27
TSS-based	rtku	H3k27ac	LCP	bestbin	26	1.79
TSS-based	cm1w	H3k27me3	all	bestbin	20	0.85
TSS-based	cmec	H3k27me3	all	bestbin	20	0.48
TSS-based	cmgc	H3k27me3	all	bestbin	41	1.12
TSS-based	cmgn	H3k27me3	all	bestbin	41	1.08
TSS-based	cmhc	H3k27me3	all	bestbin	26	1.43
TSS-based	cmhn	H3k27me3	all	bestbin	41	0.57
TSS-based	cmkc	H3k27me3	all	bestbin	20	0.85
TSS-based	cmkn	H3k27me3	all	bestbin	20	1.11
TSS-based	cmkp	H3k27me3	all	bestbin	41	3.64
TSS-based	cmnc	H3k27me3	all	bestbin	41	0.52
TSS-based	cmnn	H3k27me3	all	bestbin	41	0.43
TSS-based	cmuc	H3k27me3	all	bestbin	41	0.32
TSS-based	cp1c	H3k27me3	all	bestbin	20	0.72
TSS-based	cp1n	H3k27me3	all	bestbin	20	0.84
TSS-based	cp1w	H3k27me3	all	bestbin	20	0.85
TSS-based	cpec	H3k27me3	all	bestbin	20	0.57
TSS-based	cpen	H3k27me3	all	bestbin	20	0.65
TSS-based	cpew	H3k27me3	all	bestbin	20	0.55
TSS-based	cpgc	H3k27me3	all	bestbin	41	1.02
TSS-based	cpgn	H3k27me3	all	bestbin	41	1.26
TSS-based	cpgw	H3k27me3	all	bestbin	41	1.17
TSS-based	cphc	H3k27me3	all	bestbin	26	1.26
TSS-based	cphn	H3k27me3	all	bestbin	26	1.13
TSS-based	cphw	H3k27me3	all	bestbin	26	1.62
TSS-based	cpkc	H3k27me3	all	bestbin	20	1.59
TSS-based	cpkn	H3k27me3	all	bestbin	20	1.45
TSS-based	cpkw	H3k27me3	all	bestbin	20	1.44
TSS-based	cpnc	H3k27me3	all	bestbin	41	0.46
TSS-based	cpnn	H3k27me3	all	bestbin	41	0.5
TSS-based	cpnw	H3k27me3	all	bestbin	41	0.5
TSS-based	cpuc	H3k27me3	all	bestbin	41	0.34
TSS-based	cpun	H3k27me3	all	bestbin	41	0.34
TSS-based	cpuw	H3k27me3	all	bestbin	41	0.37
TSS-based	cteu	H3k27me3	all	bestbin	20	0.52
TSS-based	ctgu	H3k27me3	all	bestbin	41	1.18
TSS-based	cthu	H3k27me3	all	bestbin	26	1.24
TSS-based	ctkh	H3k27me3	all	bestbin	41	3.03
TSS-based	ctkl	H3k27me3	all	bestbin	41	2.05
TSS-based	ctku	H3k27me3	all	bestbin	41	3.46
TSS-based	dpgc	H3k27me3	all	bestbin	41	0.96
TSS-based	dpgn	H3k27me3	all	bestbin	41	0.92
TSS-based	dphc	H3k27me3	all	bestbin	26	1.1
TSS-based	dphn	H3k27me3	all	bestbin	26	1.03
TSS-based	dpkc	H3k27me3	all	bestbin	20	1.62
TSS-based	dpkn	H3k27me3	all	bestbin	20	1.08
TSS-based	dpkp	H3k27me3	all	bestbin	20	1.19
TSS-based	dpnc	H3k27me3	all	bestbin	41	0.53
TSS-based	dpnn	H3k27me3	all	bestbin	41	0.53
TSS-based	dpuc	H3k27me3	all	bestbin	41	0.35
TSS-based	dpun	H3k27me3	all	bestbin	41	0.32
TSS-based	dtkh	H3k27me3	all	bestbin	20	0.85
TSS-based	dtkl	H3k27me3	all	bestbin	20	0.5
TSS-based	dtku	H3k27me3	all	bestbin	20	0.71
TSS-based	rm1c	H3k27me3	all	bestbin	20	0.56
TSS-based	rm1n	H3k27me3	all	bestbin	20	0.47
TSS-based	rm1w	H3k27me3	all	bestbin	20	0.63
TSS-based	rmec	H3k27me3	all	bestbin	20	0.52
TSS-based	rmen	H3k27me3	all	bestbin	20	0.65
TSS-based	rmew	H3k27me3	all	bestbin	20	0.48
TSS-based	rmgc	H3k27me3	all	bestbin	41	0.79
TSS-based	rmgn	H3k27me3	all	bestbin	41	0.99
TSS-based	rmgw	H3k27me3	all	bestbin	41	0.91
TSS-based	rmhc	H3k27me3	all	bestbin	41	0.56
TSS-based	rmhn	H3k27me3	all	bestbin	41	0.47
TSS-based	rmhw	H3k27me3	all	bestbin	41	0.44
TSS-based	rmkc	H3k27me3	all	bestbin	41	2.46
TSS-based	rmkn	H3k27me3	all	bestbin	41	2.01
TSS-based	rmkw	H3k27me3	all	bestbin	41	2.2
TSS-based	rmnc	H3k27me3	all	bestbin	41	0.44
TSS-based	rmnn	H3k27me3	all	bestbin	41	0.39
TSS-based	rmnw	H3k27me3	all	bestbin	41	0.39
TSS-based	rmuc	H3k27me3	all	bestbin	41	0.24
TSS-based	rmun	H3k27me3	all	bestbin	41	0.26
TSS-based	rmuw	H3k27me3	all	bestbin	41	0.29
TSS-based	rp1c	H3k27me3	all	bestbin	20	0.66
TSS-based	rp1n	H3k27me3	all	bestbin	20	0.49
TSS-based	rp1w	H3k27me3	all	bestbin	20	0.68
TSS-based	rpec	H3k27me3	all	bestbin	20	0.64
TSS-based	rpen	H3k27me3	all	bestbin	20	0.59
TSS-based	rpew	H3k27me3	all	bestbin	20	0.68
TSS-based	rpgc	H3k27me3	all	bestbin	41	0.79
TSS-based	rpgn	H3k27me3	all	bestbin	41	0.58
TSS-based	rpgw	H3k27me3	all	bestbin	41	0.86
TSS-based	rphc	H3k27me3	all	bestbin	41	0.46
TSS-based	rphn	H3k27me3	all	bestbin	41	0.34
TSS-based	rphw	H3k27me3	all	bestbin	41	0.45
TSS-based	rpkc	H3k27me3	all	bestbin	41	2.3
TSS-based	rpkn	H3k27me3	all	bestbin	41	1.79
TSS-based	rpkw	H3k27me3	all	bestbin	41	2.4
TSS-based	rpnc	H3k27me3	all	bestbin	41	0.37
TSS-based	rpnn	H3k27me3	all	bestbin	41	0.38
TSS-based	rpnw	H3k27me3	all	bestbin	41	0.4
TSS-based	rpuc	H3k27me3	all	bestbin	41	0.28
TSS-based	rpun	H3k27me3	all	bestbin	41	0.25
TSS-based	rpuw	H3k27me3	all	bestbin	41	0.27
TSS-based	rtkh	H3k27me3	all	bestbin	41	1.73
TSS-based	rtkl	H3k27me3	all	bestbin	41	1.88
TSS-based	rtku	H3k27me3	all	bestbin	41	2.14
TSS-based	cm1w	H3k27me3	HCP	bestbin	20	1.46
TSS-based	cmec	H3k27me3	HCP	bestbin	41	1.5
TSS-based	cmgc	H3k27me3	HCP	bestbin	41	0.68
TSS-based	cmgn	H3k27me3	HCP	bestbin	41	0.72
TSS-based	cmhc	H3k27me3	HCP	bestbin	41	0.6
TSS-based	cmhn	H3k27me3	HCP	bestbin	41	0.61
TSS-based	cmkc	H3k27me3	HCP	bestbin	41	2.63
TSS-based	cmkn	H3k27me3	HCP	bestbin	41	2.22
TSS-based	cmkp	H3k27me3	HCP	bestbin	41	2.64
TSS-based	cmnc	H3k27me3	HCP	bestbin	41	0.34
TSS-based	cmnn	H3k27me3	HCP	bestbin	41	0.36
TSS-based	cmuc	H3k27me3	HCP	bestbin	41	0.25
TSS-based	cp1c	H3k27me3	HCP	bestbin	20	1.97
TSS-based	cp1n	H3k27me3	HCP	bestbin	20	1.89
TSS-based	cp1w	H3k27me3	HCP	bestbin	20	1.47
TSS-based	cpec	H3k27me3	HCP	bestbin	41	1.5
TSS-based	cpen	H3k27me3	HCP	bestbin	41	1.09
TSS-based	cpew	H3k27me3	HCP	bestbin	41	1.35
TSS-based	cpgc	H3k27me3	HCP	bestbin	41	0.92
TSS-based	cpgn	H3k27me3	HCP	bestbin	41	0.87
TSS-based	cpgw	H3k27me3	HCP	bestbin	41	0.86
TSS-based	cphc	H3k27me3	HCP	bestbin	41	0.57
TSS-based	cphn	H3k27me3	HCP	bestbin	41	0.57
TSS-based	cphw	H3k27me3	HCP	bestbin	41	0.6
TSS-based	cpkc	H3k27me3	HCP	bestbin	41	2.56
TSS-based	cpkn	H3k27me3	HCP	bestbin	41	2.33
TSS-based	cpkw	H3k27me3	HCP	bestbin	41	2.83
TSS-based	cpnc	H3k27me3	HCP	bestbin	20	1.27
TSS-based	cpnn	H3k27me3	HCP	bestbin	41	0.36
TSS-based	cpnw	H3k27me3	HCP	bestbin	41	0.39
TSS-based	cpuc	H3k27me3	HCP	bestbin	41	0.27
TSS-based	cpun	H3k27me3	HCP	bestbin	41	0.29
TSS-based	cpuw	H3k27me3	HCP	bestbin	41	0.31
TSS-based	cteu	H3k27me3	HCP	bestbin	41	1.29
TSS-based	ctgu	H3k27me3	HCP	bestbin	41	0.79
TSS-based	cthu	H3k27me3	HCP	bestbin	41	0.62
TSS-based	ctkh	H3k27me3	HCP	bestbin	41	2.29
TSS-based	ctkl	H3k27me3	HCP	bestbin	41	2.81
TSS-based	ctku	H3k27me3	HCP	bestbin	41	3.44
TSS-based	dpgc	H3k27me3	HCP	bestbin	41	0.64
TSS-based	dpgn	H3k27me3	HCP	bestbin	41	0.73
TSS-based	dphc	H3k27me3	HCP	bestbin	41	0.62
TSS-based	dphn	H3k27me3	HCP	bestbin	41	0.5
TSS-based	dpkc	H3k27me3	HCP	bestbin	41	2.81
TSS-based	dpkn	H3k27me3	HCP	bestbin	41	2.36
TSS-based	dpkp	H3k27me3	HCP	bestbin	41	3.61
TSS-based	dpnc	H3k27me3	HCP	bestbin	20	1.26
TSS-based	dpnn	H3k27me3	HCP	bestbin	20	1
TSS-based	dpuc	H3k27me3	HCP	bestbin	41	0.28
TSS-based	dpun	H3k27me3	HCP	bestbin	41	0.22
TSS-based	dtkh	H3k27me3	HCP	bestbin	41	2.54
TSS-based	dtkl	H3k27me3	HCP	bestbin	20	1.52
TSS-based	dtku	H3k27me3	HCP	bestbin	41	2.34
TSS-based	rm1c	H3k27me3	HCP	bestbin	21	1.16
TSS-based	rm1n	H3k27me3	HCP	bestbin	24	2.35
TSS-based	rm1w	H3k27me3	HCP	bestbin	21	1.76
TSS-based	rmec	H3k27me3	HCP	bestbin	41	1.5
TSS-based	rmen	H3k27me3	HCP	bestbin	41	1.11
TSS-based	rmew	H3k27me3	HCP	bestbin	41	1.5
TSS-based	rmgc	H3k27me3	HCP	bestbin	41	0.56
TSS-based	rmgn	H3k27me3	HCP	bestbin	41	0.64
TSS-based	rmgw	H3k27me3	HCP	bestbin	41	0.67
TSS-based	rmhc	H3k27me3	HCP	bestbin	41	0.64
TSS-based	rmhn	H3k27me3	HCP	bestbin	41	0.59
TSS-based	rmhw	H3k27me3	HCP	bestbin	41	0.49
TSS-based	rmkc	H3k27me3	HCP	bestbin	41	2.43
TSS-based	rmkn	H3k27me3	HCP	bestbin	41	1.55
TSS-based	rmkw	H3k27me3	HCP	bestbin	41	2.17
TSS-based	rmnc	H3k27me3	HCP	bestbin	21	0.85
TSS-based	rmnn	H3k27me3	HCP	bestbin	41	0.27
TSS-based	rmnw	H3k27me3	HCP	bestbin	41	0.35
TSS-based	rmuc	H3k27me3	HCP	bestbin	41	0.18
TSS-based	rmun	H3k27me3	HCP	bestbin	41	0.23
TSS-based	rmuw	H3k27me3	HCP	bestbin	41	0.18
TSS-based	rp1c	H3k27me3	HCP	bestbin	20	1.42
TSS-based	rp1n	H3k27me3	HCP	bestbin	21	1.65
TSS-based	rp1w	H3k27me3	HCP	bestbin	23	3.14
TSS-based	rpec	H3k27me3	HCP	bestbin	41	1.35
TSS-based	rpen	H3k27me3	HCP	bestbin	41	1.35
TSS-based	rpew	H3k27me3	HCP	bestbin	41	1.5
TSS-based	rpgc	H3k27me3	HCP	bestbin	41	0.67
TSS-based	rpgn	H3k27me3	HCP	bestbin	41	0.59
TSS-based	rpgw	H3k27me3	HCP	bestbin	41	0.51
TSS-based	rphc	H3k27me3	HCP	bestbin	41	0.52
TSS-based	rphn	H3k27me3	HCP	bestbin	41	0.39
TSS-based	rphw	H3k27me3	HCP	bestbin	41	0.52
TSS-based	rpkc	H3k27me3	HCP	bestbin	41	1.87
TSS-based	rpkn	H3k27me3	HCP	bestbin	41	1.91
TSS-based	rpkw	H3k27me3	HCP	bestbin	41	1.85
TSS-based	rpnc	H3k27me3	HCP	bestbin	41	0.28
TSS-based	rpnn	H3k27me3	HCP	bestbin	41	0.33
TSS-based	rpnw	H3k27me3	HCP	bestbin	41	0.25
TSS-based	rpuc	H3k27me3	HCP	bestbin	41	0.18
TSS-based	rpun	H3k27me3	HCP	bestbin	41	0.16
TSS-based	rpuw	H3k27me3	HCP	bestbin	41	0.19
TSS-based	rtkh	H3k27me3	HCP	bestbin	41	1.39
TSS-based	rtkl	H3k27me3	HCP	bestbin	41	1.8
TSS-based	rtku	H3k27me3	HCP	bestbin	41	1.51
TSS-based	cm1w	H3k27me3	LCP	bestbin	25	0.69
TSS-based	cmec	H3k27me3	LCP	bestbin	20	0.64
TSS-based	cmgc	H3k27me3	LCP	bestbin	41	2.1
TSS-based	cmgn	H3k27me3	LCP	bestbin	41	2.1
TSS-based	cmhc	H3k27me3	LCP	bestbin	41	0.65
TSS-based	cmhn	H3k27me3	LCP	bestbin	41	0.65
TSS-based	cmkc	H3k27me3	LCP	bestbin	41	3.46
TSS-based	cmkn	H3k27me3	LCP	bestbin	41	2.37
TSS-based	cmkp	H3k27me3	LCP	bestbin	41	3.37
TSS-based	cmnc	H3k27me3	LCP	bestbin	41	0.73
TSS-based	cmnn	H3k27me3	LCP	bestbin	41	0.61
TSS-based	cmuc	H3k27me3	LCP	bestbin	41	0.66
TSS-based	cp1c	H3k27me3	LCP	bestbin	27	0.47
TSS-based	cp1n	H3k27me3	LCP	bestbin	25	0.35
TSS-based	cp1w	H3k27me3	LCP	bestbin	27	0.52
TSS-based	cpec	H3k27me3	LCP	bestbin	20	1.47
TSS-based	cpen	H3k27me3	LCP	bestbin	20	1.71
TSS-based	cpew	H3k27me3	LCP	bestbin	20	1.78
TSS-based	cpgc	H3k27me3	LCP	bestbin	41	1.8
TSS-based	cpgn	H3k27me3	LCP	bestbin	41	2.1
TSS-based	cpgw	H3k27me3	LCP	bestbin	41	1.87
TSS-based	cphc	H3k27me3	LCP	bestbin	24	3.75
TSS-based	cphn	H3k27me3	LCP	bestbin	24	10.78
TSS-based	cphw	H3k27me3	LCP	bestbin	41	0.87
TSS-based	cpkc	H3k27me3	LCP	bestbin	41	3.15
TSS-based	cpkn	H3k27me3	LCP	bestbin	20	2.31
TSS-based	cpkw	H3k27me3	LCP	bestbin	20	3.48
TSS-based	cpnc	H3k27me3	LCP	bestbin	41	0.85
TSS-based	cpnn	H3k27me3	LCP	bestbin	41	0.73
TSS-based	cpnw	H3k27me3	LCP	bestbin	41	1.25
TSS-based	cpuc	H3k27me3	LCP	bestbin	41	0.48
TSS-based	cpun	H3k27me3	LCP	bestbin	41	0.44
TSS-based	cpuw	H3k27me3	LCP	bestbin	41	0.53
TSS-based	cteu	H3k27me3	LCP	bestbin	20	0.68
TSS-based	ctgu	H3k27me3	LCP	bestbin	41	2.1
TSS-based	cthu	H3k27me3	LCP	bestbin	41	0.68
TSS-based	ctkh	H3k27me3	LCP	bestbin	41	3.08
TSS-based	ctkl	H3k27me3	LCP	bestbin	41	2.9
TSS-based	ctku	H3k27me3	LCP	bestbin	41	3.79
TSS-based	dpgc	H3k27me3	LCP	bestbin	41	2.74
TSS-based	dpgn	H3k27me3	LCP	bestbin	20	1.76
TSS-based	dphc	H3k27me3	LCP	bestbin	23	3.19
TSS-based	dphn	H3k27me3	LCP	bestbin	23	3.39
TSS-based	dpkc	H3k27me3	LCP	bestbin	20	0.95
TSS-based	dpkn	H3k27me3	LCP	bestbin	27	0.01
TSS-based	dpkp	H3k27me3	LCP	bestbin	26	0.01
TSS-based	dpnc	H3k27me3	LCP	bestbin	41	2.57
TSS-based	dpnn	H3k27me3	LCP	bestbin	41	1.66
TSS-based	dpuc	H3k27me3	LCP	bestbin	41	0.94
TSS-based	dpun	H3k27me3	LCP	bestbin	41	0.55
TSS-based	dtkh	H3k27me3	LCP	bestbin	20	3.5
TSS-based	dtkl	H3k27me3	LCP	bestbin	19	0.25
TSS-based	dtku	H3k27me3	LCP	bestbin	20	0.62
TSS-based	rm1c	H3k27me3	LCP	bestbin	41	0.31
TSS-based	rm1n	H3k27me3	LCP	bestbin	41	0.41
TSS-based	rm1w	H3k27me3	LCP	bestbin	41	0.57
TSS-based	rmec	H3k27me3	LCP	bestbin	41	1.25
TSS-based	rmen	H3k27me3	LCP	bestbin	41	1.22
TSS-based	rmew	H3k27me3	LCP	bestbin	41	1.22
TSS-based	rmgc	H3k27me3	LCP	bestbin	41	1.06
TSS-based	rmgn	H3k27me3	LCP	bestbin	41	1.14
TSS-based	rmgw	H3k27me3	LCP	bestbin	41	1.15
TSS-based	rmhc	H3k27me3	LCP	bestbin	41	0.35
TSS-based	rmhn	H3k27me3	LCP	bestbin	41	0.27
TSS-based	rmhw	H3k27me3	LCP	bestbin	41	0.29
TSS-based	rmkc	H3k27me3	LCP	bestbin	41	2.3
TSS-based	rmkn	H3k27me3	LCP	bestbin	41	1.43
TSS-based	rmkw	H3k27me3	LCP	bestbin	41	1.83
TSS-based	rmnc	H3k27me3	LCP	bestbin	41	0.64
TSS-based	rmnn	H3k27me3	LCP	bestbin	41	0.44
TSS-based	rmnw	H3k27me3	LCP	bestbin	41	0.43
TSS-based	rmuc	H3k27me3	LCP	bestbin	41	0.23
TSS-based	rmun	H3k27me3	LCP	bestbin	41	0.27
TSS-based	rmuw	H3k27me3	LCP	bestbin	41	0.25
TSS-based	rp1c	H3k27me3	LCP	bestbin	20	0.38
TSS-based	rp1n	H3k27me3	LCP	bestbin	20	0.15
TSS-based	rp1w	H3k27me3	LCP	bestbin	20	0.63
TSS-based	rpec	H3k27me3	LCP	bestbin	41	1.22
TSS-based	rpen	H3k27me3	LCP	bestbin	41	1.07
TSS-based	rpew	H3k27me3	LCP	bestbin	41	1.25
TSS-based	rpgc	H3k27me3	LCP	bestbin	41	0.99
TSS-based	rpgn	H3k27me3	LCP	bestbin	41	0.98
TSS-based	rpgw	H3k27me3	LCP	bestbin	41	0.76
TSS-based	rphc	H3k27me3	LCP	bestbin	41	0.31
TSS-based	rphn	H3k27me3	LCP	bestbin	41	0.2
TSS-based	rphw	H3k27me3	LCP	bestbin	41	0.29
TSS-based	rpkc	H3k27me3	LCP	bestbin	41	1.75
TSS-based	rpkn	H3k27me3	LCP	bestbin	41	1.23
TSS-based	rpkw	H3k27me3	LCP	bestbin	41	1.35
TSS-based	rpnc	H3k27me3	LCP	bestbin	41	0.52
TSS-based	rpnn	H3k27me3	LCP	bestbin	41	0.46
TSS-based	rpnw	H3k27me3	LCP	bestbin	41	0.39
TSS-based	rpuc	H3k27me3	LCP	bestbin	41	0.3
TSS-based	rpun	H3k27me3	LCP	bestbin	41	0.19
TSS-based	rpuw	H3k27me3	LCP	bestbin	41	0.27
TSS-based	rtkh	H3k27me3	LCP	bestbin	41	1.14
TSS-based	rtkl	H3k27me3	LCP	bestbin	41	1.1
TSS-based	rtku	H3k27me3	LCP	bestbin	41	1.4
TSS-based	cm1w	H3k36me3	all	bestbin	41	0.49
TSS-based	cmec	H3k36me3	all	bestbin	41	1.25
TSS-based	cmgc	H3k36me3	all	bestbin	41	0.85
TSS-based	cmgn	H3k36me3	all	bestbin	41	1.13
TSS-based	cmhc	H3k36me3	all	bestbin	41	0.49
TSS-based	cmhn	H3k36me3	all	bestbin	41	0.45
TSS-based	cmkc	H3k36me3	all	bestbin	41	0.75
TSS-based	cmkn	H3k36me3	all	bestbin	41	0.72
TSS-based	cmkp	H3k36me3	all	bestbin	41	0.69
TSS-based	cmnc	H3k36me3	all	bestbin	41	0.78
TSS-based	cmnn	H3k36me3	all	bestbin	41	0.54
TSS-based	cmuc	H3k36me3	all	bestbin	41	0.62
TSS-based	cp1c	H3k36me3	all	bestbin	41	0.54
TSS-based	cp1n	H3k36me3	all	bestbin	41	0.5
TSS-based	cp1w	H3k36me3	all	bestbin	41	0.47
TSS-based	cpec	H3k36me3	all	bestbin	41	1.03
TSS-based	cpen	H3k36me3	all	bestbin	41	0.84
TSS-based	cpew	H3k36me3	all	bestbin	41	1.09
TSS-based	cpgc	H3k36me3	all	bestbin	41	0.96
TSS-based	cpgn	H3k36me3	all	bestbin	41	0.77
TSS-based	cpgw	H3k36me3	all	bestbin	41	0.86
TSS-based	cphc	H3k36me3	all	bestbin	41	0.49
TSS-based	cphn	H3k36me3	all	bestbin	41	0.4
TSS-based	cphw	H3k36me3	all	bestbin	41	0.45
TSS-based	cpkc	H3k36me3	all	bestbin	41	0.67
TSS-based	cpkn	H3k36me3	all	bestbin	41	0.61
TSS-based	cpkw	H3k36me3	all	bestbin	41	0.67
TSS-based	cpnc	H3k36me3	all	bestbin	41	0.63
TSS-based	cpnn	H3k36me3	all	bestbin	41	0.62
TSS-based	cpnw	H3k36me3	all	bestbin	41	0.66
TSS-based	cpuc	H3k36me3	all	bestbin	41	0.64
TSS-based	cpun	H3k36me3	all	bestbin	41	0.56
TSS-based	cpuw	H3k36me3	all	bestbin	41	0.56
TSS-based	cteu	H3k36me3	all	bestbin	41	0.89
TSS-based	ctgu	H3k36me3	all	bestbin	41	0.64
TSS-based	cthu	H3k36me3	all	bestbin	41	0.42
TSS-based	ctkh	H3k36me3	all	bestbin	41	0.7
TSS-based	ctkl	H3k36me3	all	bestbin	41	0.77
TSS-based	ctku	H3k36me3	all	bestbin	41	0.67
TSS-based	dpgc	H3k36me3	all	bestbin	41	0.71
TSS-based	dpgn	H3k36me3	all	bestbin	41	0.8
TSS-based	dphc	H3k36me3	all	bestbin	41	0.54
TSS-based	dphn	H3k36me3	all	bestbin	41	0.47
TSS-based	dpkc	H3k36me3	all	bestbin	41	0.78
TSS-based	dpkn	H3k36me3	all	bestbin	41	0.7
TSS-based	dpkp	H3k36me3	all	bestbin	41	0.87
TSS-based	dpnc	H3k36me3	all	bestbin	41	0.8
TSS-based	dpnn	H3k36me3	all	bestbin	41	0.8
TSS-based	dpuc	H3k36me3	all	bestbin	41	0.63
TSS-based	dpun	H3k36me3	all	bestbin	41	1
TSS-based	dtkh	H3k36me3	all	bestbin	41	0.85
TSS-based	dtkl	H3k36me3	all	bestbin	41	2.25
TSS-based	dtku	H3k36me3	all	bestbin	41	0.86
TSS-based	rm1c	H3k36me3	all	bestbin	41	0.99
TSS-based	rm1n	H3k36me3	all	bestbin	41	0.99
TSS-based	rm1w	H3k36me3	all	bestbin	41	0.84
TSS-based	rmec	H3k36me3	all	bestbin	41	1.41
TSS-based	rmen	H3k36me3	all	bestbin	41	1.59
TSS-based	rmew	H3k36me3	all	bestbin	41	1.31
TSS-based	rmgc	H3k36me3	all	bestbin	41	2.36
TSS-based	rmgn	H3k36me3	all	bestbin	41	1.44
TSS-based	rmgw	H3k36me3	all	bestbin	41	1.61
TSS-based	rmhc	H3k36me3	all	bestbin	41	1.14
TSS-based	rmhn	H3k36me3	all	bestbin	41	0.77
TSS-based	rmhw	H3k36me3	all	bestbin	41	0.8
TSS-based	rmkc	H3k36me3	all	bestbin	41	1.56
TSS-based	rmkn	H3k36me3	all	bestbin	41	0.96
TSS-based	rmkw	H3k36me3	all	bestbin	41	1.02
TSS-based	rmnc	H3k36me3	all	bestbin	41	2.41
TSS-based	rmnn	H3k36me3	all	bestbin	41	1.38
TSS-based	rmnw	H3k36me3	all	bestbin	41	1.24
TSS-based	rmuc	H3k36me3	all	bestbin	41	1.31
TSS-based	rmun	H3k36me3	all	bestbin	41	1.07
TSS-based	rmuw	H3k36me3	all	bestbin	41	1.16
TSS-based	rp1c	H3k36me3	all	bestbin	41	0.94
TSS-based	rp1n	H3k36me3	all	bestbin	41	0.98
TSS-based	rp1w	H3k36me3	all	bestbin	41	1.01
TSS-based	rpec	H3k36me3	all	bestbin	41	1.37
TSS-based	rpen	H3k36me3	all	bestbin	41	1.49
TSS-based	rpew	H3k36me3	all	bestbin	41	1.33
TSS-based	rpgc	H3k36me3	all	bestbin	41	1.43
TSS-based	rpgn	H3k36me3	all	bestbin	41	1.59
TSS-based	rpgw	H3k36me3	all	bestbin	41	1.42
TSS-based	rphc	H3k36me3	all	bestbin	41	0.73
TSS-based	rphn	H3k36me3	all	bestbin	41	0.76
TSS-based	rphw	H3k36me3	all	bestbin	41	0.83
TSS-based	rpkc	H3k36me3	all	bestbin	41	0.98
TSS-based	rpkn	H3k36me3	all	bestbin	41	0.99
TSS-based	rpkw	H3k36me3	all	bestbin	41	1.09
TSS-based	rpnc	H3k36me3	all	bestbin	41	1.02
TSS-based	rpnn	H3k36me3	all	bestbin	41	1.06
TSS-based	rpnw	H3k36me3	all	bestbin	41	1.11
TSS-based	rpuc	H3k36me3	all	bestbin	41	0.97
TSS-based	rpun	H3k36me3	all	bestbin	41	1.05
TSS-based	rpuw	H3k36me3	all	bestbin	41	1.01
TSS-based	rtkh	H3k36me3	all	bestbin	41	0.98
TSS-based	rtkl	H3k36me3	all	bestbin	41	1.1
TSS-based	rtku	H3k36me3	all	bestbin	41	1.07
TSS-based	cm1w	H3k36me3	HCP	bestbin	41	0.21
TSS-based	cmec	H3k36me3	HCP	bestbin	41	0.64
TSS-based	cmgc	H3k36me3	HCP	bestbin	41	0.46
TSS-based	cmgn	H3k36me3	HCP	bestbin	41	0.59
TSS-based	cmhc	H3k36me3	HCP	bestbin	41	0.22
TSS-based	cmhn	H3k36me3	HCP	bestbin	41	0.23
TSS-based	cmkc	H3k36me3	HCP	bestbin	41	0.39
TSS-based	cmkn	H3k36me3	HCP	bestbin	41	0.28
TSS-based	cmkp	H3k36me3	HCP	bestbin	41	0.41
TSS-based	cmnc	H3k36me3	HCP	bestbin	41	0.34
TSS-based	cmnn	H3k36me3	HCP	bestbin	41	0.3
TSS-based	cmuc	H3k36me3	HCP	bestbin	41	0.29
TSS-based	cp1c	H3k36me3	HCP	bestbin	41	0.19
TSS-based	cp1n	H3k36me3	HCP	bestbin	41	0.18
TSS-based	cp1w	H3k36me3	HCP	bestbin	41	0.26
TSS-based	cpec	H3k36me3	HCP	bestbin	41	0.48
TSS-based	cpen	H3k36me3	HCP	bestbin	41	0.36
TSS-based	cpew	H3k36me3	HCP	bestbin	41	0.4
TSS-based	cpgc	H3k36me3	HCP	bestbin	41	0.46
TSS-based	cpgn	H3k36me3	HCP	bestbin	41	0.37
TSS-based	cpgw	H3k36me3	HCP	bestbin	41	0.42
TSS-based	cphc	H3k36me3	HCP	bestbin	41	0.22
TSS-based	cphn	H3k36me3	HCP	bestbin	41	0.18
TSS-based	cphw	H3k36me3	HCP	bestbin	41	0.23
TSS-based	cpkc	H3k36me3	HCP	bestbin	41	0.32
TSS-based	cpkn	H3k36me3	HCP	bestbin	41	0.26
TSS-based	cpkw	H3k36me3	HCP	bestbin	41	0.3
TSS-based	cpnc	H3k36me3	HCP	bestbin	41	0.32
TSS-based	cpnn	H3k36me3	HCP	bestbin	41	0.3
TSS-based	cpnw	H3k36me3	HCP	bestbin	41	0.33
TSS-based	cpuc	H3k36me3	HCP	bestbin	41	0.3
TSS-based	cpun	H3k36me3	HCP	bestbin	41	0.27
TSS-based	cpuw	H3k36me3	HCP	bestbin	41	0.27
TSS-based	cteu	H3k36me3	HCP	bestbin	41	0.41
TSS-based	ctgu	H3k36me3	HCP	bestbin	41	0.28
TSS-based	cthu	H3k36me3	HCP	bestbin	41	0.2
TSS-based	ctkh	H3k36me3	HCP	bestbin	41	0.64
TSS-based	ctkl	H3k36me3	HCP	bestbin	41	0.34
TSS-based	ctku	H3k36me3	HCP	bestbin	41	0.32
TSS-based	dpgc	H3k36me3	HCP	bestbin	41	0.33
TSS-based	dpgn	H3k36me3	HCP	bestbin	41	0.5
TSS-based	dphc	H3k36me3	HCP	bestbin	41	0.27
TSS-based	dphn	H3k36me3	HCP	bestbin	41	0.2
TSS-based	dpkc	H3k36me3	HCP	bestbin	41	0.31
TSS-based	dpkn	H3k36me3	HCP	bestbin	41	0.29
TSS-based	dpkp	H3k36me3	HCP	bestbin	41	0.43
TSS-based	dpnc	H3k36me3	HCP	bestbin	41	0.4
TSS-based	dpnn	H3k36me3	HCP	bestbin	41	0.46
TSS-based	dpuc	H3k36me3	HCP	bestbin	41	0.34
TSS-based	dpun	H3k36me3	HCP	bestbin	41	0.61
TSS-based	dtkh	H3k36me3	HCP	bestbin	41	0.34
TSS-based	dtkl	H3k36me3	HCP	bestbin	41	2.48
TSS-based	dtku	H3k36me3	HCP	bestbin	41	0.44
TSS-based	rm1c	H3k36me3	HCP	bestbin	41	0.63
TSS-based	rm1n	H3k36me3	HCP	bestbin	41	0.51
TSS-based	rm1w	H3k36me3	HCP	bestbin	41	0.46
TSS-based	rmec	H3k36me3	HCP	bestbin	41	0.73
TSS-based	rmen	H3k36me3	HCP	bestbin	41	0.81
TSS-based	rmew	H3k36me3	HCP	bestbin	41	0.81
TSS-based	rmgc	H3k36me3	HCP	bestbin	41	2.3
TSS-based	rmgn	H3k36me3	HCP	bestbin	41	0.83
TSS-based	rmgw	H3k36me3	HCP	bestbin	41	0.94
TSS-based	rmhc	H3k36me3	HCP	bestbin	41	0.62
TSS-based	rmhn	H3k36me3	HCP	bestbin	41	0.38
TSS-based	rmhw	H3k36me3	HCP	bestbin	41	0.42
TSS-based	rmkc	H3k36me3	HCP	bestbin	41	1.01
TSS-based	rmkn	H3k36me3	HCP	bestbin	41	0.66
TSS-based	rmkw	H3k36me3	HCP	bestbin	41	0.61
TSS-based	rmnc	H3k36me3	HCP	bestbin	41	1.45
TSS-based	rmnn	H3k36me3	HCP	bestbin	41	0.73
TSS-based	rmnw	H3k36me3	HCP	bestbin	41	0.67
TSS-based	rmuc	H3k36me3	HCP	bestbin	41	0.82
TSS-based	rmun	H3k36me3	HCP	bestbin	41	0.45
TSS-based	rmuw	H3k36me3	HCP	bestbin	41	0.59
TSS-based	rp1c	H3k36me3	HCP	bestbin	41	0.49
TSS-based	rp1n	H3k36me3	HCP	bestbin	41	0.52
TSS-based	rp1w	H3k36me3	HCP	bestbin	41	0.42
TSS-based	rpec	H3k36me3	HCP	bestbin	41	0.74
TSS-based	rpen	H3k36me3	HCP	bestbin	41	0.71
TSS-based	rpew	H3k36me3	HCP	bestbin	41	0.76
TSS-based	rpgc	H3k36me3	HCP	bestbin	41	0.86
TSS-based	rpgn	H3k36me3	HCP	bestbin	41	0.85
TSS-based	rpgw	H3k36me3	HCP	bestbin	41	0.71
TSS-based	rphc	H3k36me3	HCP	bestbin	41	0.44
TSS-based	rphn	H3k36me3	HCP	bestbin	41	0.49
TSS-based	rphw	H3k36me3	HCP	bestbin	41	0.44
TSS-based	rpkc	H3k36me3	HCP	bestbin	41	0.56
TSS-based	rpkn	H3k36me3	HCP	bestbin	41	0.49
TSS-based	rpkw	H3k36me3	HCP	bestbin	41	0.64
TSS-based	rpnc	H3k36me3	HCP	bestbin	41	0.58
TSS-based	rpnn	H3k36me3	HCP	bestbin	41	0.62
TSS-based	rpnw	H3k36me3	HCP	bestbin	41	0.56
TSS-based	rpuc	H3k36me3	HCP	bestbin	41	0.62
TSS-based	rpun	H3k36me3	HCP	bestbin	41	0.63
TSS-based	rpuw	H3k36me3	HCP	bestbin	41	0.45
TSS-based	rtkh	H3k36me3	HCP	bestbin	41	0.58
TSS-based	rtkl	H3k36me3	HCP	bestbin	41	0.7
TSS-based	rtku	H3k36me3	HCP	bestbin	41	0.63
TSS-based	cm1w	H3k36me3	LCP	bestbin	41	0.4
TSS-based	cmec	H3k36me3	LCP	bestbin	41	0.42
TSS-based	cmgc	H3k36me3	LCP	bestbin	41	0.82
TSS-based	cmgn	H3k36me3	LCP	bestbin	41	0.8
TSS-based	cmhc	H3k36me3	LCP	bestbin	41	0.52
TSS-based	cmhn	H3k36me3	LCP	bestbin	41	0.75
TSS-based	cmkc	H3k36me3	LCP	bestbin	41	1.31
TSS-based	cmkn	H3k36me3	LCP	bestbin	41	1.2
TSS-based	cmkp	H3k36me3	LCP	bestbin	41	0.82
TSS-based	cmnc	H3k36me3	LCP	bestbin	41	1.7
TSS-based	cmnn	H3k36me3	LCP	bestbin	41	0.59
TSS-based	cmuc	H3k36me3	LCP	bestbin	41	0.85
TSS-based	cp1c	H3k36me3	LCP	bestbin	41	0.57
TSS-based	cp1n	H3k36me3	LCP	bestbin	41	0.56
TSS-based	cp1w	H3k36me3	LCP	bestbin	41	0.7
TSS-based	cpec	H3k36me3	LCP	bestbin	41	0.87
TSS-based	cpen	H3k36me3	LCP	bestbin	41	1.35
TSS-based	cpew	H3k36me3	LCP	bestbin	41	1.53
TSS-based	cpgc	H3k36me3	LCP	bestbin	41	0.97
TSS-based	cpgn	H3k36me3	LCP	bestbin	41	0.7
TSS-based	cpgw	H3k36me3	LCP	bestbin	41	1.14
TSS-based	cphc	H3k36me3	LCP	bestbin	41	0.56
TSS-based	cphn	H3k36me3	LCP	bestbin	41	0.62
TSS-based	cphw	H3k36me3	LCP	bestbin	41	0.65
TSS-based	cpkc	H3k36me3	LCP	bestbin	41	0.8
TSS-based	cpkn	H3k36me3	LCP	bestbin	41	0.74
TSS-based	cpkw	H3k36me3	LCP	bestbin	41	0.7
TSS-based	cpnc	H3k36me3	LCP	bestbin	41	0.92
TSS-based	cpnn	H3k36me3	LCP	bestbin	41	1.36
TSS-based	cpnw	H3k36me3	LCP	bestbin	41	0.56
TSS-based	cpuc	H3k36me3	LCP	bestbin	41	0.77
TSS-based	cpun	H3k36me3	LCP	bestbin	41	0.91
TSS-based	cpuw	H3k36me3	LCP	bestbin	41	0.59
TSS-based	cteu	H3k36me3	LCP	bestbin	41	0.47
TSS-based	ctgu	H3k36me3	LCP	bestbin	41	0.88
TSS-based	cthu	H3k36me3	LCP	bestbin	41	0.55
TSS-based	ctkh	H3k36me3	LCP	bestbin	41	1.07
TSS-based	ctkl	H3k36me3	LCP	bestbin	41	1.13
TSS-based	ctku	H3k36me3	LCP	bestbin	41	0.99
TSS-based	dpgc	H3k36me3	LCP	bestbin	41	0.45
TSS-based	dpgn	H3k36me3	LCP	bestbin	41	0.5
TSS-based	dphc	H3k36me3	LCP	bestbin	41	0.24
TSS-based	dphn	H3k36me3	LCP	bestbin	41	0.28
TSS-based	dpkc	H3k36me3	LCP	bestbin	41	0.84
TSS-based	dpkn	H3k36me3	LCP	bestbin	41	8.63
TSS-based	dpkp	H3k36me3	LCP	bestbin	41	1.11
TSS-based	dpnc	H3k36me3	LCP	bestbin	41	0.4
TSS-based	dpnn	H3k36me3	LCP	bestbin	41	0.61
TSS-based	dpuc	H3k36me3	LCP	bestbin	41	0.43
TSS-based	dpun	H3k36me3	LCP	bestbin	41	2.31
TSS-based	dtkh	H3k36me3	LCP	bestbin	41	8.63
TSS-based	dtkl	H3k36me3	LCP	bestbin	41	4.59
TSS-based	dtku	H3k36me3	LCP	bestbin	41	8.63
TSS-based	rm1c	H3k36me3	LCP	bestbin	41	2.23
TSS-based	rm1n	H3k36me3	LCP	bestbin	41	1.49
TSS-based	rm1w	H3k36me3	LCP	bestbin	41	1.24
TSS-based	rmec	H3k36me3	LCP	bestbin	41	1.94
TSS-based	rmen	H3k36me3	LCP	bestbin	41	1.93
TSS-based	rmew	H3k36me3	LCP	bestbin	41	1.97
TSS-based	rmgc	H3k36me3	LCP	bestbin	41	1.87
TSS-based	rmgn	H3k36me3	LCP	bestbin	41	2.05
TSS-based	rmgw	H3k36me3	LCP	bestbin	41	1.77
TSS-based	rmhc	H3k36me3	LCP	bestbin	41	1.73
TSS-based	rmhn	H3k36me3	LCP	bestbin	41	1.07
TSS-based	rmhw	H3k36me3	LCP	bestbin	41	1.12
TSS-based	rmkc	H3k36me3	LCP	bestbin	41	2.58
TSS-based	rmkn	H3k36me3	LCP	bestbin	41	1.53
TSS-based	rmkw	H3k36me3	LCP	bestbin	41	1.36
TSS-based	rmnc	H3k36me3	LCP	bestbin	41	2.18
TSS-based	rmnn	H3k36me3	LCP	bestbin	41	1.53
TSS-based	rmnw	H3k36me3	LCP	bestbin	41	2.21
TSS-based	rmuc	H3k36me3	LCP	bestbin	41	2.31
TSS-based	rmun	H3k36me3	LCP	bestbin	41	2.16
TSS-based	rmuw	H3k36me3	LCP	bestbin	41	1.69
TSS-based	rp1c	H3k36me3	LCP	bestbin	41	1.84
TSS-based	rp1n	H3k36me3	LCP	bestbin	41	2.24
TSS-based	rp1w	H3k36me3	LCP	bestbin	41	1.31
TSS-based	rpec	H3k36me3	LCP	bestbin	41	1.98
TSS-based	rpen	H3k36me3	LCP	bestbin	41	2.25
TSS-based	rpew	H3k36me3	LCP	bestbin	41	1.77
TSS-based	rpgc	H3k36me3	LCP	bestbin	41	2.16
TSS-based	rpgn	H3k36me3	LCP	bestbin	41	2.2
TSS-based	rpgw	H3k36me3	LCP	bestbin	41	2.05
TSS-based	rphc	H3k36me3	LCP	bestbin	41	1.38
TSS-based	rphn	H3k36me3	LCP	bestbin	41	1.61
TSS-based	rphw	H3k36me3	LCP	bestbin	41	1.08
TSS-based	rpkc	H3k36me3	LCP	bestbin	41	1.74
TSS-based	rpkn	H3k36me3	LCP	bestbin	41	1.62
TSS-based	rpkw	H3k36me3	LCP	bestbin	41	1.3
TSS-based	rpnc	H3k36me3	LCP	bestbin	41	1.44
TSS-based	rpnn	H3k36me3	LCP	bestbin	41	2.23
TSS-based	rpnw	H3k36me3	LCP	bestbin	41	1.57
TSS-based	rpuc	H3k36me3	LCP	bestbin	41	1.66
TSS-based	rpun	H3k36me3	LCP	bestbin	41	2.31
TSS-based	rpuw	H3k36me3	LCP	bestbin	41	2.05
TSS-based	rtkh	H3k36me3	LCP	bestbin	41	1.54
TSS-based	rtkl	H3k36me3	LCP	bestbin	41	1.77
TSS-based	rtku	H3k36me3	LCP	bestbin	41	1.93
TSS-based	cm1w	H3k4me1	all	bestbin	32	0.36
TSS-based	cmec	H3k4me1	all	bestbin	34	1.32
TSS-based	cmgc	H3k4me1	all	bestbin	40	0.42
TSS-based	cmgn	H3k4me1	all	bestbin	36	0.5
TSS-based	cmhc	H3k4me1	all	bestbin	37	0.56
TSS-based	cmhn	H3k4me1	all	bestbin	39	0.6
TSS-based	cmkc	H3k4me1	all	bestbin	35	0.73
TSS-based	cmkn	H3k4me1	all	bestbin	37	0.69
TSS-based	cmkp	H3k4me1	all	bestbin	35	0.53
TSS-based	cmnc	H3k4me1	all	bestbin	36	0.4
TSS-based	cmnn	H3k4me1	all	bestbin	36	0.35
TSS-based	cmuc	H3k4me1	all	bestbin	32	0.57
TSS-based	cp1c	H3k4me1	all	bestbin	31	0.41
TSS-based	cp1n	H3k4me1	all	bestbin	31	0.32
TSS-based	cp1w	H3k4me1	all	bestbin	31	0.32
TSS-based	cpec	H3k4me1	all	bestbin	33	0.94
TSS-based	cpen	H3k4me1	all	bestbin	33	0.96
TSS-based	cpew	H3k4me1	all	bestbin	34	0.95
TSS-based	cpgc	H3k4me1	all	bestbin	40	0.52
TSS-based	cpgn	H3k4me1	all	bestbin	40	0.48
TSS-based	cpgw	H3k4me1	all	bestbin	40	0.41
TSS-based	cphc	H3k4me1	all	bestbin	35	0.54
TSS-based	cphn	H3k4me1	all	bestbin	37	0.43
TSS-based	cphw	H3k4me1	all	bestbin	36	0.51
TSS-based	cpkc	H3k4me1	all	bestbin	34	0.56
TSS-based	cpkn	H3k4me1	all	bestbin	36	0.56
TSS-based	cpkw	H3k4me1	all	bestbin	36	0.61
TSS-based	cpnc	H3k4me1	all	bestbin	34	0.49
TSS-based	cpnn	H3k4me1	all	bestbin	35	0.43
TSS-based	cpnw	H3k4me1	all	bestbin	34	0.49
TSS-based	cpuc	H3k4me1	all	bestbin	32	0.57
TSS-based	cpun	H3k4me1	all	bestbin	32	0.54
TSS-based	cpuw	H3k4me1	all	bestbin	32	0.57
TSS-based	cteu	H3k4me1	all	bestbin	34	1.15
TSS-based	ctgu	H3k4me1	all	bestbin	37	0.46
TSS-based	cthu	H3k4me1	all	bestbin	36	0.5
TSS-based	ctkh	H3k4me1	all	bestbin	38	0.25
TSS-based	ctkl	H3k4me1	all	bestbin	36	0.58
TSS-based	ctku	H3k4me1	all	bestbin	35	0.53
TSS-based	dpgc	H3k4me1	all	bestbin	37	0.5
TSS-based	dpgn	H3k4me1	all	bestbin	40	0.58
TSS-based	dphc	H3k4me1	all	bestbin	35	0.78
TSS-based	dphn	H3k4me1	all	bestbin	36	0.56
TSS-based	dpkc	H3k4me1	all	bestbin	33	0.82
TSS-based	dpkn	H3k4me1	all	bestbin	34	0.67
TSS-based	dpkp	H3k4me1	all	bestbin	33	0.95
TSS-based	dpnc	H3k4me1	all	bestbin	33	0.47
TSS-based	dpnn	H3k4me1	all	bestbin	35	0.46
TSS-based	dpuc	H3k4me1	all	bestbin	31	0.65
TSS-based	dpun	H3k4me1	all	bestbin	33	0.79
TSS-based	dtkh	H3k4me1	all	bestbin	35	0.78
TSS-based	dtkl	H3k4me1	all	bestbin	34	1.66
TSS-based	dtku	H3k4me1	all	bestbin	35	0.76
TSS-based	rm1c	H3k4me1	all	bestbin	33	0.67
TSS-based	rm1n	H3k4me1	all	bestbin	33	0.88
TSS-based	rm1w	H3k4me1	all	bestbin	33	0.75
TSS-based	rmec	H3k4me1	all	bestbin	37	1.21
TSS-based	rmen	H3k4me1	all	bestbin	35	1.33
TSS-based	rmew	H3k4me1	all	bestbin	37	1.23
TSS-based	rmgc	H3k4me1	all	bestbin	41	0.4
TSS-based	rmgn	H3k4me1	all	bestbin	40	0.61
TSS-based	rmgw	H3k4me1	all	bestbin	39	0.55
TSS-based	rmhc	H3k4me1	all	bestbin	40	0.86
TSS-based	rmhn	H3k4me1	all	bestbin	40	1.01
TSS-based	rmhw	H3k4me1	all	bestbin	39	0.84
TSS-based	rmkc	H3k4me1	all	bestbin	40	0.97
TSS-based	rmkn	H3k4me1	all	bestbin	38	0.81
TSS-based	rmkw	H3k4me1	all	bestbin	38	0.83
TSS-based	rmnc	H3k4me1	all	bestbin	38	0.62
TSS-based	rmnn	H3k4me1	all	bestbin	40	0.59
TSS-based	rmnw	H3k4me1	all	bestbin	38	0.56
TSS-based	rmuc	H3k4me1	all	bestbin	36	0.6
TSS-based	rmun	H3k4me1	all	bestbin	40	0.66
TSS-based	rmuw	H3k4me1	all	bestbin	35	0.71
TSS-based	rp1c	H3k4me1	all	bestbin	32	0.96
TSS-based	rp1n	H3k4me1	all	bestbin	32	1
TSS-based	rp1w	H3k4me1	all	bestbin	32	0.92
TSS-based	rpec	H3k4me1	all	bestbin	35	1.4
TSS-based	rpen	H3k4me1	all	bestbin	34	1.38
TSS-based	rpew	H3k4me1	all	bestbin	34	1.12
TSS-based	rpgc	H3k4me1	all	bestbin	40	0.75
TSS-based	rpgn	H3k4me1	all	bestbin	38	0.84
TSS-based	rpgw	H3k4me1	all	bestbin	38	0.56
TSS-based	rphc	H3k4me1	all	bestbin	37	0.81
TSS-based	rphn	H3k4me1	all	bestbin	40	0.78
TSS-based	rphw	H3k4me1	all	bestbin	40	0.67
TSS-based	rpkc	H3k4me1	all	bestbin	36	0.89
TSS-based	rpkn	H3k4me1	all	bestbin	38	0.91
TSS-based	rpkw	H3k4me1	all	bestbin	38	0.86
TSS-based	rpnc	H3k4me1	all	bestbin	36	0.58
TSS-based	rpnn	H3k4me1	all	bestbin	37	0.52
TSS-based	rpnw	H3k4me1	all	bestbin	37	0.53
TSS-based	rpuc	H3k4me1	all	bestbin	35	0.6
TSS-based	rpun	H3k4me1	all	bestbin	35	0.73
TSS-based	rpuw	H3k4me1	all	bestbin	35	0.68
TSS-based	rtkh	H3k4me1	all	bestbin	37	1.02
TSS-based	rtkl	H3k4me1	all	bestbin	38	0.9
TSS-based	rtku	H3k4me1	all	bestbin	38	0.9
TSS-based	cm1w	H3k4me1	HCP	bestbin	20	7.24
TSS-based	cmec	H3k4me1	HCP	bestbin	34	0.58
TSS-based	cmgc	H3k4me1	HCP	bestbin	40	0.22
TSS-based	cmgn	H3k4me1	HCP	bestbin	40	0.23
TSS-based	cmhc	H3k4me1	HCP	bestbin	38	0.22
TSS-based	cmhn	H3k4me1	HCP	bestbin	40	0.36
TSS-based	cmkc	H3k4me1	HCP	bestbin	38	0.34
TSS-based	cmkn	H3k4me1	HCP	bestbin	37	0.37
TSS-based	cmkp	H3k4me1	HCP	bestbin	35	0.2
TSS-based	cmnc	H3k4me1	HCP	bestbin	35	0.28
TSS-based	cmnn	H3k4me1	HCP	bestbin	39	0.14
TSS-based	cmuc	H3k4me1	HCP	bestbin	33	0.35
TSS-based	cp1c	H3k4me1	HCP	bestbin	20	4.6
TSS-based	cp1n	H3k4me1	HCP	bestbin	31	0.01
TSS-based	cp1w	H3k4me1	HCP	bestbin	20	7.36
TSS-based	cpec	H3k4me1	HCP	bestbin	34	0.49
TSS-based	cpen	H3k4me1	HCP	bestbin	33	0.44
TSS-based	cpew	H3k4me1	HCP	bestbin	34	0.41
TSS-based	cpgc	H3k4me1	HCP	bestbin	40	0.28
TSS-based	cpgn	H3k4me1	HCP	bestbin	40	0.19
TSS-based	cpgw	H3k4me1	HCP	bestbin	40	0.26
TSS-based	cphc	H3k4me1	HCP	bestbin	36	0.34
TSS-based	cphn	H3k4me1	HCP	bestbin	36	0.23
TSS-based	cphw	H3k4me1	HCP	bestbin	36	0.26
TSS-based	cpkc	H3k4me1	HCP	bestbin	34	0.31
TSS-based	cpkn	H3k4me1	HCP	bestbin	35	0.24
TSS-based	cpkw	H3k4me1	HCP	bestbin	35	0.27
TSS-based	cpnc	H3k4me1	HCP	bestbin	35	0.27
TSS-based	cpnn	H3k4me1	HCP	bestbin	35	0.23
TSS-based	cpnw	H3k4me1	HCP	bestbin	35	0.29
TSS-based	cpuc	H3k4me1	HCP	bestbin	33	0.32
TSS-based	cpun	H3k4me1	HCP	bestbin	33	0.3
TSS-based	cpuw	H3k4me1	HCP	bestbin	33	0.35
TSS-based	cteu	H3k4me1	HCP	bestbin	34	0.47
TSS-based	ctgu	H3k4me1	HCP	bestbin	40	0.25
TSS-based	cthu	H3k4me1	HCP	bestbin	36	0.2
TSS-based	ctkh	H3k4me1	HCP	bestbin	40	0.23
TSS-based	ctkl	H3k4me1	HCP	bestbin	36	0.21
TSS-based	ctku	H3k4me1	HCP	bestbin	35	0.21
TSS-based	dpgc	H3k4me1	HCP	bestbin	40	0.27
TSS-based	dpgn	H3k4me1	HCP	bestbin	40	0.38
TSS-based	dphc	H3k4me1	HCP	bestbin	35	0.36
TSS-based	dphn	H3k4me1	HCP	bestbin	36	0.26
TSS-based	dpkc	H3k4me1	HCP	bestbin	34	0.42
TSS-based	dpkn	H3k4me1	HCP	bestbin	36	0.31
TSS-based	dpkp	H3k4me1	HCP	bestbin	34	0.49
TSS-based	dpnc	H3k4me1	HCP	bestbin	34	0.32
TSS-based	dpnn	H3k4me1	HCP	bestbin	35	0.36
TSS-based	dpuc	H3k4me1	HCP	bestbin	33	0.32
TSS-based	dpun	H3k4me1	HCP	bestbin	34	0.39
TSS-based	dtkh	H3k4me1	HCP	bestbin	34	0.39
TSS-based	dtkl	H3k4me1	HCP	bestbin	33	1.18
TSS-based	dtku	H3k4me1	HCP	bestbin	38	0.32
TSS-based	rm1c	H3k4me1	HCP	bestbin	21	3.65
TSS-based	rm1n	H3k4me1	HCP	bestbin	21	3.24
TSS-based	rm1w	H3k4me1	HCP	bestbin	22	6.5
TSS-based	rmec	H3k4me1	HCP	bestbin	37	0.71
TSS-based	rmen	H3k4me1	HCP	bestbin	40	0.76
TSS-based	rmew	H3k4me1	HCP	bestbin	37	0.69
TSS-based	rmgc	H3k4me1	HCP	bestbin	41	0.34
TSS-based	rmgn	H3k4me1	HCP	bestbin	41	0.28
TSS-based	rmgw	H3k4me1	HCP	bestbin	41	0.23
TSS-based	rmhc	H3k4me1	HCP	bestbin	40	0.75
TSS-based	rmhn	H3k4me1	HCP	bestbin	40	0.46
TSS-based	rmhw	H3k4me1	HCP	bestbin	38	0.44
TSS-based	rmkc	H3k4me1	HCP	bestbin	40	0.59
TSS-based	rmkn	H3k4me1	HCP	bestbin	38	0.48
TSS-based	rmkw	H3k4me1	HCP	bestbin	40	0.5
TSS-based	rmnc	H3k4me1	HCP	bestbin	40	0.63
TSS-based	rmnn	H3k4me1	HCP	bestbin	40	0.48
TSS-based	rmnw	H3k4me1	HCP	bestbin	38	0.46
TSS-based	rmuc	H3k4me1	HCP	bestbin	37	0.42
TSS-based	rmun	H3k4me1	HCP	bestbin	40	0.42
TSS-based	rmuw	H3k4me1	HCP	bestbin	37	0.5
TSS-based	rp1c	H3k4me1	HCP	bestbin	21	6.28
TSS-based	rp1n	H3k4me1	HCP	bestbin	35	0.43
TSS-based	rp1w	H3k4me1	HCP	bestbin	36	0.11
TSS-based	rpec	H3k4me1	HCP	bestbin	36	0.62
TSS-based	rpen	H3k4me1	HCP	bestbin	36	0.67
TSS-based	rpew	H3k4me1	HCP	bestbin	36	0.56
TSS-based	rpgc	H3k4me1	HCP	bestbin	41	0.21
TSS-based	rpgn	H3k4me1	HCP	bestbin	40	0.53
TSS-based	rpgw	H3k4me1	HCP	bestbin	40	0.42
TSS-based	rphc	H3k4me1	HCP	bestbin	38	0.47
TSS-based	rphn	H3k4me1	HCP	bestbin	40	0.48
TSS-based	rphw	H3k4me1	HCP	bestbin	39	0.49
TSS-based	rpkc	H3k4me1	HCP	bestbin	36	0.54
TSS-based	rpkn	H3k4me1	HCP	bestbin	38	0.52
TSS-based	rpkw	H3k4me1	HCP	bestbin	40	0.35
TSS-based	rpnc	H3k4me1	HCP	bestbin	40	0.27
TSS-based	rpnn	H3k4me1	HCP	bestbin	38	0.37
TSS-based	rpnw	H3k4me1	HCP	bestbin	38	0.3
TSS-based	rpuc	H3k4me1	HCP	bestbin	37	0.34
TSS-based	rpun	H3k4me1	HCP	bestbin	37	0.45
TSS-based	rpuw	H3k4me1	HCP	bestbin	36	0.41
TSS-based	rtkh	H3k4me1	HCP	bestbin	40	0.53
TSS-based	rtkl	H3k4me1	HCP	bestbin	40	0.53
TSS-based	rtku	H3k4me1	HCP	bestbin	40	0.59
TSS-based	cm1w	H3k4me1	LCP	bestbin	17	4.33
TSS-based	cmec	H3k4me1	LCP	bestbin	15	7.56
TSS-based	cmgc	H3k4me1	LCP	bestbin	14	4.96
TSS-based	cmgn	H3k4me1	LCP	bestbin	15	6.09
TSS-based	cmhc	H3k4me1	LCP	bestbin	15	5.28
TSS-based	cmhn	H3k4me1	LCP	bestbin	14	1.94
TSS-based	cmkc	H3k4me1	LCP	bestbin	14	11.4
TSS-based	cmkn	H3k4me1	LCP	bestbin	14	6.61
TSS-based	cmkp	H3k4me1	LCP	bestbin	15	3.53
TSS-based	cmnc	H3k4me1	LCP	bestbin	15	2.45
TSS-based	cmnn	H3k4me1	LCP	bestbin	16	1.73
TSS-based	cmuc	H3k4me1	LCP	bestbin	16	2.07
TSS-based	cp1c	H3k4me1	LCP	bestbin	16	3.7
TSS-based	cp1n	H3k4me1	LCP	bestbin	16	4
TSS-based	cp1w	H3k4me1	LCP	bestbin	28	3.68
TSS-based	cpec	H3k4me1	LCP	bestbin	15	5.84
TSS-based	cpen	H3k4me1	LCP	bestbin	15	5.52
TSS-based	cpew	H3k4me1	LCP	bestbin	16	6.05
TSS-based	cpgc	H3k4me1	LCP	bestbin	14	6.87
TSS-based	cpgn	H3k4me1	LCP	bestbin	15	5.93
TSS-based	cpgw	H3k4me1	LCP	bestbin	15	4.88
TSS-based	cphc	H3k4me1	LCP	bestbin	15	8.8
TSS-based	cphn	H3k4me1	LCP	bestbin	15	4.21
TSS-based	cphw	H3k4me1	LCP	bestbin	15	6.2
TSS-based	cpkc	H3k4me1	LCP	bestbin	15	4.25
TSS-based	cpkn	H3k4me1	LCP	bestbin	15	4.63
TSS-based	cpkw	H3k4me1	LCP	bestbin	15	4.55
TSS-based	cpnc	H3k4me1	LCP	bestbin	16	3.23
TSS-based	cpnn	H3k4me1	LCP	bestbin	16	2.43
TSS-based	cpnw	H3k4me1	LCP	bestbin	16	1.98
TSS-based	cpuc	H3k4me1	LCP	bestbin	16	2.14
TSS-based	cpun	H3k4me1	LCP	bestbin	16	1.97
TSS-based	cpuw	H3k4me1	LCP	bestbin	16	2.22
TSS-based	cteu	H3k4me1	LCP	bestbin	15	15.17
TSS-based	ctgu	H3k4me1	LCP	bestbin	15	4.58
TSS-based	cthu	H3k4me1	LCP	bestbin	14	5.88
TSS-based	ctkh	H3k4me1	LCP	bestbin	9	0.26
TSS-based	ctkl	H3k4me1	LCP	bestbin	14	1.25
TSS-based	ctku	H3k4me1	LCP	bestbin	15	2.39
TSS-based	dpgc	H3k4me1	LCP	bestbin	15	6.84
TSS-based	dpgn	H3k4me1	LCP	bestbin	15	6.09
TSS-based	dphc	H3k4me1	LCP	bestbin	14	8.52
TSS-based	dphn	H3k4me1	LCP	bestbin	15	14.84
TSS-based	dpkc	H3k4me1	LCP	bestbin	16	6
TSS-based	dpkn	H3k4me1	LCP	bestbin	15	18.22
TSS-based	dpkp	H3k4me1	LCP	bestbin	16	7.74
TSS-based	dpnc	H3k4me1	LCP	bestbin	16	3.02
TSS-based	dpnn	H3k4me1	LCP	bestbin	16	4.05
TSS-based	dpuc	H3k4me1	LCP	bestbin	16	5.68
TSS-based	dpun	H3k4me1	LCP	bestbin	16	4.07
TSS-based	dtkh	H3k4me1	LCP	bestbin	16	15.25
TSS-based	dtkl	H3k4me1	LCP	bestbin	15	9.42
TSS-based	dtku	H3k4me1	LCP	bestbin	14	14.32
TSS-based	rm1c	H3k4me1	LCP	bestbin	34	3.19
TSS-based	rm1n	H3k4me1	LCP	bestbin	9	3.44
TSS-based	rm1w	H3k4me1	LCP	bestbin	30	4.44
TSS-based	rmec	H3k4me1	LCP	bestbin	29	1.37
TSS-based	rmen	H3k4me1	LCP	bestbin	14	1.97
TSS-based	rmew	H3k4me1	LCP	bestbin	15	3.71
TSS-based	rmgc	H3k4me1	LCP	bestbin	16	7.4
TSS-based	rmgn	H3k4me1	LCP	bestbin	9	1.92
TSS-based	rmgw	H3k4me1	LCP	bestbin	15	2.94
TSS-based	rmhc	H3k4me1	LCP	bestbin	11	1.92
TSS-based	rmhn	H3k4me1	LCP	bestbin	11	2.03
TSS-based	rmhw	H3k4me1	LCP	bestbin	9	2.61
TSS-based	rmkc	H3k4me1	LCP	bestbin	13	2.19
TSS-based	rmkn	H3k4me1	LCP	bestbin	13	2.71
TSS-based	rmkw	H3k4me1	LCP	bestbin	4	0.7
TSS-based	rmnc	H3k4me1	LCP	bestbin	14	1.9
TSS-based	rmnn	H3k4me1	LCP	bestbin	14	1.53
TSS-based	rmnw	H3k4me1	LCP	bestbin	11	0.83
TSS-based	rmuc	H3k4me1	LCP	bestbin	12	0.99
TSS-based	rmun	H3k4me1	LCP	bestbin	41	0.45
TSS-based	rmuw	H3k4me1	LCP	bestbin	41	0.5
TSS-based	rp1c	H3k4me1	LCP	bestbin	16	3.49
TSS-based	rp1n	H3k4me1	LCP	bestbin	13	6.65
TSS-based	rp1w	H3k4me1	LCP	bestbin	15	3.85
TSS-based	rpec	H3k4me1	LCP	bestbin	14	5.36
TSS-based	rpen	H3k4me1	LCP	bestbin	13	3.02
TSS-based	rpew	H3k4me1	LCP	bestbin	15	2.01
TSS-based	rpgc	H3k4me1	LCP	bestbin	15	2.66
TSS-based	rpgn	H3k4me1	LCP	bestbin	11	2.1
TSS-based	rpgw	H3k4me1	LCP	bestbin	14	1.83
TSS-based	rphc	H3k4me1	LCP	bestbin	14	5.04
TSS-based	rphn	H3k4me1	LCP	bestbin	15	5.94
TSS-based	rphw	H3k4me1	LCP	bestbin	13	5.55
TSS-based	rpkc	H3k4me1	LCP	bestbin	14	3.18
TSS-based	rpkn	H3k4me1	LCP	bestbin	10	1.42
TSS-based	rpkw	H3k4me1	LCP	bestbin	14	1.34
TSS-based	rpnc	H3k4me1	LCP	bestbin	15	3.51
TSS-based	rpnn	H3k4me1	LCP	bestbin	14	1.21
TSS-based	rpnw	H3k4me1	LCP	bestbin	15	1.46
TSS-based	rpuc	H3k4me1	LCP	bestbin	41	0.5
TSS-based	rpun	H3k4me1	LCP	bestbin	15	0.93
TSS-based	rpuw	H3k4me1	LCP	bestbin	17	2.42
TSS-based	rtkh	H3k4me1	LCP	bestbin	8	1.11
TSS-based	rtkl	H3k4me1	LCP	bestbin	13	2.75
TSS-based	rtku	H3k4me1	LCP	bestbin	12	3.13
TSS-based	cm1w	H3k4me2	all	bestbin	28	1.12
TSS-based	cmec	H3k4me2	all	bestbin	30	1.66
TSS-based	cmgc	H3k4me2	all	bestbin	32	1.7
TSS-based	cmgn	H3k4me2	all	bestbin	31	2
TSS-based	cmhc	H3k4me2	all	bestbin	31	1.56
TSS-based	cmhn	H3k4me2	all	bestbin	31	1.99
TSS-based	cmkc	H3k4me2	all	bestbin	28	2.7
TSS-based	cmkn	H3k4me2	all	bestbin	27	3.22
TSS-based	cmkp	H3k4me2	all	bestbin	22	10.66
TSS-based	cmnc	H3k4me2	all	bestbin	30	1.71
TSS-based	cmnn	H3k4me2	all	bestbin	31	1.38
TSS-based	cmuc	H3k4me2	all	bestbin	29	2.02
TSS-based	cp1c	H3k4me2	all	bestbin	27	1.1
TSS-based	cp1n	H3k4me2	all	bestbin	27	1.04
TSS-based	cp1w	H3k4me2	all	bestbin	27	1.01
TSS-based	cpec	H3k4me2	all	bestbin	29	1.17
TSS-based	cpen	H3k4me2	all	bestbin	30	1.11
TSS-based	cpew	H3k4me2	all	bestbin	29	1.21
TSS-based	cpgc	H3k4me2	all	bestbin	32	1.7
TSS-based	cpgn	H3k4me2	all	bestbin	31	1.61
TSS-based	cpgw	H3k4me2	all	bestbin	31	1.52
TSS-based	cphc	H3k4me2	all	bestbin	30	1.59
TSS-based	cphn	H3k4me2	all	bestbin	30	1.32
TSS-based	cphw	H3k4me2	all	bestbin	30	1.58
TSS-based	cpkc	H3k4me2	all	bestbin	27	2.72
TSS-based	cpkn	H3k4me2	all	bestbin	26	2.88
TSS-based	cpkw	H3k4me2	all	bestbin	27	3
TSS-based	cpnc	H3k4me2	all	bestbin	30	1.65
TSS-based	cpnn	H3k4me2	all	bestbin	30	1.57
TSS-based	cpnw	H3k4me2	all	bestbin	30	1.63
TSS-based	cpuc	H3k4me2	all	bestbin	29	1.55
TSS-based	cpun	H3k4me2	all	bestbin	29	1.59
TSS-based	cpuw	H3k4me2	all	bestbin	29	1.39
TSS-based	cteu	H3k4me2	all	bestbin	29	1.52
TSS-based	ctgu	H3k4me2	all	bestbin	30	1.42
TSS-based	cthu	H3k4me2	all	bestbin	30	1.66
TSS-based	ctkh	H3k4me2	all	bestbin	22	51.07
TSS-based	ctkl	H3k4me2	all	bestbin	22	14.43
TSS-based	ctku	H3k4me2	all	bestbin	22	12
TSS-based	dpgc	H3k4me2	all	bestbin	31	1.47
TSS-based	dpgn	H3k4me2	all	bestbin	30	2.23
TSS-based	dphc	H3k4me2	all	bestbin	29	2.28
TSS-based	dphn	H3k4me2	all	bestbin	30	1.84
TSS-based	dpkc	H3k4me2	all	bestbin	26	2.61
TSS-based	dpkn	H3k4me2	all	bestbin	28	1.76
TSS-based	dpkp	H3k4me2	all	bestbin	27	3.22
TSS-based	dpnc	H3k4me2	all	bestbin	29	2.29
TSS-based	dpnn	H3k4me2	all	bestbin	30	1.74
TSS-based	dpuc	H3k4me2	all	bestbin	28	1.94
TSS-based	dpun	H3k4me2	all	bestbin	29	2.34
TSS-based	dtkh	H3k4me2	all	bestbin	28	3.42
TSS-based	dtkl	H3k4me2	all	bestbin	27	12.87
TSS-based	dtku	H3k4me2	all	bestbin	26	4.16
TSS-based	rm1c	H3k4me2	all	bestbin	30	2.08
TSS-based	rm1n	H3k4me2	all	bestbin	30	1.84
TSS-based	rm1w	H3k4me2	all	bestbin	30	1.43
TSS-based	rmec	H3k4me2	all	bestbin	32	1.73
TSS-based	rmen	H3k4me2	all	bestbin	33	1.47
TSS-based	rmew	H3k4me2	all	bestbin	32	1.38
TSS-based	rmgc	H3k4me2	all	bestbin	37	2.78
TSS-based	rmgn	H3k4me2	all	bestbin	38	1.75
TSS-based	rmgw	H3k4me2	all	bestbin	35	2
TSS-based	rmhc	H3k4me2	all	bestbin	36	1.91
TSS-based	rmhn	H3k4me2	all	bestbin	36	1.56
TSS-based	rmhw	H3k4me2	all	bestbin	33	2.18
TSS-based	rmkc	H3k4me2	all	bestbin	30	4.77
TSS-based	rmkn	H3k4me2	all	bestbin	30	2.91
TSS-based	rmkw	H3k4me2	all	bestbin	29	3.42
TSS-based	rmnc	H3k4me2	all	bestbin	33	2.58
TSS-based	rmnn	H3k4me2	all	bestbin	34	2.41
TSS-based	rmnw	H3k4me2	all	bestbin	32	2.63
TSS-based	rmuc	H3k4me2	all	bestbin	31	2.4
TSS-based	rmun	H3k4me2	all	bestbin	33	2.11
TSS-based	rmuw	H3k4me2	all	bestbin	32	1.45
TSS-based	rp1c	H3k4me2	all	bestbin	29	1.44
TSS-based	rp1n	H3k4me2	all	bestbin	29	1.6
TSS-based	rp1w	H3k4me2	all	bestbin	29	1.75
TSS-based	rpec	H3k4me2	all	bestbin	31	1.56
TSS-based	rpen	H3k4me2	all	bestbin	31	1.48
[truncated: 2,951 more rows]

## Sheet: Table S2
ExpressionDataType	Exp.ID	Tech	RNA.Extract	Cell.line	Compartment	CpG.group	Model	Category	R	p.value	RMSE	AUC_classification	R_regression	RMSE_regression	Top_predictors	Top_predictors_relImp_C	Top_predictors_relImp_R	Top_predictors_individualR
TSS-based	cm1w	CAGE	PolyA-	H1hesc	WholeCell	all	lm	DNaseI+HM	0.85	2.2e-16	2.3	0.93	0.66	2.2	H3k4me3;H3k9ac;Dnase;H3k36me3;H3k27ac;H4k20me1;H3k27me3;H3k4me2;normalizedCpG;Control;H3k4me1	1412.322;847.368;861.623;307.924;365.299;223.485;233.259;1103.086;463.007;142.573;173.128	0.18;0.177;0.16;0.151;0.125;0.084;0.066;0.045;0.008;0.004;0	0.79;0.78;0.75;0.61;0.71;0.53;-0.2;0.71;0.59;0.22;0.45
TSS-based	cm1w	CAGE	PolyA-	H1hesc	WholeCell	all	mars	DNaseI+HM	0.85	2.2e-16	2.3	0.93	0.66	2.1	H3k9ac;H3k36me3;Dnase;H3k4me3;H3k27me3;H4k20me1;H3k4me1;H3k27ac;H3k4me2;normalizedCpG;Control	851.32;318.666;874.62;1424.623;229.092;213.585;178.134;364.282;1093.611;442.614;142.335	0.939;0.878;0.817;0.756;0.634;0.502;0.389;0.286;0.172;0;0	0.78;0.61;0.75;0.79;-0.2;0.53;0.45;0.71;0.71;0.59;0.22
TSS-based	cm1w	CAGE	PolyA-	H1hesc	WholeCell	all	randomForest	DNaseI+HM	0.86	2.2e-16	2.3	0.93	0.67	2.1	H3k9ac;H3k36me3;H3k27ac;H3k4me3;Dnase;H4k20me1;H3k4me2;H3k27me3;normalizedCpG;H3k4me1;Control	857.829;298.549;342.869;1478.269;885.885;223.615;1095.922;235.029;396.462;174.825;143.042	8587.532;7605.314;6514.361;6141.422;5657.573;4288.407;3195.997;2631.587;2608.654;2523.436;2275.054	0.78;0.61;0.71;0.79;0.75;0.53;0.71;-0.2;0.59;0.45;0.22
TSS-based	cm1w	CAGE	PolyA-	H1hesc	WholeCell	all	lm	HM	0.84	2.2e-16	2.4	0.93	0.64	2.2	H3k4me3;H3k9ac;H3k36me3;H3k27ac;H4k20me1;H3k27me3;H3k4me2;Control;H3k4me1	1792.31;1020.962;425.05;556.143;283.971;301.901;1326.051;189.349;234.504	0.225;0.211;0.168;0.166;0.089;0.082;0.054;0.006;0	0.79;0.78;0.61;0.71;0.53;-0.2;0.71;0.22;0.45
TSS-based	cm1w	CAGE	PolyA-	H1hesc	WholeCell	all	mars	HM	0.84	2.2e-16	2.4	0.93	0.65	2.2	H3k27ac;H3k4me3;H3k36me3;H3k27me3;H3k9ac;H4k20me1;H3k4me1;H3k4me2;Control	564.698;1801.953;429.223;303.317;1056.397;288.636;235.058;1261.465;189.53	0.86;0.847;0.78;0.649;0.548;0.454;0.358;0.278;0	0.71;0.79;0.61;-0.2;0.78;0.53;0.45;0.71;0.22
TSS-based	cm1w	CAGE	PolyA-	H1hesc	WholeCell	all	randomForest	HM	0.84	2.2e-16	2.4	0.93	0.65	2.2	H3k9ac;H3k36me3;H3k27ac;H3k4me3;H4k20me1;H3k4me2;H3k27me3;H3k4me1;Control	1011.916;430.83;599.052;1747.416;296.09;1309.333;295.461;250.525;189.888	10440.858;8357.829;7441.7;6881.134;5148.413;4087.547;3354.784;3222.392;2965.925	0.78;0.61;0.71;0.79;0.53;0.71;-0.2;0.45;0.22
TSS-based	cm1w	CAGE	PolyA-	H1hesc	WholeCell	all	lm	Promoter	0.82	2.2e-16	2.5	0.92	0.6	2.3	H3k4me3;H3k9ac;H3k27ac;H3k4me2	2482.942;1275.933;595.056;1766.181	0.33;0.306;0.292;0.071	0.79;0.78;0.71;0.71
TSS-based	cm1w	CAGE	PolyA-	H1hesc	WholeCell	all	mars	Promoter	0.82	2.2e-16	2.5	0.92	0.6	2.3	H3k9ac;H3k4me3;H3k27ac;H3k4me2	1265.229;2557.831;593.113;1703.62	0.868;0.755;0.52;0.275	0.78;0.79;0.71;0.71
TSS-based	cm1w	CAGE	PolyA-	H1hesc	WholeCell	all	randomForest	Promoter	0.82	2.2e-16	2.6	0.92	0.58	2.3	H3k9ac;H3k27ac;H3k4me3;H3k4me2	1348.187;591.359;2532.741;1646.828	13924.266;13004.398;12812.796;9821.643	0.78;0.71;0.79;0.71
TSS-based	cm1w	CAGE	PolyA-	H1hesc	WholeCell	all	lm	Structural	0.45	2.2e-16	4.4	0.7	0.48	2.5	H3k36me3	6095.54	1	0.61
TSS-based	cm1w	CAGE	PolyA-	H1hesc	WholeCell	all	mars	Structural	0.47	2.2e-16	4.3	0.7	0.53	2.4	H3k36me3	6095.59	0.71	0.61
TSS-based	cm1w	CAGE	PolyA-	H1hesc	WholeCell	all	randomForest	Structural	0.46	2.2e-16	4.4	0.7	0.39	2.8	H3k36me3	6095.24	48162.5	0.61
TSS-based	cm1w	CAGE	PolyA-	H1hesc	WholeCell	all	lm	Enhancer	0.52	2.2e-16	4.1	0.77	0.39	2.6	H4k20me1;H3k4me1	3076.7;2889.602	0.977;0.023	0.53;0.45
TSS-based	cm1w	CAGE	PolyA-	H1hesc	WholeCell	all	mars	Enhancer	0.54	2.2e-16	4	0.77	0.44	2.6	H4k20me1;H3k4me1	3071.634;2895.401	0.833;0.5	0.53;0.45
TSS-based	cm1w	CAGE	PolyA-	H1hesc	WholeCell	all	randomForest	Enhancer	0.53	2.2e-16	4.1	0.77	0.35	2.8	H4k20me1;H3k4me1	3091.357;2874.918	28543.061;19223.815	0.53;0.45
TSS-based	cm1w	CAGE	PolyA-	H1hesc	WholeCell	all	lm	Repressor	0.084	2.2e-16	5.6	0.54	0.3	2.7	H3k27me3	2396.64	1	-0.2
TSS-based	cm1w	CAGE	PolyA-	H1hesc	WholeCell	all	mars	Repressor	0.09	2.2e-16	5.6	0.54	0.33	2.7	H3k27me3	2397.78	0.75	-0.2
TSS-based	cm1w	CAGE	PolyA-	H1hesc	WholeCell	all	randomForest	Repressor	0.089	2.2e-16	5.7	0.54	0.22	2.9	H3k27me3	2397.12	24110.4	-0.2
TSS-based	cm1w	CAGE	PolyA-	H1hesc	WholeCell	all	lm	Promoter+Structural	0.83	2.2e-16	2.5	0.92	0.63	2.2	H3k4me3;H3k36me3;H3k9ac;H3k27ac;H3k4me2	2145.3;523.603;1302.56;705.161;1451.094	0.256;0.239;0.234;0.213;0.057	0.79;0.61;0.78;0.71;0.71
TSS-based	cm1w	CAGE	PolyA-	H1hesc	WholeCell	all	mars	Promoter+Structural	0.84	2.2e-16	2.4	0.92	0.64	2.2	H3k27ac;H3k4me3;H3k36me3;H3k9ac;H3k4me2	702.396;2109.145;518.024;1302.09;1495.819	0.842;0.815;0.723;0.54;0.321	0.71;0.79;0.61;0.78;0.71
TSS-based	cm1w	CAGE	PolyA-	H1hesc	WholeCell	all	randomForest	Promoter+Structural	0.83	2.2e-16	2.5	0.92	0.63	2.2	H3k9ac;H3k36me3;H3k4me3;H3k27ac;H3k4me2	1207.427;521.143;2245.997;710.788;1442.084	11008.277;10915.113;10195.37;10181.448;7593.683	0.78;0.61;0.79;0.71;0.71
TSS-based	cm1w	CAGE	PolyA-	H1hesc	WholeCell	all	lm	Promoter+Repressor	0.83	2.2e-16	2.5	0.93	0.62	2.3	H3k4me3;H3k9ac;H3k27ac;H3k27me3;H3k4me2	2142.903;1223.708;729.959;477.457;1548.804	0.3;0.286;0.235;0.109;0.07	0.79;0.78;0.71;-0.2;0.71
TSS-based	cm1w	CAGE	PolyA-	H1hesc	WholeCell	all	mars	Promoter+Repressor	0.83	2.2e-16	2.4	0.93	0.62	2.3	H3k4me3;H3k9ac;H3k27ac;H3k27me3;H3k4me2	2119.281;1287.001;699.143;477.189;1540.385	0.828;0.736;0.682;0.538;0.324	0.79;0.78;0.71;-0.2;0.71
TSS-based	cm1w	CAGE	PolyA-	H1hesc	WholeCell	all	randomForest	Promoter+Repressor	0.83	2.2e-16	2.5	0.93	0.6	2.3	H3k9ac;H3k4me3;H3k27ac;H3k4me2;H3k27me3	1328.121;2047.677;728.878;1542.017;475.875	11602.235;10855.606;10675.063;8349.449;7190.217	0.78;0.79;0.71;0.71;-0.2
TSS-based	cm1w	CAGE	PolyA-	H1hesc	WholeCell	all	lm	Promoter+Enhancer	0.83	2.2e-16	2.5	0.92	0.62	2.2	H3k4me3;H3k9ac;H3k27ac;H4k20me1;H3k4me2;H3k4me1	1846.777;1301.295;776.043;476.265;1381.65;345.582	0.282;0.259;0.243;0.158;0.058;0	0.79;0.78;0.71;0.53;0.71;0.45
TSS-based	cm1w	CAGE	PolyA-	H1hesc	WholeCell	all	mars	Promoter+Enhancer	0.83	2.2e-16	2.5	0.92	0.63	2.2	H3k27ac;H3k4me3;H4k20me1;H3k9ac;H3k4me1;H3k4me2	672.767;1936.479;485.164;1245.312;347.491;1440.55	0.866;0.784;0.731;0.598;0.291;0.179	0.71;0.79;0.53;0.78;0.45;0.71
TSS-based	cm1w	CAGE	PolyA-	H1hesc	WholeCell	all	randomForest	Promoter+Enhancer	0.83	2.2e-16	2.5	0.92	0.61	2.3	H3k9ac;H3k27ac;H3k4me3;H4k20me1;H3k4me2;H3k4me1	1208.411;733.807;1938.629;481.499;1404.975;360.431	12009.359;10182.996;9872.792;8471.843;5909.939;4788.652	0.78;0.71;0.79;0.53;0.71;0.45
TSS-based	cm1w	CAGE	PolyA-	H1hesc	WholeCell	HCP	lm	DNaseI+HM	0.76	2.2e-16	2.7	0.92	0.63	2.2	H3k9ac;H3k36me3;Dnase;H3k4me3;H3k27ac;H4k20me1;H3k27me3;H3k4me1;H3k4me2;Control;normalizedCpG	482.976;227.72;425.49;441.947;216.012;151.623;184.114;181.994;273.211;107.058;117.135	0.215;0.155;0.142;0.142;0.128;0.084;0.053;0.042;0.035;0.002;0	0.67;0.56;0.6;0.63;0.63;0.43;-0.39;-0.31;0.47;0.17;0.17
TSS-based	cm1w	CAGE	PolyA-	H1hesc	WholeCell	HCP	mars	DNaseI+HM	0.77	2.2e-16	2.7	0.92	0.64	2.2	H3k9ac;H3k36me3;Dnase;H3k4me3;H3k4me1;H4k20me1;H3k27ac;H3k4me2;normalizedCpG;Control;H3k27me3	483.742;229.957;440.535;428.044;183.21;145.525;204.972;286.31;117.197;107.472;183.955	0.933;0.866;0.8;0.699;0.606;0.532;0.338;0.062;0;0;0	0.67;0.56;0.6;0.63;-0.31;0.43;0.63;0.47;0.17;0.17;-0.39
TSS-based	cm1w	CAGE	PolyA-	H1hesc	WholeCell	HCP	randomForest	DNaseI+HM	0.77	2.2e-16	2.7	0.92	0.64	2.2	H3k9ac;H3k36me3;H3k27ac;H3k4me3;Dnase;H4k20me1;H3k4me2;H3k4me1;H3k27me3;normalizedCpG;Control	479.555;229.633;206.074;403.674;446.394;149.738;301.96;182.977;188.249;115.6;106.636	7310.863;6698.72;5473.179;4636.593;4595.932;3930.453;2756.071;2561.369;2374.331;2290.484;2089.515	0.67;0.56;0.63;0.63;0.6;0.43;0.47;-0.31;-0.39;0.17;0.17
TSS-based	cm1w	CAGE	PolyA-	H1hesc	WholeCell	HCP	lm	HM	0.75	2.2e-16	2.8	0.92	0.62	2.2	H3k9ac;H3k36me3;H3k4me3;H3k27ac;H4k20me1;H3k27me3;H3k4me1;H3k4me2;Control	601.059;285.563;501.606;269.817;177.369;239.049;233.477;359.862;139.284	0.243;0.173;0.17;0.168;0.086;0.068;0.051;0.036;0.003	0.67;0.56;0.63;0.63;0.43;-0.39;-0.31;0.47;0.17
TSS-based	cm1w	CAGE	PolyA-	H1hesc	WholeCell	HCP	mars	HM	0.75	2.2e-16	2.8	0.91	0.62	2.2	H3k9ac;H3k36me3;H3k4me3;H3k4me1;H4k20me1;H3k27me3;H3k27ac;H3k4me2;Control	613.95;281.589;510.271;234.245;180.021;238.702;254.779;353.9;140.434	0.932;0.865;0.791;0.696;0.594;0.498;0.345;0.12;0	0.67;0.56;0.63;-0.31;0.43;-0.39;0.63;0.47;0.17
TSS-based	cm1w	CAGE	PolyA-	H1hesc	WholeCell	HCP	randomForest	HM	0.75	2.2e-16	2.8	0.92	0.62	2.2	H3k9ac;H3k36me3;H3k27ac;H3k4me3;H4k20me1;H3k4me2;H3k4me1;H3k27me3;Control	601.529;279.087;269.659;514.99;180.881;345.74;232.831;244.308;139.637	8723.069;7689.539;6085.253;5340.561;4665.034;3339.239;3213.226;2880.916;2678.972	0.67;0.56;0.63;0.63;0.43;0.47;-0.31;-0.39;0.17
TSS-based	cm1w	CAGE	PolyA-	H1hesc	WholeCell	HCP	lm	Promoter	0.7	2.2e-16	3	0.89	0.57	2.3	H3k9ac;H3k27ac;H3k4me3;H3k4me2	1007.695;439.03;820.46;533.006	0.36;0.301;0.269;0.07	0.67;0.63;0.63;0.47
TSS-based	cm1w	CAGE	PolyA-	H1hesc	WholeCell	HCP	mars	Promoter	0.7	2.2e-16	3	0.9	0.57	2.3	H3k9ac;H3k4me3;H3k4me2;H3k27ac	1003.867;817.233;544.957;434.177	0.884;0.768;0.652;0.536	0.67;0.63;0.47;0.63
TSS-based	cm1w	CAGE	PolyA-	H1hesc	WholeCell	HCP	randomForest	Promoter	0.7	2.2e-16	3	0.9	0.56	2.3	H3k9ac;H3k27ac;H3k4me3;H3k4me2	1014.866;433.092;814.528;538.803	12073.29;11521.141;10622.376;8280.837	0.67;0.63;0.63;0.47
TSS-based	cm1w	CAGE	PolyA-	H1hesc	WholeCell	HCP	lm	Structural	0.41	2.2e-16	4.2	0.7	0.46	2.5	H3k36me3	2793.66	1	0.56
TSS-based	cm1w	CAGE	PolyA-	H1hesc	WholeCell	HCP	mars	Structural	0.44	2.2e-16	4.1	0.7	0.5	2.4	H3k36me3	2792.79	0.813	0.56
TSS-based	cm1w	CAGE	PolyA-	H1hesc	WholeCell	HCP	randomForest	Structural	0.42	2.2e-16	4.3	0.7	0.36	2.8	H3k36me3	2794.94	41363	0.56
TSS-based	cm1w	CAGE	PolyA-	H1hesc	WholeCell	HCP	lm	Enhancer	0.45	2.2e-16	3.9	0.76	0.4	2.6	H4k20me1;H3k4me1	1385.551;1269.021	0.72;0.28	0.43;-0.31
TSS-based	cm1w	CAGE	PolyA-	H1hesc	WholeCell	HCP	mars	Enhancer	0.47	2.2e-16	3.9	0.76	0.42	2.5	H4k20me1;H3k4me1	1386.622;1270.052	0.853;0.706	0.43;-0.31
TSS-based	cm1w	CAGE	PolyA-	H1hesc	WholeCell	HCP	randomForest	Enhancer	0.45	2.2e-16	4	0.76	0.35	2.7	H4k20me1;H3k4me1	1389.147;1270.166	22872.356;17312.967	0.43;-0.31
TSS-based	cm1w	CAGE	PolyA-	H1hesc	WholeCell	HCP	lm	Repressor	0.31	2.2e-16	4.3	0.7	0.32	2.7	H3k27me3	1655.96	1	-0.39
TSS-based	cm1w	CAGE	PolyA-	H1hesc	WholeCell	HCP	mars	Repressor	0.31	2.2e-16	4.3	0.69	0.34	2.6	H3k27me3	1656.64	0.75	-0.39
TSS-based	cm1w	CAGE	PolyA-	H1hesc	WholeCell	HCP	randomForest	Repressor	0.3	2.2e-16	4.5	0.69	0.24	2.8	H3k27me3	1655.99	21486	-0.39
TSS-based	cm1w	CAGE	PolyA-	H1hesc	WholeCell	HCP	lm	Promoter+Structural	0.72	2.2e-16	2.9	0.9	0.6	2.2	H3k9ac;H3k36me3;H3k27ac;H3k4me3;H3k4me2	791.887;424.957;415.077;695.781;478.602	0.271;0.253;0.223;0.203;0.05	0.67;0.56;0.63;0.63;0.47
TSS-based	cm1w	CAGE	PolyA-	H1hesc	WholeCell	HCP	mars	Promoter+Structural	0.73	2.2e-16	2.9	0.9	0.61	2.2	H3k9ac;H3k36me3;H3k4me3;H3k4me2;H3k27ac	781.412;421.991;703.63;484.08;414.539	0.905;0.827;0.733;0.447;0.267	0.67;0.56;0.63;0.47;0.63
TSS-based	cm1w	CAGE	PolyA-	H1hesc	WholeCell	HCP	randomForest	Promoter+Structural	0.73	2.2e-16	2.9	0.9	0.6	2.2	H3k36me3;H3k9ac;H3k27ac;H3k4me3;H3k4me2	420.569;795.356;413.956;696.376;479.175	9702.597;9661.605;8830.17;8223.454;6401.672	0.56;0.67;0.63;0.63;0.47
TSS-based	cm1w	CAGE	PolyA-	H1hesc	WholeCell	HCP	lm	Promoter+Repressor	0.73	2.2e-16	2.9	0.91	0.58	2.3	H3k9ac;H3k4me3;H3k27ac;H3k27me3;H3k4me2	808.17;696.658;402.385;409.77;487.071	0.338;0.239;0.234;0.123;0.066	0.67;0.63;0.63;-0.39;0.47
TSS-based	cm1w	CAGE	PolyA-	H1hesc	WholeCell	HCP	mars	Promoter+Repressor	0.73	2.2e-16	2.9	0.91	0.59	2.3	H3k9ac;H3k4me3;H3k27me3;H3k4me2;H3k27ac	850.442;675.406;409.287;485.471;381.988	0.889;0.778;0.667;0.535;0.376	0.67;0.63;-0.39;0.47;0.63
TSS-based	cm1w	CAGE	PolyA-	H1hesc	WholeCell	HCP	randomForest	Promoter+Repressor	0.72	2.2e-16	2.9	0.91	0.57	2.3	H3k9ac;H3k27ac;H3k4me3;H3k4me2;H3k27me3	826.475;397.895;688.007;486.507;407.521	9983.755;9541.065;8888.7;6900.35;6493.189	0.67;0.63;0.63;0.47;-0.39
TSS-based	cm1w	CAGE	PolyA-	H1hesc	WholeCell	HCP	lm	Promoter+Enhancer	0.73	2.2e-16	2.9	0.9	0.6	2.2	H3k9ac;H3k27ac;H3k4me3;H4k20me1;H3k4me1;H3k4me2	716.265;377.724;616.821;294.34;359.764;442.331	0.293;0.231;0.213;0.147;0.075;0.041	0.67;0.63;0.63;0.43;-0.31;0.47
TSS-based	cm1w	CAGE	PolyA-	H1hesc	WholeCell	HCP	mars	Promoter+Enhancer	0.74	2.2e-16	2.8	0.9	0.6	2.2	H3k9ac;H3k4me3;H4k20me1;H3k4me1;H3k27ac;H3k4me2	719.334;620.125;292.084;357.03;392.28;425.673	0.905;0.828;0.742;0.665;0.522;0.317	0.67;0.63;0.43;-0.31;0.63;0.47
TSS-based	cm1w	CAGE	PolyA-	H1hesc	WholeCell	HCP	randomForest	Promoter+Enhancer	0.74	2.2e-16	2.8	0.9	0.6	2.2	H3k9ac;H3k27ac;H3k4me3;H4k20me1;H3k4me2;H3k4me1	706.146;404.499;602.591;296.21;439.192;357.492	10370.998;8631.702;7760.118;7245.675;5064.747;4939.192	0.67;0.63;0.63;0.43;0.47;-0.31
TSS-based	cm1w	CAGE	PolyA-	H1hesc	WholeCell	LCP	lm	DNaseI+HM	0.66	2.2e-16	1.7	0.84	0.68	1.7	H3k4me3;H3k9ac;H3k4me2;Dnase;H3k27ac;H3k4me1;H3k36me3;normalizedCpG;Control;H4k20me1;H3k27me3	333.547;236.477;335.651;304.268;204.395;171.868;305.027;163.448;153.97;235.277;128.507	0.331;0.184;0.178;0.165;0.102;0.013;0.009;0.008;0.005;0.003;0.002	0.59;0.51;0.58;0.54;0.47;0.31;0.27;0.22;0.1;0.25;0.11
TSS-based	cm1w	CAGE	PolyA-	H1hesc	WholeCell	LCP	mars	DNaseI+HM	0.66	2.2e-16	1.7	0.85	0.67	1.7	H3k4me3;H3k27me3;Dnase;H3k36me3;H3k9ac;H3k4me2;normalizedCpG;Control;H3k27ac;H3k4me1;H4k20me1	338.721;127.425;292.283;304.517;246.109;330.613;163.74;154.616;207.801;171.727;235.405	0.918;0.817;0.753;0.663;0.557;0.43;0.141;0.018;0.01;0;0	0.59;0.11;0.54;0.27;0.51;0.58;0.22;0.1;0.47;0.31;0.25
TSS-based	cm1w	CAGE	PolyA-	H1hesc	WholeCell	LCP	randomForest	DNaseI+HM	0.66	2.2e-16	1.7	0.84	0.67	1.7	H3k4me3;H3k9ac;H3k4me2;Dnase;H3k27ac;H3k36me3;H4k20me1;normalizedCpG;H3k4me1;Control;H3k27me3	340.721;239.228;327.195;299.995;210.471;304.571;232.71;163.769;173.738;153.555;127.134	1527.274;1293.068;1108.574;849.554;710.762;568.462;425.813;401.814;398.179;356.884;353.999	0.59;0.51;0.58;0.54;0.47;0.27;0.25;0.22;0.31;0.1;0.11
TSS-based	cm1w	CAGE	PolyA-	H1hesc	WholeCell	LCP	lm	HM	0.64	2.2e-16	1.7	0.83	0.67	1.7	H3k4me3;H3k4me2;H3k9ac;H3k27ac;H3k4me1;H3k36me3;Control;H4k20me1;H3k27me3	420.783;386.09;310.13;264.776;214.353;346.197;193.924;273.841;158.261	0.391;0.225;0.218;0.129;0.019;0.007;0.007;0.002;0.001	0.59;0.58;0.51;0.47;0.31;0.27;0.1;0.25;0.11
TSS-based	cm1w	CAGE	PolyA-	H1hesc	WholeCell	LCP	mars	HM	0.64	2.2e-16	1.7	0.83	0.66	1.7	H3k4me3;H3k27me3;H3k4me2;H3k9ac;H3k36me3;H3k27ac;Control;H3k4me1;H4k20me1	430.098;158.289;395.471;295.848;349.909;260.464;193.282;212.926;274.507	0.895;0.767;0.664;0.523;0.327;0.15;0.082;0;0	0.59;0.11;0.58;0.51;0.27;0.47;0.1;0.31;0.25
TSS-based	cm1w	CAGE	PolyA-	H1hesc	WholeCell	LCP	randomForest	HM	0.64	2.2e-16	1.7	0.83	0.66	1.7	H3k4me3;H3k9ac;H3k4me2;H3k27ac;H3k36me3;H4k20me1;H3k4me1;Control;H3k27me3	424.821;300.957;397.073;257.883;348.956;274.909;214.446;193.491;157.297	1862.753;1444.405;1265.319;839.4;661.836;519.396;506.178;457.072;436.912	0.59;0.51;0.58;0.47;0.27;0.25;0.31;0.1;0.11
TSS-based	cm1w	CAGE	PolyA-	H1hesc	WholeCell	LCP	lm	Promoter	0.62	2.2e-16	1.8	0.82	0.66	1.7	H3k4me3;H3k9ac;H3k4me2;H3k27ac	714.611;612.079;674.907;550.534	0.397;0.243;0.209;0.152	0.59;0.51;0.58;0.47
TSS-based	cm1w	CAGE	PolyA-	H1hesc	WholeCell	LCP	mars	Promoter	0.62	2.2e-16	1.8	0.82	0.65	1.7	H3k4me3;H3k27ac;H3k9ac;H3k4me2	706.09;551.58;607.151;688.101	0.873;0.714;0.545;0.201	0.59;0.47;0.51;0.58
TSS-based	cm1w	CAGE	PolyA-	H1hesc	WholeCell	LCP	randomForest	Promoter	0.62	2.2e-16	1.8	0.82	0.64	1.8	H3k4me3;H3k9ac;H3k4me2;H3k27ac	721.976;593.112;687.578;548.596	2138.791;1970.157;1813.749;1712.416	0.59;0.51;0.58;0.47
TSS-based	cm1w	CAGE	PolyA-	H1hesc	WholeCell	LCP	lm	Structural	0.083	1.1e-15	2.7	0.54	2.2e-16	2.3	H3k36me3	2559.72	1	0.27
TSS-based	cm1w	CAGE	PolyA-	H1hesc	WholeCell	LCP	mars	Structural	0.084	4.4e-16	2.7	0.54	0.0083	2.3	H3k36me3	2559.86	0.417	0.27
TSS-based	cm1w	CAGE	PolyA-	H1hesc	WholeCell	LCP	randomForest	Structural	0.082	1.2e-15	2.8	0.54	0.039	2.6	H3k36me3	2562.17	7103.6	0.27
TSS-based	cm1w	CAGE	PolyA-	H1hesc	WholeCell	LCP	lm	Enhancer	0.16	2.2e-16	2.5	0.59	0.29	2.2	H3k4me1;H4k20me1	1194.261;1280.562	0.93;0.07	0.31;0.25
TSS-based	cm1w	CAGE	PolyA-	H1hesc	WholeCell	LCP	mars	Enhancer	0.16	2.2e-16	2.5	0.59	0.3	2.2	H3k4me1;H4k20me1	1193.637;1277.335	0.757;0.432	0.31;0.25
TSS-based	cm1w	CAGE	PolyA-	H1hesc	WholeCell	LCP	randomForest	Enhancer	0.16	2.2e-16	2.5	0.6	0.24	2.3	H3k4me1;H4k20me1	1193.825;1277.461	3871.276;3336.053	0.31;0.25
TSS-based	cm1w	CAGE	PolyA-	H1hesc	WholeCell	LCP	lm	Repressor	0.043	2.3e-05	2.5	0.52	0.087	2.3	H3k27me3	1086.71	1	0.11
TSS-based	cm1w	CAGE	PolyA-	H1hesc	WholeCell	LCP	mars	Repressor	0.044	1.1e-05	2.5	0.53	0.12	2.3	H3k27me3	1086.97	0.65	0.11
TSS-based	cm1w	CAGE	PolyA-	H1hesc	WholeCell	LCP	randomForest	Repressor	0.046	5.1e-06	2.6	0.53	0.047	2.5	H3k27me3	1088.53	4850.82	0.11
TSS-based	cm1w	CAGE	PolyA-	H1hesc	WholeCell	LCP	lm	Promoter+Structural	0.62	2.2e-16	1.8	0.8	0.67	1.7	H3k4me3;H3k9ac;H3k4me2;H3k27ac;H3k36me3	562.826;471.413;554.487;420.924;558.232	0.396;0.23;0.218;0.146;0.009	0.59;0.51;0.58;0.47;0.27
TSS-based	cm1w	CAGE	PolyA-	H1hesc	WholeCell	LCP	mars	Promoter+Structural	0.62	2.2e-16	1.8	0.81	0.66	1.7	H3k4me3;H3k27ac;H3k36me3;H3k9ac;H3k4me2	578.627;420.84;556.925;458.23;550.128	0.904;0.807;0.7;0.531;0.222	0.59;0.47;0.27;0.51;0.58
TSS-based	cm1w	CAGE	PolyA-	H1hesc	WholeCell	LCP	randomForest	Promoter+Structural	0.63	2.2e-16	1.8	0.8	0.66	1.7	H3k4me3;H3k9ac;H3k4me2;H3k27ac;H3k36me3	576.298;470.102;543.177;420.301;558.389	1822.805;1765.867;1733.165;1378.939;969.189	0.59;0.51;0.58;0.47;0.27
TSS-based	cm1w	CAGE	PolyA-	H1hesc	WholeCell	LCP	lm	Promoter+Repressor	0.63	2.2e-16	1.8	0.84	0.67	1.7	H3k4me3;H3k9ac;H3k4me2;H3k27ac;H3k27me3	618.355;526.446;600.849;479.241;329.97	0.399;0.232;0.229;0.138;0.002	0.59;0.51;0.58;0.47;0.11
TSS-based	cm1w	CAGE	PolyA-	H1hesc	WholeCell	LCP	mars	Promoter+Repressor	0.63	2.2e-16	1.8	0.83	0.66	1.7	H3k4me3;H3k27me3;H3k4me2;H3k9ac;H3k27ac	629.301;329.711;584.195;527.112;484.777	0.896;0.793;0.664;0.465;0.168	0.59;0.11;0.58;0.51;0.47
TSS-based	cm1w	CAGE	PolyA-	H1hesc	WholeCell	LCP	randomForest	Promoter+Repressor	0.63	2.2e-16	1.8	0.84	0.65	1.7	H3k4me3;H3k9ac;H3k4me2;H3k27ac;H3k27me3	612.259;522.749;602.765;485.047;328.418	1879.453;1792.408;1614.137;1430.533;805.81	0.59;0.51;0.58;0.47;0.11
TSS-based	cm1w	CAGE	PolyA-	H1hesc	WholeCell	LCP	lm	Promoter+Enhancer	0.63	2.2e-16	1.8	0.83	0.66	1.7	H3k4me3;H3k9ac;H3k4me2;H3k27ac;H3k4me1;H4k20me1	496.4;421.683;495.105;376.629;321.867;456.429	0.387;0.233;0.21;0.147;0.016;0.007	0.59;0.51;0.58;0.47;0.31;0.25
TSS-based	cm1w	CAGE	PolyA-	H1hesc	WholeCell	LCP	mars	Promoter+Enhancer	0.64	2.2e-16	1.7	0.84	0.65	1.7	H3k4me3;H3k27ac;H3k9ac;H4k20me1;H3k4me1;H3k4me2	501.026;378.86;409.291;458.035;319.004;502.534	0.884;0.755;0.591;0.295;0.106;0	0.59;0.47;0.51;0.25;0.31;0.58
TSS-based	cm1w	CAGE	PolyA-	H1hesc	WholeCell	LCP	randomForest	Promoter+Enhancer	0.63	2.2e-16	1.8	0.83	0.65	1.7	H3k4me3;H3k9ac;H3k4me2;H3k27ac;H4k20me1;H3k4me1	506.822;417.057;485.866;382.103;456.061;320.962	1991.684;1764.68;1496.656;1117.898;805.522;726.125	0.59;0.51;0.58;0.47;0.25;0.31
TSS-based	cmec	CAGE	PolyA-	Helas3	Cytosol	all	lm	DNaseI+HM	0.86	2.2e-16	2.3	0.93	0.59	2.2	H3k36me3;Dnase;H3k79me2;H3k9ac;H3k27ac;H3k4me3;H3k4me2;H3k4me1;H4k20me1;Control;normalizedCpG;H3k27me3	371.551;391.572;485.883;1321.633;902.263;1005.139;642.197;175.346;122.199;114.939;175.389;162.857	0.235;0.211;0.193;0.165;0.106;0.039;0.017;0.016;0.009;0.009;0.002;0	0.71;0.74;0.77;0.82;0.8;0.8;0.77;0.64;0.43;0.26;0.52;-0.4
TSS-based	cmec	CAGE	PolyA-	Helas3	Cytosol	all	mars	DNaseI+HM	0.86	2.2e-16	2.3	0.93	0.59	2.2	H3k9ac;Dnase;H3k36me3;H3k79me2;H4k20me1;H3k4me2;H3k27ac;normalizedCpG;Control;H3k27me3;H3k4me1;H3k4me3	1247.229;433.749;337.597;508.986;122.262;720.699;844.533;169.752;115.942;159.358;173.452;1036.923	0.903;0.827;0.75;0.646;0.48;0.377;0.212;0.033;0;0;0;0	0.82;0.74;0.71;0.77;0.43;0.77;0.8;0.52;0.26;-0.4;0.64;0.8
TSS-based	cmec	CAGE	PolyA-	Helas3	Cytosol	all	randomForest	DNaseI+HM	0.86	2.2e-16	2.3	0.93	0.59	2.2	H3k9ac;H3k36me3;Dnase;H3k79me2;H3k27ac;H4k20me1;H3k4me2;H3k4me3;normalizedCpG;H3k4me1;Control;H3k27me3	1289.664;335.172;390.934;509.728;822.745;122.154;658.954;1122.5;155.453;186.982;116.569;159.24	4870.297;4609.328;4420.149;4280.972;4009.955;2112.103;2111.489;2105.612;1925.785;1831.956;1778.579;1471.374	0.82;0.71;0.74;0.77;0.8;0.43;0.77;0.8;0.52;0.64;0.26;-0.4
TSS-based	cmec	CAGE	PolyA-	Helas3	Cytosol	all	lm	HM	0.85	2.2e-16	2.4	0.93	0.56	2.3	H3k36me3;H3k79me2;H3k27ac;H3k9ac;H3k4me3;H3k4me1;H3k4me2;Control;H4k20me1;H3k27me3	359.259;519.562;869.924;1607.1;1175.205;194.078;653.086;145.149;151.343;195.203	0.288;0.232;0.188;0.177;0.057;0.02;0.019;0.013;0.006;0.001	0.71;0.77;0.8;0.82;0.8;0.64;0.77;0.26;0.43;-0.4
TSS-based	cmec	CAGE	PolyA-	Helas3	Cytosol	all	mars	HM	0.85	2.2e-16	2.4	0.93	0.57	2.3	H3k9ac;H3k36me3;H3k79me2;H3k27ac;H4k20me1;H3k4me2;Control;H3k27me3;H3k4me1;H3k4me3	1565.773;394.24;488.636;858.005;149.098;691.172;144.219;192.369;187.674;1198.043	0.922;0.844;0.759;0.643;0.533;0.456;0.078;0.018;0;0	0.82;0.71;0.77;0.8;0.43;0.77;0.26;-0.4;0.64;0.8
TSS-based	cmec	CAGE	PolyA-	Helas3	Cytosol	all	randomForest	HM	0.85	2.2e-16	2.4	0.93	0.56	2.3	H3k9ac;H3k36me3;H3k79me2;H3k27ac;H3k4me3;H3k4me2;H4k20me1;H3k4me1;Control;H3k27me3	1567.599;367.436;442.977;974.468;1140.696;666.613;149.992;228.123;143.004;190.151	5419.72;5198.869;4927.794;4694.147;2898.419;2789.171;2691.794;2372.383;2284.363;1908.303	0.82;0.71;0.77;0.8;0.8;0.77;0.43;0.64;0.26;-0.4
TSS-based	cmec	CAGE	PolyA-	Helas3	Cytosol	all	lm	Promoter	0.82	2.2e-16	2.6	0.92	0.48	2.4	H3k9ac;H3k27ac;H3k4me2;H3k4me3	2540.081;1145.531;506.148;1676.2	0.382;0.35;0.142;0.126	0.82;0.8;0.77;0.8
TSS-based	cmec	CAGE	PolyA-	Helas3	Cytosol	all	mars	Promoter	0.83	2.2e-16	2.6	0.92	0.5	2.4	H3k9ac;H3k27ac;H3k4me2;H3k4me3	2635.293;1102.703;499.519;1629.451	0.872;0.733;0.594;0.076	0.82;0.8;0.77;0.8
TSS-based	cmec	CAGE	PolyA-	Helas3	Cytosol	all	randomForest	Promoter	0.82	2.2e-16	2.6	0.92	0.46	2.5	H3k9ac;H3k27ac;H3k4me3;H3k4me2	2632.269;1095.842;1638.87;500.114	9200.34;9078.686;7600.086;7420.832	0.82;0.8;0.8;0.77
TSS-based	cmec	CAGE	PolyA-	Helas3	Cytosol	all	lm	Structural	0.77	2.2e-16	2.9	0.9	0.51	2.4	H3k36me3;H3k79me2	2632.324;3136.109	0.535;0.465	0.71;0.77
TSS-based	cmec	CAGE	PolyA-	Helas3	Cytosol	all	mars	Structural	0.77	2.2e-16	2.9	0.89	0.51	2.4	H3k36me3;H3k79me2	2640.794;3125.972	0.79;0.58	0.71;0.77
TSS-based	cmec	CAGE	PolyA-	Helas3	Cytosol	all	randomForest	Structural	0.76	2.2e-16	3	0.9	0.43	2.5	H3k36me3;H3k79me2	2604.063;3164.249	16850.169;16204.741	0.71;0.77
TSS-based	cmec	CAGE	PolyA-	Helas3	Cytosol	all	lm	Enhancer	0.62	2.2e-16	3.8	0.82	0.31	2.6	H3k4me1;H4k20me1	3664.035;2013.013	0.502;0.498	0.64;0.43
TSS-based	cmec	CAGE	PolyA-	Helas3	Cytosol	all	mars	Enhancer	0.61	2.2e-16	3.8	0.82	0.31	2.6	H4k20me1;H3k4me1	2017.609;3657.515	0.775;0.55	0.43;0.64
TSS-based	cmec	CAGE	PolyA-	Helas3	Cytosol	all	randomForest	Enhancer	0.6	2.2e-16	3.8	0.81	0.21	2.8	H4k20me1;H3k4me1	2008.794;3664.705	16253.416;15685.136	0.43;0.64
TSS-based	cmec	CAGE	PolyA-	Helas3	Cytosol	all	lm	Repressor	0.23	2.2e-16	5.3	0.63	2.2e-16	2.8	H3k27me3	2280.27	1	-0.4
TSS-based	cmec	CAGE	PolyA-	Helas3	Cytosol	all	mars	Repressor	0.25	2.2e-16	5.2	0.63	0.082	2.8	H3k27me3	2278.72	0.727	-0.4
TSS-based	cmec	CAGE	PolyA-	Helas3	Cytosol	all	randomForest	Repressor	0.25	2.2e-16	5.3	0.63	0.038	3	H3k27me3	2279.63	10607.8	-0.4
TSS-based	cmec	CAGE	PolyA-	Helas3	Cytosol	all	lm	Promoter+Structural	0.85	2.2e-16	2.4	0.93	0.55	2.3	H3k36me3;H3k79me2;H3k27ac;H3k9ac;H3k4me3;H3k4me2	360.75;541.549;1058.709;1690.542;1364.297;853.478	0.283;0.238;0.206;0.181;0.064;0.028	0.71;0.77;0.8;0.82;0.8;0.77
TSS-based	cmec	CAGE	PolyA-	Helas3	Cytosol	all	mars	Promoter+Structural	0.85	2.2e-16	2.4	0.93	0.56	2.3	H3k9ac;H3k36me3;H3k79me2;H3k27ac;H3k4me2;H3k4me3	1710.658;359.081;511.389;1079.18;837.786;1372.478	0.896;0.812;0.72;0.607;0.436;0	0.82;0.71;0.77;0.8;0.77;0.8
TSS-based	cmec	CAGE	PolyA-	Helas3	Cytosol	all	randomForest	Promoter+Structural	0.85	2.2e-16	2.4	0.93	0.55	2.3	H3k9ac;H3k36me3;H3k79me2;H3k27ac;H3k4me3;H3k4me2	1753.644;360.889;593.846;1076.97;1282.248;801.355	6974.321;6711.269;6461.117;6293.643;4202.654;4135.937	0.82;0.71;0.77;0.8;0.8;0.77
TSS-based	cmec	CAGE	PolyA-	Helas3	Cytosol	all	lm	Promoter+Repressor	0.83	2.2e-16	2.5	0.92	0.48	2.4	H3k9ac;H3k27ac;H3k4me2;H3k4me3;H3k27me3	2123.549;1149.879;798.264;1470.209;325.22	0.382;0.347;0.143;0.126;0.001	0.82;0.8;0.77;0.8;-0.4
TSS-based	cmec	CAGE	PolyA-	Helas3	Cytosol	all	mars	Promoter+Repressor	0.83	2.2e-16	2.5	0.92	0.5	2.4	H3k9ac;H3k27ac;H3k4me2;H3k4me3;H3k27me3	2071.87;1163.871;785.28;1520.279;325.767	0.89;0.77;0.66;0.199;0.044	0.82;0.8;0.77;0.8;-0.4
TSS-based	cmec	CAGE	PolyA-	Helas3	Cytosol	all	randomForest	Promoter+Repressor	0.83	2.2e-16	2.5	0.92	0.48	2.4	H3k9ac;H3k27ac;H3k4me3;H3k4me2;H3k27me3	2114.435;1157.119;1485.905;786.443;324.98	7834.989;7708.103;6298.493;6093.544;4225.43	0.82;0.8;0.8;0.77;-0.4
TSS-based	cmec	CAGE	PolyA-	Helas3	Cytosol	all	lm	Promoter+Enhancer	0.83	2.2e-16	2.6	0.92	0.49	2.4	H3k9ac;H3k27ac;H3k4me3;H3k4me2;H4k20me1;H3k4me1	1763.448;1107.16;1437.568;870.679;277.576;413.304	0.328;0.324;0.111;0.105;0.088;0.044	0.82;0.8;0.8;0.77;0.43;0.64
TSS-based	cmec	CAGE	PolyA-	Helas3	Cytosol	all	mars	Promoter+Enhancer	0.83	2.2e-16	2.5	0.92	0.51	2.4	H3k9ac;H3k27ac;H3k4me2;H4k20me1;H3k4me3;H3k4me1	1675.793;1156.68;950.252;276.952;1411.093;398.127	0.892;0.775;0.658;0.531;0.022;0	0.82;0.8;0.77;0.43;0.8;0.64
TSS-based	cmec	CAGE	PolyA-	Helas3	Cytosol	all	randomForest	Promoter+Enhancer	0.83	2.2e-16	2.6	0.92	0.48	2.4	H3k9ac;H3k27ac;H3k4me3;H3k4me2;H4k20me1;H3k4me1	1823.704;1178.636;1288.822;852.504;278.369;448.288	7892.535;7354.566;5276.882;5066.916;4724.992;4285.838	0.82;0.8;0.8;0.77;0.43;0.64
TSS-based	cmec	CAGE	PolyA-	Helas3	Cytosol	HCP	lm	DNaseI+HM	0.8	2.2e-16	2.9	0.91	0.59	2.3	H3k36me3;Dnase;H3k9ac;H3k79me2;H3k27ac;H3k4me3;H3k4me1;H4k20me1;H3k27me3;Control;H3k4me2;normalizedCpG	313.518;292.793;735.189;350.73;589.327;478.551;146.216;117.546;136.471;106.463;424.938;115.587	0.245;0.205;0.181;0.171;0.088;0.031;0.029;0.016;0.014;0.008;0.008;0.004	0.69;0.68;0.74;0.71;0.72;0.69;0.57;0.41;-0.29;0.34;0.66;0.12
TSS-based	cmec	CAGE	PolyA-	Helas3	Cytosol	HCP	mars	DNaseI+HM	0.8	2.2e-16	2.9	0.92	0.59	2.3	H3k36me3;Dnase;H3k9ac;H3k79me2;H3k27me3;H3k27ac;H3k4me2;H3k4me1;normalizedCpG;Control;H3k4me3;H4k20me1	308.204;307.478;677.325;358.446;137.658;612.867;417.248;142.127;115.104;108.276;505.003;116.521	0.902;0.838;0.774;0.676;0.595;0.433;0.352;0.264;0.015;0;0;0	0.69;0.68;0.74;0.71;-0.29;0.72;0.66;0.57;0.12;0.34;0.69;0.41
TSS-based	cmec	CAGE	PolyA-	Helas3	Cytosol	HCP	randomForest	DNaseI+HM	0.8	2.2e-16	2.9	0.91	0.58	2.3	H3k36me3;H3k9ac;Dnase;H3k79me2;H3k27ac;H3k27me3;H3k4me3;H4k20me1;H3k4me2;H3k4me1;normalizedCpG;Control	303.428;761.185;306.803;371.174;587.618;135.518;470.116;117.23;391.46;139.376;114.327;107.407	4780.003;4421.595;4241.535;3763.632;3332.766;2000.33;1925.829;1879.374;1875.335;1813.991;1740.622;1645.31	0.69;0.74;0.68;0.71;0.72;-0.29;0.69;0.41;0.66;0.57;0.12;0.34
TSS-based	cmec	CAGE	PolyA-	Helas3	Cytosol	HCP	lm	HM	0.78	2.2e-16	3	0.91	0.56	2.3	H3k36me3;H3k9ac;H3k79me2;H3k27ac;H3k4me3;H3k4me1;H3k27me3;Control;H4k20me1;H3k4me2	338.098;836.296;366.882;724.519;509.095;166.12;163.366;134.158;139.619;427.366	0.302;0.218;0.197;0.148;0.048;0.034;0.015;0.015;0.014;0.008	0.69;0.74;0.71;0.72;0.69;0.57;-0.29;0.34;0.41;0.66
TSS-based	cmec	CAGE	PolyA-	Helas3	Cytosol	HCP	mars	HM	0.79	2.2e-16	3	0.91	0.56	2.3	H3k36me3;H3k9ac;H3k79me2;H3k27me3;H3k27ac;H3k4me2;H3k4me1;H4k20me1;Control;H3k4me3	345.556;846.9;329.761;160.543;694.296;426.621;163.064;140.478;133.694;564.834	0.912;0.824;0.736;0.648;0.509;0.393;0.305;0.164;0;0	0.69;0.74;0.71;-0.29;0.72;0.66;0.57;0.41;0.34;0.69
TSS-based	cmec	CAGE	PolyA-	Helas3	Cytosol	HCP	randomForest	HM	0.78	2.2e-16	3	0.91	0.55	2.3	H3k36me3;H3k9ac;H3k79me2;H3k27ac;H3k4me3;H3k27me3;H3k4me2;H4k20me1;H3k4me1;Control	363.234;773.158;376.829;763.227;544.838;165.741;376.68;140.9;167.508;133.873	5226.865;5020.772;4450.078;4082.859;2588.537;2457.785;2446.995;2383.465;2288.6;2112.712	0.69;0.74;0.71;0.72;0.69;-0.29;0.66;0.41;0.57;0.34
TSS-based	cmec	CAGE	PolyA-	Helas3	Cytosol	HCP	lm	Promoter	0.74	2.2e-16	3.3	0.9	0.47	2.5	H3k9ac;H3k27ac;H3k4me3;H3k4me2	1443.589;1100.743;777.899;476.729	0.452;0.315;0.119;0.114	0.74;0.72;0.69;0.66
TSS-based	cmec	CAGE	PolyA-	Helas3	Cytosol	HCP	mars	Promoter	0.75	2.2e-16	3.2	0.9	0.49	2.4	H3k9ac;H3k27ac;H3k4me2;H3k4me3	1455.74;1132.676;481.088;728.468	0.846;0.717;0.576;0	0.74;0.72;0.66;0.69
TSS-based	cmec	CAGE	PolyA-	Helas3	Cytosol	HCP	randomForest	Promoter	0.74	2.2e-16	3.2	0.9	0.45	2.5	H3k9ac;H3k27ac;H3k4me3;H3k4me2	1432.236;1124.843;761.244;479.739	8856.285;8477.444;7059.229;6819.726	0.74;0.72;0.69;0.66
TSS-based	cmec	CAGE	PolyA-	Helas3	Cytosol	HCP	lm	Structural	0.72	2.2e-16	3.4	0.88	0.5	2.4	H3k36me3;H3k79me2	1840.144;1895.787	0.579;0.421	0.69;0.71
TSS-based	cmec	CAGE	PolyA-	Helas3	Cytosol	HCP	mars	Structural	0.72	2.2e-16	3.4	0.88	0.5	2.4	H3k36me3;H3k79me2	1836.124;1901.577	0.755;0.51	0.69;0.71
TSS-based	cmec	CAGE	PolyA-	Helas3	Cytosol	HCP	randomForest	Structural	0.71	2.2e-16	3.4	0.88	0.42	2.6	H3k36me3;H3k79me2	1839.028;1899.224	16178.782;14930.117	0.69;0.71
TSS-based	cmec	CAGE	PolyA-	Helas3	Cytosol	HCP	lm	Enhancer	0.56	2.2e-16	4.2	0.8	0.31	2.7	H3k4me1;H4k20me1	2230.657;1431.192	0.543;0.457	0.57;0.41
TSS-based	cmec	CAGE	PolyA-	Helas3	Cytosol	HCP	mars	Enhancer	0.56	2.2e-16	4.2	0.8	0.31	2.7	H3k4me1;H4k20me1	2227.104;1434.546	0.817;0.633	0.57;0.41
TSS-based	cmec	CAGE	PolyA-	Helas3	Cytosol	HCP	randomForest	Enhancer	0.55	2.2e-16	4.3	0.8	0.2	2.8	H4k20me1;H3k4me1	1437.596;2228.358	15110.626;15021.639	0.41;0.57
TSS-based	cmec	CAGE	PolyA-	Helas3	Cytosol	HCP	lm	Repressor	0.19	2.2e-16	5.6	0.61	2.2e-16	2.8	H3k27me3	3788.91	1	-0.29
TSS-based	cmec	CAGE	PolyA-	Helas3	Cytosol	HCP	mars	Repressor	0.19	2.2e-16	5.6	0.6	0.082	2.8	H3k27me3	3788.39	0.683	-0.29
TSS-based	cmec	CAGE	PolyA-	Helas3	Cytosol	HCP	randomForest	Repressor	0.18	2.2e-16	5.8	0.61	0.02	3.2	H3k27me3	3790.01	29512.2	-0.29
TSS-based	cmec	CAGE	PolyA-	Helas3	Cytosol	HCP	lm	Promoter+Structural	0.78	2.2e-16	3	0.9	0.55	2.3	H3k36me3;H3k9ac;H3k79me2;H3k27ac;H3k4me3;H3k4me2	361.229;1027.828;406.352;846.927;642.987;518.946	0.3;0.232;0.225;0.173;0.053;0.017	0.69;0.74;0.71;0.72;0.69;0.66
TSS-based	cmec	CAGE	PolyA-	Helas3	Cytosol	HCP	mars	Promoter+Structural	0.78	2.2e-16	3	0.9	0.55	2.3	H3k36me3;H3k9ac;H3k79me2;H3k27ac;H3k4me2;H3k4me3	362.161;991.254;444.733;835.499;525.612;645.537	0.881;0.761;0.642;0.522;0.403;0	0.69;0.74;0.71;0.72;0.66;0.69
TSS-based	cmec	CAGE	PolyA-	Helas3	Cytosol	HCP	randomForest	Promoter+Structural	0.78	2.2e-16	3	0.9	0.53	2.4	H3k36me3;H3k9ac;H3k79me2;H3k27ac;H3k4me3;H3k4me2	356.84;1021.862;432.906;860.016;609.772;522.392	6922.466;6598.961;5890.914;5451.726;3908.669;3825.828	0.69;0.74;0.71;0.72;0.69;0.66
TSS-based	cmec	CAGE	PolyA-	Helas3	Cytosol	HCP	lm	Promoter+Repressor	0.75	2.2e-16	3.2	0.9	0.48	2.5	H3k9ac;H3k27ac;H3k4me3;H3k4me2;H3k27me3	1160.858;1019.259;725.648;579.52;318.963	0.452;0.306;0.122;0.114;0.006	0.74;0.72;0.69;0.66;-0.29
TSS-based	cmec	CAGE	PolyA-	Helas3	Cytosol	HCP	mars	Promoter+Repressor	0.75	2.2e-16	3.2	0.9	0.49	2.4	H3k9ac;H3k27ac;H3k4me2;H3k27me3;H3k4me3	1149.844;972.198;595.49;318.652;767.703	0.863;0.738;0.624;0.299;0.025	0.74;0.72;0.66;-0.29;0.69
TSS-based	cmec	CAGE	PolyA-	Helas3	Cytosol	HCP	randomForest	Promoter+Repressor	0.75	2.2e-16	3.2	0.9	0.46	2.5	H3k9ac;H3k27ac;H3k4me3;H3k4me2;H3k27me3	1195.778;1019.646;683.177;585.88;319.874	7618.49;7282.681;5819.594;5661.902;4870.632	0.74;0.72;0.69;0.66;-0.29
TSS-based	cmec	CAGE	PolyA-	Helas3	Cytosol	HCP	lm	Promoter+Enhancer	0.75	2.2e-16	3.2	0.9	0.49	2.4	H3k9ac;H3k27ac;H3k4me3;H4k20me1;H3k4me2;H3k4me1	1096.08;877.184;626.78;263.648;602.404;337.448	0.392;0.281;0.098;0.089;0.074;0.066	0.74;0.72;0.69;0.41;0.66;0.57
TSS-based	cmec	CAGE	PolyA-	Helas3	Cytosol	HCP	mars	Promoter+Enhancer	0.75	2.2e-16	3.2	0.9	0.5	2.4	H3k9ac;H3k27ac;H4k20me1;H3k4me2;H3k4me1;H3k4me3	1021.476;894.514;263.902;617.075;327.367;679.363	0.902;0.785;0.697;0.599;0.356;0	0.74;0.72;0.41;0.66;0.57;0.69
TSS-based	cmec	CAGE	PolyA-	Helas3	Cytosol	HCP	randomForest	Promoter+Enhancer	0.75	2.2e-16	3.2	0.9	0.47	2.5	H3k9ac;H3k27ac;H3k4me2;H3k4me3;H4k20me1;H3k4me1	1065.039;866.121;573.748;704.835;263.138;330.767	7476.086;6918.959;4672.15;4665.352;4440.478;4283.838	0.74;0.72;0.66;0.69;0.41;0.57
TSS-based	cmec	CAGE	PolyA-	Helas3	Cytosol	LCP	lm	DNaseI+HM	0.71	2.2e-16	1.2	0.89	0.53	2.1	Dnase;H3k9ac;H3k79me2;H3k36me3;H3k27ac;H3k4me3;H3k4me2;H3k27me3;Control;H4k20me1;H3k4me1;normalizedCpG	88.832;131.791;41.775;42.379;80.924;147.201;102.645;32.876;34.743;32.01;44.352;30.275	0.259;0.193;0.141;0.122;0.112;0.108;0.034;0.023;0.003;0.002;0.001;0.001	0.61;0.67;0.37;0.18;0.64;0.68;0.64;-0.12;0.06;0.12;0.42;0.14
TSS-based	cmec	CAGE	PolyA-	Helas3	Cytosol	LCP	mars	DNaseI+HM	0.71	2.2e-16	1.2	0.89	0.5	2.2	H3k9ac;Dnase;H3k79me2;H3k27ac;H3k36me3;H4k20me1;normalizedCpG;Control;H3k27me3;H3k4me1;H3k4me2;H3k4me3	142.182;92.843;41.74;77.535;41.974;31.782;30.843;34.647;33.222;40.829;96.484;146.889	0.904;0.829;0.728;0.584;0.474;0.316;0.15;0.051;0.007;0;0;0	0.67;0.61;0.37;0.64;0.18;0.12;0.14;0.06;-0.12;0.42;0.64;0.68
TSS-based	cmec	CAGE	PolyA-	Helas3	Cytosol	LCP	randomForest	DNaseI+HM	0.7	2.2e-16	1.2	0.89	0.48	2.2	H3k9ac;Dnase;H3k27ac;H3k79me2;H3k4me3;H3k4me2;H3k36me3;H4k20me1;normalizedCpG;H3k4me1;H3k27me3;Control	140.067;88.688;82.268;42.321;146.718;98.93;42.809;31.717;30.869;38.665;33.043;34.518	332.618;311.133;292.809;268.672;214.045;211.48;196.583;144.258;142.249;134.9;132.946;114.294	0.67;0.61;0.64;0.37;0.68;0.64;0.18;0.12;0.14;0.42;-0.12;0.06
TSS-based	cmec	CAGE	PolyA-	Helas3	Cytosol	LCP	lm	HM	0.7	2.2e-16	1.2	0.9	0.49	2.2	H3k27ac;H3k9ac;H3k79me2;H3k4me3;H3k36me3;H3k4me2;H3k27me3;H3k4me1;H4k20me1;Control	91.333;161.25;49.818;171.485;50.399;107.768;41.878;55.914;40.634;41.664	0.233;0.193;0.185;0.15;0.135;0.054;0.025;0.014;0.007;0.004	0.64;0.67;0.37;0.68;0.18;0.64;-0.12;0.42;0.12;0.06
TSS-based	cmec	CAGE	PolyA-	Helas3	Cytosol	LCP	mars	HM	0.7	2.2e-16	1.2	0.89	0.49	2.2	H3k9ac;H3k79me2;H3k27ac;H3k36me3;H4k20me1;H3k4me3;Control;H3k27me3;H3k4me1;H3k4me2	157.209;49.126;92.87;49.872;41.316;170.76;41.566;41.971;57.273;109.049	0.868;0.766;0.634;0.463;0.38;0.134;0;0;0;0	0.67;0.37;0.64;0.18;0.12;0.68;0.06;-0.12;0.42;0.64
TSS-based	cmec	CAGE	PolyA-	Helas3	Cytosol	LCP	randomForest	HM	0.7	2.2e-16	1.2	0.9	0.47	2.2	H3k9ac;H3k27ac;H3k79me2;H3k4me3;H3k4me2;H3k36me3;H4k20me1;H3k27me3;H3k4me1;Control	162.011;94.419;50.737;161.475;113.836;49.896;41.042;41.643;54.12;41.446	357.103;332.963;309.241;271.844;268.889;240.865;191.157;178.831;175.582;147.854	0.67;0.64;0.37;0.68;0.64;0.18;0.12;-0.12;0.42;0.06
TSS-based	cmec	CAGE	PolyA-	Helas3	Cytosol	LCP	lm	Promoter	0.68	2.2e-16	1.3	0.88	0.44	2.2	H3k27ac;H3k9ac;H3k4me3;H3k4me2	121.32;259.879;271.919;158.09	0.382;0.327;0.203;0.088	0.64;0.67;0.68;0.64
TSS-based	cmec	CAGE	PolyA-	Helas3	Cytosol	LCP	mars	Promoter	0.67	2.2e-16	1.3	0.87	0.44	2.2	H3k9ac;H3k27ac;H3k4me2;H3k4me3	263.939;119.295;156.17;270.029	0.801;0.603;0.149;0	0.67;0.64;0.64;0.68
TSS-based	cmec	CAGE	PolyA-	Helas3	Cytosol	LCP	randomForest	Promoter	0.66	2.2e-16	1.3	0.86	0.45	2.2	H3k9ac;H3k27ac;H3k4me3;H3k4me2	266.518;122.998;261.461;159.126	596.338;593.838;577.288;557.859	0.67;0.64;0.68;0.64
TSS-based	cmec	CAGE	PolyA-	Helas3	Cytosol	LCP	lm	Structural	0.16	2.2e-16	1.9	0.62	0.38	2.3	H3k79me2;H3k36me3	415.517;379.485	0.854;0.146	0.37;0.18
TSS-based	cmec	CAGE	PolyA-	Helas3	Cytosol	LCP	mars	Structural	0.16	2.2e-16	1.8	0.62	0.41	2.3	H3k79me2;H3k36me3	417.214;378.089	0.65;0	0.37;0.18
TSS-based	cmec	CAGE	PolyA-	Helas3	Cytosol	LCP	randomForest	Structural	0.17	2.2e-16	1.8	0.63	0.3	2.4	H3k79me2;H3k36me3	417.206;379.424	1261.459;1023.859	0.37;0.18
TSS-based	cmec	CAGE	PolyA-	Helas3	Cytosol	LCP	lm	Enhancer	0.24	2.2e-16	1.8	0.68	0.2	2.4	H3k4me1;H4k20me1	454.551;335.919	0.845;0.155	0.42;0.12
TSS-based	cmec	CAGE	PolyA-	Helas3	Cytosol	LCP	mars	Enhancer	0.24	2.2e-16	1.8	0.67	0.16	2.5	H3k4me1;H4k20me1	455.877;335.92	0.58;0.14	0.42;0.12
TSS-based	cmec	CAGE	PolyA-	Helas3	Cytosol	LCP	randomForest	Enhancer	0.23	2.2e-16	1.8	0.66	0.18	2.5	H3k4me1;H4k20me1	454.567;336.324	1186.739;1075.701	0.42;0.12
TSS-based	cmec	CAGE	PolyA-	Helas3	Cytosol	LCP	lm	Repressor	0.016	0.066	1.8	0.52	0.13	2.4	H3k27me3	303.292	1	-0.12
TSS-based	cmec	CAGE	PolyA-	Helas3	Cytosol	LCP	mars	Repressor	0.0066	0.26	1.8	0.51	0.17	2.4	H3k27me3	302.393	0.667	-0.12
TSS-based	cmec	CAGE	PolyA-	Helas3	Cytosol	LCP	randomForest	Repressor	0.024	0.012	1.8	0.53	0.048	2.8	H3k27me3	302.752	1924.71	-0.12
TSS-based	cmec	CAGE	PolyA-	Helas3	Cytosol	LCP	lm	Promoter+Structural	0.7	2.2e-16	1.2	0.9	0.48	2.2	H3k27ac;H3k9ac;H3k79me2;H3k4me3;H3k36me3;H3k4me2	123.142;189.053;77.132;200.032;78.681;143.551	0.27;0.198;0.197;0.169;0.103;0.062	0.64;0.67;0.37;0.68;0.18;0.64
TSS-based	cmec	CAGE	PolyA-	Helas3	Cytosol	LCP	mars	Promoter+Structural	0.7	2.2e-16	1.2	0.9	0.46	2.2	H3k9ac;H3k79me2;H3k27ac;H3k4me3;H3k36me3;H3k4me2	199.688;77.245;118.336;197.115;79.132;140.24	0.856;0.718;0.56;0.235;0.11;0.009	0.67;0.37;0.64;0.68;0.18;0.64
TSS-based	cmec	CAGE	PolyA-	Helas3	Cytosol	LCP	randomForest	Promoter+Structural	0.7	2.2e-16	1.2	0.9	0.45	2.2	H3k9ac;H3k27ac;H3k79me2;H3k4me3;H3k4me2;H3k36me3	203.184;120.926;76.343;193.545;137.083;79.213	476.312;451.709;425.428;393.973;368.843;328.748	0.67;0.64;0.37;0.68;0.64;0.18
TSS-based	cmec	CAGE	PolyA-	Helas3	Cytosol	LCP	lm	Promoter+Repressor	0.68	2.2e-16	1.3	0.88	0.44	2.2	H3k27ac;H3k9ac;H3k4me3;H3k4me2;H3k27me3	128.036;220.875;227.39;151.595;83.424	0.376;0.314;0.192;0.085;0.033	0.64;0.67;0.68;0.64;-0.12
TSS-based	cmec	CAGE	PolyA-	Helas3	Cytosol	LCP	mars	Promoter+Repressor	0.69	2.2e-16	1.3	0.88	0.43	2.2	H3k9ac;H3k27ac;H3k4me2;H3k27me3;H3k4me3	217.436;124.85;151.851;83.906;232.552	0.819;0.639;0.248;0.084;0	0.67;0.64;0.64;-0.12;0.68
TSS-based	cmec	CAGE	PolyA-	Helas3	Cytosol	LCP	randomForest	Promoter+Repressor	0.67	2.2e-16	1.3	0.87	0.43	2.2	H3k9ac;H3k27ac;H3k4me3;H3k4me2;H3k27me3	220.875;125.102;229.951;150.479;82.981	514.006;502.734;474.231;464.18;380.752	0.67;0.64;0.68;0.64;-0.12
TSS-based	cmec	CAGE	PolyA-	Helas3	Cytosol	LCP	lm	Promoter+Enhancer	0.69	2.2e-16	1.3	0.88	0.44	2.2	H3k27ac;H3k9ac;H3k4me3;H3k4me2;H3k4me1;H4k20me1	119.463;195.833;204.886;140.56;78.364;73.773	0.372;0.316;0.198;0.084;0.024;0.006	0.64;0.67;0.68;0.64;0.42;0.12
TSS-based	cmec	CAGE	PolyA-	Helas3	Cytosol	LCP	mars	Promoter+Enhancer	0.69	2.2e-16	1.3	0.88	0.41	2.3	H3k9ac;H3k27ac;H3k4me2;H3k4me1;H3k4me3;H4k20me1	186.615;128.08;138.994;77.948;203.713;73.922	0.788;0.576;0.149;0;0;0	0.67;0.64;0.64;0.42;0.68;0.12
TSS-based	cmec	CAGE	PolyA-	Helas3	Cytosol	LCP	randomForest	Promoter+Enhancer	0.69	2.2e-16	1.3	0.88	0.46	2.2	H3k9ac;H3k27ac;H3k4me3;H3k4me2;H4k20me1;H3k4me1	194.583;125.217;204.178;136.406;73.606;75.832	515.965;481.373;423.179;411.508;299.473;296.913	0.67;0.64;0.68;0.64;0.12;0.42
TSS-based	cmgc	CAGE	PolyA-	Gm12878	Cytosol	all	lm	DNaseI+HM	0.83	2.2e-16	2.5	0.92	0.58	2.3	H3k79me2;Dnase;H3k36me3;H3k27ac;H3k9ac;H3k4me3;H2az;H3k27me3;H3k4me2;H3k9me3;Control;H4k20me1;normalizedCpG;H3k4me1	626.895;773.119;337.323;586.997;910.837;846.821;408.988;165.556;416.075;137.809;147.501;144.173;191.809;204.538	0.204;0.151;0.144;0.141;0.125;0.078;0.069;0.033;0.033;0.014;0.007;0.001;0;0	0.78;0.76;0.69;0.77;0.79;0.77;0.71;-0.38;0.7;0.18;0.25;0.33;0.48;0.5
TSS-based	cmgc	CAGE	PolyA-	Gm12878	Cytosol	all	mars	DNaseI+HM	0.83	2.2e-16	2.4	0.92	0.59	2.3	H3k79me2;Dnase;H3k36me3;H4k20me1;H3k27ac;Control;H2az;H3k4me2;H3k4me1;normalizedCpG;H3k9ac;H3k9me3;H3k27me3;H3k4me3	713.188;777.498;364.764;143.774;545.17;150.527;375.888;360.484;158.903;181.668;1058.468;138.289;169.467;762.353	0.949;0.898;0.848;0.797;0.741;0.695;0.639;0.557;0.481;0.416;0.335;0.021;0;0	0.78;0.76;0.69;0.33;0.77;0.25;0.71;0.7;0.5;0.48;0.79;0.18;-0.38;0.77
TSS-based	cmgc	CAGE	PolyA-	Gm12878	Cytosol	all	randomForest	DNaseI+HM	0.83	2.2e-16	2.4	0.92	0.59	2.3	H3k79me2;H3k27ac;H3k9ac;Dnase;H3k36me3;H3k4me3;H3k4me2;H2az;H3k27me3;H4k20me1;H3k4me1;Control;H3k9me3;normalizedCpG	661.28;507.245;958.508;833.743;336.002;819.435;417.931;389.855;166.085;144.036;183.892;150.068;139.091;191.538	5509.669;4324.91;3682.931;3662.038;3422.074;2478.556;2217.281;2055.365;1971.636;1964.125;1963.047;1937.486;1923.116;1757.643	0.78;0.77;0.79;0.76;0.69;0.77;0.7;0.71;-0.38;0.33;0.5;0.25;0.18;0.48
TSS-based	cmgc	CAGE	PolyA-	Gm12878	Cytosol	all	lm	HM	0.82	2.2e-16	2.5	0.92	0.57	2.4	H3k79me2;H3k27ac;H3k36me3;H3k9ac;H3k4me3;H2az;H3k27me3;H3k4me2;H3k9me3;Control;H4k20me1;H3k4me1	791.603;690.317;402.137;1220.492;939.844;458.014;194.293;479.278;166.894;180.035;172.161;203.898	0.224;0.178;0.161;0.15;0.099;0.09;0.04;0.036;0.014;0.007;0.001;0	0.78;0.77;0.69;0.79;0.77;0.71;-0.38;0.7;0.18;0.25;0.33;0.5
TSS-based	cmgc	CAGE	PolyA-	Gm12878	Cytosol	all	mars	HM	0.82	2.2e-16	2.5	0.92	0.58	2.3	H3k27ac;H3k36me3;H2az;H3k79me2;H4k20me1;H3k4me2;H3k4me1;Control;H3k9ac;H3k9me3;H3k27me3;H3k4me3	723.637;375.833;513.21;776.006;174.663;497.508;201.162;177.689;1194.729;166.152;205;893.181	0.943;0.897;0.846;0.795;0.739;0.677;0.606;0.535;0.44;0.326;0.071;0	0.77;0.69;0.71;0.78;0.33;0.7;0.5;0.25;0.79;0.18;-0.38;0.77
TSS-based	cmgc	CAGE	PolyA-	Gm12878	Cytosol	all	randomForest	HM	0.82	2.2e-16	2.5	0.91	0.57	2.4	H3k79me2;H3k27ac;H3k9ac;H3k36me3;H3k4me3;H3k4me2;H2az;H4k20me1;H3k27me3;H3k4me1;Control;H3k9me3	785.606;639.879;1206.958;390.62;986.375;493.377;486.393;174.23;205.961;183.377;179.729;166.837	6334.433;4928.063;4525.295;3764.187;2856.71;2540.042;2503.239;2327.66;2325.354;2316.33;2251.933;2225.099	0.78;0.77;0.79;0.69;0.77;0.7;0.71;0.33;-0.38;0.5;0.25;0.18
TSS-based	cmgc	CAGE	PolyA-	Gm12878	Cytosol	all	lm	Promoter	0.8	2.2e-16	2.6	0.9	0.53	2.4	H3k27ac;H3k9ac;H3k4me3;H2az;H3k4me2	1130.001;1930.804;1534.183;530.3;759.765	0.332;0.257;0.228;0.119;0.064	0.77;0.79;0.77;0.71;0.7
TSS-based	cmgc	CAGE	PolyA-	Gm12878	Cytosol	all	mars	Promoter	0.8	2.2e-16	2.7	0.9	0.54	2.4	H3k27ac;H3k4me3;H2az;H3k4me2;H3k9ac	1102.607;1562.436;528.481;751.302;1938.678	0.807;0.756;0.6;0.498;0.392	0.77;0.77;0.71;0.7;0.79
TSS-based	cmgc	CAGE	PolyA-	Gm12878	Cytosol	all	randomForest	Promoter	0.8	2.2e-16	2.7	0.9	0.52	2.5	H3k27ac;H3k9ac;H3k4me3;H3k4me2;H2az	1172.032;1936.335;1499.399;744.414;531.873	8273.564;8080.868;7316.461;6636.025;6321.967	0.77;0.79;0.77;0.7;0.71
TSS-based	cmgc	CAGE	PolyA-	Gm12878	Cytosol	all	lm	Structural	0.77	2.2e-16	2.8	0.89	0.52	2.5	H3k79me2;H3k36me3	3218.774;2469.647	0.682;0.318	0.78;0.69
TSS-based	cmgc	CAGE	PolyA-	Gm12878	Cytosol	all	mars	Structural	0.77	2.2e-16	2.8	0.89	0.53	2.4	H3k79me2;H3k36me3	3167.959;2524.048	0.768;0.38	0.78;0.69
TSS-based	cmgc	CAGE	PolyA-	Gm12878	Cytosol	all	randomForest	Structural	0.76	2.2e-16	2.9	0.89	0.46	2.6	H3k79me2;H3k36me3	3236.231;2453.254	19009.784;17181.693	0.78;0.69
TSS-based	cmgc	CAGE	PolyA-	Gm12878	Cytosol	all	lm	Enhancer	0.48	2.2e-16	4.2	0.75	0.17	2.8	H3k4me1;H4k20me1	3433.04;2231.917	0.675;0.325	0.5;0.33
TSS-based	cmgc	CAGE	PolyA-	Gm12878	Cytosol	all	mars	Enhancer	0.48	2.2e-16	4.2	0.75	0.23	2.8	H3k4me1;H4k20me1	3428.58;2238.405	0.832;0.665	0.5;0.33
TSS-based	cmgc	CAGE	PolyA-	Gm12878	Cytosol	all	randomForest	Enhancer	0.47	2.2e-16	4.2	0.75	0.15	3	H3k4me1;H4k20me1	3436.954;2228.607	17649.209;16967.162	0.5;0.33
TSS-based	cmgc	CAGE	PolyA-	Gm12878	Cytosol	all	lm	Repressor	0.42	2.2e-16	4.4	0.72	0.33	2.7	H3k27me3;H3k9me3	3607.877;2206.735	0.854;0.146	-0.38;0.18
TSS-based	cmgc	CAGE	PolyA-	Gm12878	Cytosol	all	mars	Repressor	0.43	2.2e-16	4.4	0.72	0.38	2.7	H3k27me3;H3k9me3	3610.741;2202.309	0.849;0.609	-0.38;0.18
TSS-based	cmgc	CAGE	PolyA-	Gm12878	Cytosol	all	randomForest	Repressor	0.43	2.2e-16	4.4	0.72	0.27	2.9	H3k27me3;H3k9me3	3607.14;2207.423	19932.263;15541.95	-0.38;0.18
TSS-based	cmgc	CAGE	PolyA-	Gm12878	Cytosol	all	lm	Promoter+Structural	0.81	2.2e-16	2.6	0.91	0.56	2.4	H3k79me2;H3k27ac;H3k9ac;H3k36me3;H3k4me3;H2az;H3k4me2	1004.372;769.687;1493.901;422.656;1105.945;526.148;569.694	0.23;0.203;0.16;0.156;0.117;0.103;0.031	0.78;0.77;0.79;0.69;0.77;0.71;0.7
TSS-based	cmgc	CAGE	PolyA-	Gm12878	Cytosol	all	mars	Promoter+Structural	0.81	2.2e-16	2.5	0.91	0.56	2.4	H3k27ac;H3k36me3;H2az;H3k79me2;H3k4me2;H3k9ac;H3k4me3	853.423;425.744;499.01;999.584;577.214;1405.836;1132.859	0.895;0.809;0.714;0.619;0.523;0.39;0.159	0.77;0.69;0.71;0.78;0.7;0.79;0.77
TSS-based	cmgc	CAGE	PolyA-	Gm12878	Cytosol	all	randomForest	Promoter+Structural	0.82	2.2e-16	2.5	0.91	0.55	2.4	H3k79me2;H3k27ac;H3k9ac;H3k36me3;H3k4me3;H3k4me2;H2az	996.394;814.515;1386.634;432.151;1123.969;605.37;534.267	7359.226;6448.46;5890.615;5558.338;4620.054;4109.779;4035.47	0.78;0.77;0.79;0.69;0.77;0.7;0.71
TSS-based	cmgc	CAGE	PolyA-	Gm12878	Cytosol	all	lm	Promoter+Repressor	0.8	2.2e-16	2.6	0.9	0.54	2.4	H3k27ac;H3k9ac;H3k4me3;H2az;H3k27me3;H3k4me2;H3k9me3	1043.961;1432.881;1227.853;682.979;422.603;786.961;297.814	0.297;0.239;0.199;0.108;0.078;0.058;0.021	0.77;0.79;0.77;0.71;-0.38;0.7;0.18
TSS-based	cmgc	CAGE	PolyA-	Gm12878	Cytosol	all	mars	Promoter+Repressor	0.8	2.2e-16	2.6	0.9	0.55	2.4	H3k27ac;H3k4me3;H2az;H3k4me2;H3k27me3;H3k9me3;H3k9ac	947.003;1264.687;671.042;817.259;405.637;295.799;1492.225	0.875;0.842;0.741;0.675;0.542;0.482;0.389	0.77;0.77;0.71;0.7;-0.38;0.18;0.79
TSS-based	cmgc	CAGE	PolyA-	Gm12878	Cytosol	all	randomForest	Promoter+Repressor	0.8	2.2e-16	2.6	0.9	0.54	2.4	H3k27ac;H3k9ac;H3k4me3;H3k4me2;H3k27me3;H2az;H3k9me3	918.122;1424.48;1348.338;792.682;418.368;695.317;297.978	7450.807;7067.906;5721.437;4969.587;4587.304;4304.249;3861.359	0.77;0.79;0.77;0.7;-0.38;0.71;0.18
TSS-based	cmgc	CAGE	PolyA-	Gm12878	Cytosol	all	lm	Promoter+Enhancer	0.8	2.2e-16	2.6	0.9	0.54	2.4	H3k27ac;H3k9ac;H3k4me3;H2az;H3k4me2;H4k20me1;H3k4me1	965.974;1428.703;1317.203;687.718;807.391;331.291;355.448	0.326;0.25;0.228;0.119;0.071;0.006;0.001	0.77;0.79;0.77;0.71;0.7;0.33;0.5
TSS-based	cmgc	CAGE	PolyA-	Gm12878	Cytosol	all	mars	Promoter+Enhancer	0.8	2.2e-16	2.6	0.9	0.54	2.4	H3k27ac;H3k4me3;H2az;H3k4me1;H3k4me2;H3k9ac;H4k20me1	1063.519;1330.657;710.198;350.44;749.535;1358.591;330.742	0.83;0.786;0.65;0.56;0.47;0.369;0.024	0.77;0.77;0.71;0.5;0.7;0.79;0.33
TSS-based	cmgc	CAGE	PolyA-	Gm12878	Cytosol	all	randomForest	Promoter+Enhancer	0.8	2.2e-16	2.6	0.9	0.54	2.4	H3k27ac;H3k9ac;H3k4me3;H3k4me2;H2az;H3k4me1;H4k20me1	992.498;1483.792;1228.203;788.645;715.096;356.325;330.115	7652.522;7143.301;5846.22;5001.303;4473.102;3993.832;3911.624	0.77;0.79;0.77;0.7;0.71;0.5;0.33
TSS-based	cmgc	CAGE	PolyA-	Gm12878	Cytosol	HCP	lm	DNaseI+HM	0.76	2.2e-16	3	0.9	0.57	2.3	H3k79me2;Dnase;H3k9ac;H3k36me3;H3k27ac;H3k4me3;H2az;H3k9me3;H3k27me3;H3k4me2;H3k4me1;H4k20me1;Control;normalizedCpG	486.908;516.426;523.563;319.108;347.046;341.157;213.988;131.393;159.301;242.185;134.942;138.41;129.05;120.206	0.176;0.161;0.156;0.136;0.085;0.084;0.066;0.054;0.043;0.031;0.003;0.002;0.002;0.001	0.7;0.67;0.69;0.65;0.67;0.66;0.59;0.23;-0.43;0.57;0.43;0.05;0.26;0.13
TSS-based	cmgc	CAGE	PolyA-	Gm12878	Cytosol	HCP	mars	DNaseI+HM	0.77	2.2e-16	2.9	0.9	0.58	2.3	Dnase;H3k79me2;H3k9me3;H3k36me3;H4k20me1;H3k9ac;Control;H3k4me2;H2az;H3k4me1;normalizedCpG;H3k27ac;H3k27me3;H3k4me3	541.824;478.988;129.497;325.028;139.157;538.516;125.609;229.845;218.19;140.974;121.244;331.011;148.017;335.896	0.946;0.892;0.833;0.778;0.693;0.579;0.525;0.471;0.386;0.217;0;0;0;0	0.67;0.7;0.23;0.65;0.05;0.69;0.26;0.57;0.59;0.43;0.13;0.67;-0.43;0.66
TSS-based	cmgc	CAGE	PolyA-	Gm12878	Cytosol	HCP	randomForest	DNaseI+HM	0.77	2.2e-16	2.9	0.9	0.57	2.3	H3k79me2;H3k9ac;H3k27ac;Dnase;H3k36me3;H3k9me3;H3k4me3;H3k4me2;H2az;H3k27me3;Control;H4k20me1;H3k4me1;normalizedCpG	498.974;516.988;333.978;491.909;310.292;130.254;373.187;233.574;216.591;165.23;130.164;137.916;144.049;121.22	4586.744;3525.078;3287.083;3226.746;3108.326;2308.593;2298.811;1861.041;1837.385;1817.978;1701.209;1637.902;1533.51;1524.654	0.7;0.69;0.67;0.67;0.65;0.23;0.66;0.57;0.59;-0.43;0.26;0.05;0.43;0.13
TSS-based	cmgc	CAGE	PolyA-	Gm12878	Cytosol	HCP	lm	HM	0.75	2.2e-16	3	0.9	0.56	2.4	H3k79me2;H3k9ac;H3k36me3;H3k27ac;H3k4me3;H2az;H3k9me3;H3k27me3;H3k4me2;H3k4me1;Control;H4k20me1	559.849;635.695;399.323;426.937;412.688;265.099;151.838;186.008;297.155;152.877;149.597;166.436	0.2;0.185;0.157;0.117;0.103;0.09;0.054;0.052;0.034;0.004;0.002;0.001	0.7;0.69;0.65;0.67;0.66;0.59;0.23;-0.43;0.57;0.43;0.26;0.05
TSS-based	cmgc	CAGE	PolyA-	Gm12878	Cytosol	HCP	mars	HM	0.75	2.2e-16	3	0.9	0.57	2.3	H3k9ac;H3k36me3;H2az;H3k9me3;H3k79me2;H4k20me1;Control;H3k4me2;H3k4me1;H3k27ac;H3k27me3;H3k4me3	628.59;375.758;269.628;151.313;627.169;165.524;150.069;269.183;151.354;419.473;179.839;416.789	0.942;0.885;0.827;0.77;0.712;0.586;0.493;0.42;0.287;0.044;0;0	0.69;0.65;0.59;0.23;0.7;0.05;0.26;0.57;0.43;0.67;-0.43;0.66
TSS-based	cmgc	CAGE	PolyA-	Gm12878	Cytosol	HCP	randomForest	HM	0.75	2.2e-16	3	0.9	0.56	2.4	H3k79me2;H3k9ac;H3k27ac;H3k36me3;H3k4me3;H3k9me3;H2az;H3k4me2;H3k27me3;Control;H4k20me1;H3k4me1	599.825;604.397;421.474;409.358;412.231;151.19;290.465;266.128;186.744;148.667;167.149;146.573	5218.073;4073.384;3725.875;3495.304;2682.358;2510.967;2285.953;2267.256;2146.118;1997.368;1963.364;1842.118	0.7;0.69;0.67;0.65;0.66;0.23;0.59;0.57;-0.43;0.26;0.05;0.43
TSS-based	cmgc	CAGE	PolyA-	Gm12878	Cytosol	HCP	lm	Promoter	0.71	2.2e-16	3.2	0.88	0.52	2.4	H3k9ac;H3k27ac;H3k4me3;H2az;H3k4me2	1121.925;822.84;831.347;458.639;557.736	0.313;0.26;0.223;0.13;0.074	0.69;0.67;0.66;0.59;0.57
TSS-based	cmgc	CAGE	PolyA-	Gm12878	Cytosol	HCP	mars	Promoter	0.71	2.2e-16	3.3	0.88	0.53	2.4	H3k9ac;H3k4me3;H2az;H3k4me2;H3k27ac	1129.458;842.712;459.476;527.52;833.496	0.902;0.794;0.697;0.588;0.401	0.69;0.66;0.59;0.57;0.67
TSS-based	cmgc	CAGE	PolyA-	Gm12878	Cytosol	HCP	randomForest	Promoter	0.71	2.2e-16	3.3	0.88	0.5	2.5	H3k27ac;H3k9ac;H3k4me3;H3k4me2;H2az	809.596;1139.672;855.121;530.941;456.602	7122.981;7034.449;6432.281;5940.05;5661.193	0.67;0.69;0.66;0.57;0.59
TSS-based	cmgc	CAGE	PolyA-	Gm12878	Cytosol	HCP	lm	Structural	0.68	2.2e-16	3.4	0.86	0.5	2.4	H3k79me2;H3k36me3	1887.889;1802.01	0.638;0.362	0.7;0.65
TSS-based	cmgc	CAGE	PolyA-	Gm12878	Cytosol	HCP	mars	Structural	0.68	2.2e-16	3.4	0.86	0.51	2.4	H3k79me2;H3k36me3	1874.422;1817.714	0.795;0.405	0.7;0.65
TSS-based	cmgc	CAGE	PolyA-	Gm12878	Cytosol	HCP	randomForest	Structural	0.67	2.2e-16	3.5	0.86	0.43	2.6	H3k79me2;H3k36me3	1911.264;1777.255	16422.01;15485.682	0.7;0.65
TSS-based	cmgc	CAGE	PolyA-	Gm12878	Cytosol	HCP	lm	Enhancer	0.4	2.2e-16	4.6	0.72	0.17	2.8	H3k4me1;H4k20me1	2187.36;1395.238	0.953;0.047	0.43;0.05
TSS-based	cmgc	CAGE	PolyA-	Gm12878	Cytosol	HCP	mars	Enhancer	0.4	2.2e-16	4.6	0.72	0.23	2.8	H3k4me1;H4k20me1	2187.73;1395.255	0.758;0.275	0.43;0.05
TSS-based	cmgc	CAGE	PolyA-	Gm12878	Cytosol	HCP	randomForest	Enhancer	0.4	2.2e-16	4.7	0.72	0.14	2.9	H3k4me1;H4k20me1	2190.329;1391.157	15748.062;14464.125	0.43;0.05
TSS-based	cmgc	CAGE	PolyA-	Gm12878	Cytosol	HCP	lm	Repressor	0.5	2.2e-16	4.3	0.77	0.37	2.6	H3k27me3;H3k9me3	2356.688;1440.717	0.77;0.23	-0.43;0.23
TSS-based	cmgc	CAGE	PolyA-	Gm12878	Cytosol	HCP	mars	Repressor	0.51	2.2e-16	4.2	0.77	0.43	2.6	H3k27me3;H3k9me3	2354.046;1443.575	0.833;0.667	-0.43;0.23
TSS-based	cmgc	CAGE	PolyA-	Gm12878	Cytosol	HCP	randomForest	Repressor	0.51	2.2e-16	4.3	0.77	0.34	2.7	H3k27me3;H3k9me3	2355.81;1442.224	17624.854;13977.105	-0.43;0.23
TSS-based	cmgc	CAGE	PolyA-	Gm12878	Cytosol	HCP	lm	Promoter+Structural	0.74	2.2e-16	3.1	0.89	0.54	2.4	H3k79me2;H3k9ac;H3k36me3;H3k27ac;H3k4me3;H2az;H3k4me2	722.702;779.282;524.637;552.086;541.662;330.212;349.006	0.216;0.203;0.17;0.149;0.118;0.107;0.037	0.7;0.69;0.65;0.67;0.66;0.59;0.57
TSS-based	cmgc	CAGE	PolyA-	Gm12878	Cytosol	HCP	mars	Promoter+Structural	0.74	2.2e-16	3.1	0.89	0.55	2.4	H3k9ac;H3k36me3;H2az;H3k79me2;H3k4me2;H3k27ac;H3k4me3	801.989;517.832;329.419;711.166;335.391;557.161;546.654	0.909;0.817;0.726;0.634;0.543;0.13;0.015	0.69;0.65;0.59;0.7;0.57;0.67;0.66
TSS-based	cmgc	CAGE	PolyA-	Gm12878	Cytosol	HCP	randomForest	Promoter+Structural	0.74	2.2e-16	3.1	0.89	0.53	2.4	H3k79me2;H3k9ac;H3k27ac;H3k36me3;H3k4me3;H3k4me2;H2az	707.615;788.692;586.628;511.562;527.412;348.909;328.335	6231.724;5365.539;5262.676;4999.511;4151.276;3782.805;3649.723	0.7;0.69;0.67;0.65;0.66;0.57;0.59
TSS-based	cmgc	CAGE	PolyA-	Gm12878	Cytosol	HCP	lm	Promoter+Repressor	0.73	2.2e-16	3.2	0.88	0.54	2.4	H3k9ac;H3k27ac;H3k4me3;H2az;H3k27me3;H3k9me3;H3k4me2	852.915;665.168;675.094;479.022;349.751;272.078;507.305	0.278;0.195;0.195;0.109;0.095;0.067;0.061	0.69;0.67;0.66;0.59;-0.43;0.23;0.57
TSS-based	cmgc	CAGE	PolyA-	Gm12878	Cytosol	HCP	mars	Promoter+Repressor	0.73	2.2e-16	3.2	0.88	0.55	2.4	H3k9ac;H3k27me3;H3k4me3;H3k9me3;H2az;H3k4me2;H3k27ac	861.706;360.504;684.168;273.322;458.234;486.136;677.584	0.928;0.828;0.785;0.706;0.606;0.498;0.14	0.69;-0.43;0.66;0.23;0.59;0.57;0.67
TSS-based	cmgc	CAGE	PolyA-	Gm12878	Cytosol	HCP	randomForest	Promoter+Repressor	0.72	2.2e-16	3.2	0.88	0.53	2.4	H3k9ac;H3k27ac;H3k4me3;H3k27me3;H3k4me2;H3k9me3;H2az	870.324;680.053;666.685;359.53;491.104;272.236;461.734	6166.53;6024.398;5122.274;4264.843;4126.67;3945.039;3851.487	0.69;0.67;0.66;-0.43;0.57;0.23;0.59
TSS-based	cmgc	CAGE	PolyA-	Gm12878	Cytosol	HCP	lm	Promoter+Enhancer	0.72	2.2e-16	3.2	0.88	0.52	2.4	H3k9ac;H3k27ac;H3k4me3;H2az;H3k4me2;H3k4me1;H4k20me1	887.168;666.131;712.482;462.459;496.717;289.248;282.561	0.311;0.259;0.219;0.127;0.073;0.01;0	0.69;0.67;0.66;0.59;0.57;0.43;0.05
TSS-based	cmgc	CAGE	PolyA-	Gm12878	Cytosol	HCP	mars	Promoter+Enhancer	0.72	2.2e-16	3.2	0.88	0.53	2.4	H3k27ac;H3k4me3;H2az;H3k4me2;H3k9ac;H3k4me1;H4k20me1	722.249;659.841;495.724;494.727;833.621;308.892;281.995	0.915;0.821;0.736;0.642;0.48;0.395;0.071	0.67;0.66;0.59;0.57;0.69;0.43;0.05
TSS-based	cmgc	CAGE	PolyA-	Gm12878	Cytosol	HCP	randomForest	Promoter+Enhancer	0.72	2.2e-16	3.2	0.88	0.51	2.4	H3k9ac;H3k27ac;H3k4me3;H3k4me2;H2az;H3k4me1;H4k20me1	835.343;700.38;716.16;504.806;467.567;289.645;282.779	6461.015;6272.707;5341.123;4345.911;4138.851;3429.19;3404.357	0.69;0.67;0.66;0.57;0.59;0.43;0.05
TSS-based	cmgc	CAGE	PolyA-	Gm12878	Cytosol	LCP	lm	DNaseI+HM	0.7	2.2e-16	1.7	0.88	0.65	2.2	H3k4me3;H3k9ac;Dnase;H3k27ac;H3k79me2;H3k9me3;H3k4me1;H3k36me3;H2az;H3k4me2;Control;H3k27me3;H4k20me1;normalizedCpG	206.782;212.918;181.247;149.731;126.619;80.809;77.854;132.663;102.839;117.404;78.991;85.61;79.444;72.494	0.209;0.163;0.159;0.143;0.127;0.053;0.035;0.035;0.032;0.029;0.008;0.007;0.001;0.001	0.63;0.64;0.62;0.6;0.52;0.17;0.41;0.34;0.46;0.56;0.14;-0.16;0.17;0.11
TSS-based	cmgc	CAGE	PolyA-	Gm12878	Cytosol	LCP	mars	DNaseI+HM	0.7	2.2e-16	1.7	0.88	0.64	2.3	H3k4me3;H3k9ac;H3k9me3;H3k36me3;Dnase;H3k4me2;H4k20me1;normalizedCpG;H3k4me1;H2az;Control;H3k27ac;H3k27me3;H3k79me2	199.57;214.013;81.858;136.858;182.113;122.582;79.64;73.425;80.459;97.943;78.159;146.58;84.437;125.13	0.908;0.869;0.804;0.745;0.673;0.593;0.503;0.362;0.182;0.064;0;0;0;0	0.63;0.64;0.17;0.34;0.62;0.56;0.17;0.11;0.41;0.46;0.14;0.6;-0.16;0.52
TSS-based	cmgc	CAGE	PolyA-	Gm12878	Cytosol	LCP	randomForest	DNaseI+HM	0.7	2.2e-16	1.7	0.88	0.66	2.2	H3k27ac;H3k4me3;H3k9ac;Dnase;H3k79me2;H3k4me2;H3k36me3;H3k9me3;H2az;Control;H4k20me1;H3k27me3;H3k4me1;normalizedCpG	149.644;199.346;216.949;188.251;126.73;112.238;135.423;81.324;99.299;78.072;78.523;84.805;82.279;72.638	1119.577;1086.268;943.03;793.194;649.537;501.923;487.747;466.645;402.096;371.419;352.105;346.51;326.149;291.572	0.6;0.63;0.64;0.62;0.52;0.56;0.34;0.17;0.46;0.14;0.17;-0.16;0.41;0.11
TSS-based	cmgc	CAGE	PolyA-	Gm12878	Cytosol	LCP	lm	HM	0.69	2.2e-16	1.7	0.88	0.64	2.3	H3k4me3;H3k27ac;H3k9ac;H3k79me2;H3k9me3;H3k4me1;H2az;H3k4me2;H3k36me3;Control;H3k27me3;H4k20me1	229.452;186.262;253.765;145.986;96.899;94.499;127.112;140.714;149.601;91.671;97.477;92.595	0.256;0.189;0.182;0.142;0.057;0.048;0.043;0.034;0.034;0.008;0.007;0.001	0.63;0.6;0.64;0.52;0.17;0.41;0.46;0.56;0.34;0.14;-0.16;0.17
TSS-based	cmgc	CAGE	PolyA-	Gm12878	Cytosol	LCP	mars	HM	0.69	2.2e-16	1.7	0.88	0.63	2.3	H3k4me3;H3k9me3;H3k36me3;H3k9ac;H3k4me2;H4k20me1;H3k79me2;H2az;Control;H3k27ac;H3k27me3;H3k4me1	245.578;97.344;149.219;248.644;144.625;92.364;141.667;121.167;91.023;177.905;96.804;96.299	0.892;0.831;0.753;0.69;0.593;0.476;0.318;0.16;0.057;0;0;0	0.63;0.17;0.34;0.64;0.56;0.17;0.52;0.46;0.14;0.6;-0.16;0.41
TSS-based	cmgc	CAGE	PolyA-	Gm12878	Cytosol	LCP	randomForest	HM	0.69	2.2e-16	1.7	0.88	0.66	2.2	H3k27ac;H3k4me3;H3k9ac;H3k79me2;H3k4me2;H3k36me3;H3k9me3;H2az;H4k20me1;Control;H3k27me3;H3k4me1	175.749;248.517;254.055;145.752;138.315;150.874;97.601;117.959;93.561;91.401;96.554;94.215	1348.218;1308.522;1035.304;739.968;615.779;532.331;513.185;453.603;413.026;411.432;393.09;381.245	0.6;0.63;0.64;0.52;0.56;0.34;0.17;0.46;0.17;0.14;-0.16;0.41
TSS-based	cmgc	CAGE	PolyA-	Gm12878	Cytosol	LCP	lm	Promoter	0.67	2.2e-16	1.7	0.87	0.63	2.3	H3k4me3;H3k27ac;H3k9ac;H3k4me2;H2az	441.583;335.254;429.713;246.068;239.598	0.372;0.318;0.222;0.056;0.032	0.63;0.6;0.64;0.56;0.46
TSS-based	cmgc	CAGE	PolyA-	Gm12878	Cytosol	LCP	mars	Promoter	0.67	2.2e-16	1.7	0.87	0.63	2.3	H3k27ac;H3k4me3;H3k4me2;H2az;H3k9ac	331.136;428.932;249.211;239.725;445.214	0.883;0.765;0.601;0.263;0.025	0.6;0.63;0.56;0.46;0.64
TSS-based	cmgc	CAGE	PolyA-	Gm12878	Cytosol	LCP	randomForest	Promoter	0.67	2.2e-16	1.7	0.87	0.62	2.3	H3k4me3;H3k27ac;H3k9ac;H3k4me2;H2az	446.685;332.319;429.704;243.599;240.34	1684.267;1665.022;1645.821;1372.249;1300.5	0.63;0.6;0.64;0.56;0.46
TSS-based	cmgc	CAGE	PolyA-	Gm12878	Cytosol	LCP	lm	Structural	0.47	2.2e-16	2.2	0.73	0.54	2.5	H3k79me2;H3k36me3	889.048;753.118	0.967;0.033	0.52;0.34
TSS-based	cmgc	CAGE	PolyA-	Gm12878	Cytosol	LCP	mars	Structural	0.47	2.2e-16	2.2	0.73	0.54	2.5	H3k79me2;H3k36me3	885.172;758.045	0.827;0.467	0.52;0.34
TSS-based	cmgc	CAGE	PolyA-	Gm12878	Cytosol	LCP	randomForest	Structural	0.46	2.2e-16	2.2	0.73	0.48	2.6	H3k79me2;H3k36me3	890.996;753.541	4629;2932.901	0.52;0.34
TSS-based	cmgc	CAGE	PolyA-	Gm12878	Cytosol	LCP	lm	Enhancer	0.26	2.2e-16	2.4	0.66	0.38	2.7	H3k4me1;H4k20me1	863.22;741.291	0.97;0.03	0.41;0.17
TSS-based	cmgc	CAGE	PolyA-	Gm12878	Cytosol	LCP	mars	Enhancer	0.26	2.2e-16	2.4	0.66	0.39	2.7	H3k4me1;H4k20me1	864.051;743.398	0.819;0.482	0.41;0.17
TSS-based	cmgc	CAGE	PolyA-	Gm12878	Cytosol	LCP	randomForest	Enhancer	0.27	2.2e-16	2.4	0.66	0.31	2.9	H3k4me1;H4k20me1	863.773;742.177	4154.202;3148.34	0.41;0.17
TSS-based	cmgc	CAGE	PolyA-	Gm12878	Cytosol	LCP	lm	Repressor	0.09	2.2e-16	2.5	0.57	0.27	2.8	H3k9me3;H3k27me3	825.46;878.865	0.836;0.164	0.17;-0.16
TSS-based	cmgc	CAGE	PolyA-	Gm12878	Cytosol	LCP	mars	Repressor	0.11	2.2e-16	2.5	0.58	0.3	2.8	H3k9me3;H3k27me3	825.27;876.432	0.747;0.493	0.17;-0.16
TSS-based	cmgc	CAGE	PolyA-	Gm12878	Cytosol	LCP	randomForest	Repressor	0.11	2.2e-16	2.5	0.59	0.17	3.1	H3k9me3;H3k27me3	821.495;879.436	3814.587;3531.694	0.17;-0.16
TSS-based	cmgc	CAGE	PolyA-	Gm12878	Cytosol	LCP	lm	Promoter+Structural	0.67	2.2e-16	1.7	0.87	0.63	2.3	H3k4me3;H3k27ac;H3k9ac;H3k79me2;H2az;H3k4me2;H3k36me3	297.151;249.023;337.773;211.119;188.061;193.205;225.342	0.29;0.253;0.168;0.162;0.051;0.042;0.033	0.63;0.6;0.64;0.52;0.46;0.56;0.34
TSS-based	cmgc	CAGE	PolyA-	Gm12878	Cytosol	LCP	mars	Promoter+Structural	0.67	2.2e-16	1.7	0.87	0.61	2.4	H3k4me3;H3k27ac;H3k36me3;H3k4me2;H3k79me2;H2az;H3k9ac	309.868;233.678;227.305;204.308;204.61;186.513;338.932	0.892;0.783;0.651;0.522;0.229;0.06;0	0.63;0.6;0.34;0.56;0.52;0.46;0.64
TSS-based	cmgc	CAGE	PolyA-	Gm12878	Cytosol	LCP	randomForest	Promoter+Structural	0.68	2.2e-16	1.7	0.87	0.63	2.3	H3k27ac;H3k4me3;H3k9ac;H3k79me2;H3k4me2;H3k36me3;H2az	250.376;305.32;333.728;207.007;196.958;226.913;183.717	1574.389;1492.256;1270.935;1074.796;994.909;829.949;742.173	0.6;0.63;0.64;0.52;0.56;0.34;0.46
TSS-based	cmgc	CAGE	PolyA-	Gm12878	Cytosol	LCP	lm	Promoter+Repressor	0.69	2.2e-16	1.7	0.88	0.64	2.3	H3k4me3;H3k27ac;H3k9ac;H3k9me3;H3k4me2;H2az;H3k27me3	333.111;261.239;319.2;181.693;217.031;195.075;197.062	0.331;0.263;0.228;0.074;0.054;0.034;0.017	0.63;0.6;0.64;0.17;0.56;0.46;-0.16
TSS-based	cmgc	CAGE	PolyA-	Gm12878	Cytosol	LCP	mars	Promoter+Repressor	0.68	2.2e-16	1.7	0.87	0.63	2.3	H3k4me3;H3k9me3;H3k9ac;H3k4me2;H3k27me3;H2az;H3k27ac	338.132;181.552;330.164;204.824;196.353;197.61;256.202	0.894;0.785;0.706;0.577;0.438;0.251;0.087	0.63;0.17;0.64;0.56;-0.16;0.46;0.6
TSS-based	cmgc	CAGE	PolyA-	Gm12878	Cytosol	LCP	randomForest	Promoter+Repressor	0.68	2.2e-16	1.7	0.87	0.64	2.3	H3k4me3;H3k27ac;H3k9ac;H3k4me2;H3k9me3;H2az;H3k27me3	332.827;258.596;323.838;213.639;182.229;197.925;197.995	1646.548;1572.575;1402.732;997.907;824.366;813.781;717.856	0.63;0.6;0.64;0.56;0.17;0.46;-0.16
TSS-based	cmgc	CAGE	PolyA-	Gm12878	Cytosol	LCP	lm	Promoter+Enhancer	0.68	2.2e-16	1.7	0.88	0.63	2.3	H3k4me3;H3k27ac;H3k9ac;H3k4me1;H3k4me2;H2az;H4k20me1	331.724;274.583;332.586;172.789;206.398;197.742;186.314	0.361;0.286;0.223;0.056;0.046;0.027;0.001	0.63;0.6;0.64;0.41;0.56;0.46;0.17
TSS-based	cmgc	CAGE	PolyA-	Gm12878	Cytosol	LCP	mars	Promoter+Enhancer	0.68	2.2e-16	1.7	0.88	0.62	2.3	H3k4me3;H3k9ac;H3k4me2;H2az;H4k20me1;H3k27ac;H3k4me1	329.559;326.266;210.232;201.851;186.614;275.089;172.653	0.886;0.772;0.626;0.354;0.105;0.018;0	0.63;0.64;0.56;0.46;0.17;0.6;0.41
TSS-based	cmgc	CAGE	PolyA-	Gm12878	Cytosol	LCP	randomForest	Promoter+Enhancer	0.68	2.2e-16	1.7	0.87	0.62	2.3	H3k4me3;H3k27ac;H3k9ac;H3k4me2;H2az;H3k4me1;H4k20me1	333.249;267.736;332.119;213.508;198.321;171.006;186.739	1695.89;1644.101;1330.281;994.688;878.393;714.743;699.975	0.63;0.6;0.64;0.56;0.46;0.41;0.17
TSS-based	cmgn	CAGE	PolyA-	Gm12878	Nucleus	all	lm	DNaseI+HM	0.74	2.2e-16	2.8	0.87	0.41	2.2	H3k4me3;H3k27ac;H3k79me2;normalizedCpG;H3k36me3;Dnase;H3k9me3;H3k4me1;H3k9ac;H3k4me2;H3k27me3;H2az;H4k20me1;Control	424.965;637.942;605.326;161.039;276.596;705.447;144.147;164.248;769.638;332.075;162.493;306.129;141.254;133.586	0.313;0.234;0.178;0.078;0.069;0.056;0.035;0.023;0.005;0.005;0.002;0.002;0;0	0.7;0.71;0.71;0.36;0.6;0.7;0.22;0.43;0.72;0.61;-0.33;0.61;0.28;0.2
TSS-based	cmgn	CAGE	PolyA-	Gm12878	Nucleus	all	mars	DNaseI+HM	0.75	2.2e-16	2.8	0.87	0.44	2.2	H3k4me3;normalizedCpG;H3k79me2;H3k27ac;H3k4me1;Dnase;H3k9ac;H3k36me3;H4k20me1;H3k4me2;H3k27me3;H2az;Control;H3k9me3	447.342;162.216;628.395;656.502;170.95;683.716;773.111;291.242;140.847;312.417;163.045;260.416;132.57;143.897	0.948;0.892;0.845;0.794;0.747;0.69;0.633;0.556;0.484;0.443;0.355;0.273;0.19;0.097	0.7;0.36;0.71;0.71;0.43;0.7;0.72;0.6;0.28;0.61;-0.33;0.61;0.2;0.22
TSS-based	cmgn	CAGE	PolyA-	Gm12878	Nucleus	all	randomForest	DNaseI+HM	0.74	2.2e-16	2.8	0.87	0.42	2.2	H3k4me3;H3k27ac;H3k79me2;normalizedCpG;H3k9ac;Dnase;H3k4me1;H3k36me3;H4k20me1;H3k9me3;H3k4me2;H2az;H3k27me3;Control	482.211;680.517;595.875;168.954;765.308;641.489;178.648;279.03;142.227;143.096;316.784;278.981;158.54;133.409	2509.036;1791.304;1706.215;1649.08;1347.394;1307.769;1205.523;1181.302;1179.842;1144.862;1104.357;1077.452;1059.763;1059.044	0.7;0.71;0.71;0.36;0.72;0.7;0.43;0.6;0.28;0.22;0.61;0.61;-0.33;0.2
TSS-based	cmgn	CAGE	PolyA-	Gm12878	Nucleus	all	lm	HM	0.72	2.2e-16	2.9	0.86	0.4	2.2	H3k4me3;H3k27ac;H3k79me2;H3k36me3;H3k9me3;H3k4me1;H3k4me2;H3k27me3;H3k9ac;H2az;H4k20me1;Control	591.541;733.934;752.896;329.369;174.497;201.608;385.251;193.452;930.998;337.322;170.341;163.958	0.376;0.278;0.192;0.076;0.045;0.021;0.006;0.002;0.002;0.001;0.001;0	0.7;0.71;0.71;0.6;0.22;0.43;0.61;-0.33;0.72;0.61;0.28;0.2
TSS-based	cmgn	CAGE	PolyA-	Gm12878	Nucleus	all	mars	HM	0.73	2.2e-16	2.9	0.86	0.41	2.2	H3k4me3;H3k27ac;H3k79me2;H3k9ac;H3k4me1;H3k4me2;H3k36me3;H4k20me1;H3k27me3;Control;H2az;H3k9me3	594.449;756.402;725.919;904.366;198.308;402.451;321.942;170.722;195.379;162.849;358.997;174.486	0.94;0.879;0.819;0.758;0.65;0.564;0.456;0.439;0.379;0.282;0.198;0.048	0.7;0.71;0.71;0.72;0.43;0.61;0.6;0.28;-0.33;0.2;0.61;0.22
TSS-based	cmgn	CAGE	PolyA-	Gm12878	Nucleus	all	randomForest	HM	0.73	2.2e-16	2.9	0.86	0.4	2.2	H3k4me3;H3k27ac;H3k79me2;H3k9ac;H4k20me1;H3k36me3;H3k4me1;H3k9me3;H3k4me2;H2az;H3k27me3;Control	618.28;713.921;649.251;992.395;171.115;330.38;194.677;175.498;417.817;344.371;195.298;163.263	2845.045;2094.474;1934.432;1634.116;1409.453;1405.66;1403.302;1374.399;1317.431;1302.012;1283.073;1274.313	0.7;0.71;0.71;0.72;0.28;0.6;0.43;0.22;0.61;0.61;-0.33;0.2
TSS-based	cmgn	CAGE	PolyA-	Gm12878	Nucleus	all	lm	Promoter	0.7	2.2e-16	3	0.85	0.37	2.3	H3k4me3;H3k27ac;H3k9ac;H3k4me2;H2az	981.935;1312.565;1538.585;658.131;474.963	0.518;0.442;0.032;0.005;0.003	0.7;0.71;0.72;0.61;0.61
TSS-based	cmgn	CAGE	PolyA-	Gm12878	Nucleus	all	mars	Promoter	0.7	2.2e-16	3	0.85	0.39	2.2	H3k4me3;H3k27ac;H3k9ac;H3k4me2;H2az	954.632;1182.619;1650.589;701.458;476.605	0.896;0.792;0.614;0.481;0.07	0.7;0.71;0.72;0.61;0.61
TSS-based	cmgn	CAGE	PolyA-	Gm12878	Nucleus	all	randomForest	Promoter	0.7	2.2e-16	3	0.85	0.34	2.3	H3k4me3;H3k27ac;H3k9ac;H3k4me2;H2az	984.796;1278.944;1551.064;669.981;476.02	4299.222;3837.625;3588.714;3144.525;3097.843	0.7;0.71;0.72;0.61;0.61
TSS-based	cmgn	CAGE	PolyA-	Gm12878	Nucleus	all	lm	Structural	0.64	2.2e-16	3.3	0.82	0.28	2.3	H3k79me2;H3k36me3	2804.543;2131.268	0.821;0.179	0.71;0.6
TSS-based	cmgn	CAGE	PolyA-	Gm12878	Nucleus	all	mars	Structural	0.64	2.2e-16	3.3	0.82	0.28	2.3	H3k79me2;H3k36me3	2802.656;2129.674	0.7;0.05	0.71;0.6
TSS-based	cmgn	CAGE	PolyA-	Gm12878	Nucleus	all	randomForest	Structural	0.63	2.2e-16	3.3	0.82	0.17	2.5	H3k79me2;H3k36me3	2879.441;2054.193	9254.16;8401.001	0.71;0.6
TSS-based	cmgn	CAGE	PolyA-	Gm12878	Nucleus	all	lm	Enhancer	0.33	2.2e-16	4.4	0.68	0.029	2.4	H4k20me1;H3k4me1	2032.642;2835.595	0.835;0.165	0.28;0.43
TSS-based	cmgn	CAGE	PolyA-	Gm12878	Nucleus	all	mars	Enhancer	0.32	2.2e-16	4.4	0.67	0.076	2.4	H4k20me1;H3k4me1	2030.946;2837.846	0.738;0.477	0.28;0.43
TSS-based	cmgn	CAGE	PolyA-	Gm12878	Nucleus	all	randomForest	Enhancer	0.32	2.2e-16	4.4	0.67	0.034	2.6	H4k20me1;H3k4me1	2037.625;2830.406	8827.595;8618.649	0.28;0.43
TSS-based	cmgn	CAGE	PolyA-	Gm12878	Nucleus	all	lm	Repressor	0.34	2.2e-16	4.3	0.68	0.16	2.4	H3k9me3;H3k27me3	1890.459;2898.678	0.667;0.333	0.22;-0.33
TSS-based	cmgn	CAGE	PolyA-	Gm12878	Nucleus	all	mars	Repressor	0.34	2.2e-16	4.3	0.68	0.17	2.4	H3k9me3;H3k27me3	1893.891;2888.053	0.799;0.598	0.22;-0.33
TSS-based	cmgn	CAGE	PolyA-	Gm12878	Nucleus	all	randomForest	Repressor	0.34	2.2e-16	4.4	0.68	0.098	2.5	H3k27me3;H3k9me3	2897.369;1889.854	8780.416;8416.339	-0.33;0.22
TSS-based	cmgn	CAGE	PolyA-	Gm12878	Nucleus	all	lm	Promoter+Structural	0.72	2.2e-16	2.9	0.86	0.4	2.2	H3k4me3;H3k27ac;H3k79me2;H3k36me3;H3k4me2;H3k9ac;H2az	691.376;938.15;919.276;381.309;495.753;1135.415;404.42	0.411;0.294;0.213;0.063;0.015;0.002;0.001	0.7;0.71;0.71;0.6;0.61;0.72;0.61
TSS-based	cmgn	CAGE	PolyA-	Gm12878	Nucleus	all	mars	Promoter+Structural	0.72	2.2e-16	2.9	0.86	0.41	2.2	H3k4me3;H3k27ac;H3k79me2;H3k9ac;H3k4me2;H2az;H3k36me3	698.891;900.578;952.141;1109.997;511.446;410.494;380.558	0.921;0.843;0.764;0.686;0.561;0.27;0.008	0.7;0.71;0.71;0.72;0.61;0.61;0.6
TSS-based	cmgn	CAGE	PolyA-	Gm12878	Nucleus	all	randomForest	Promoter+Structural	0.72	2.2e-16	2.9	0.86	0.39	2.2	H3k4me3;H3k27ac;H3k79me2;H3k9ac;H3k36me3;H3k4me2;H2az	725.684;853.036;938.428;1081.713;383.571;545.342;440.208	3600.905;2972.378;2896.898;2610.51;2298.065;2290.099;2154.808	0.7;0.71;0.71;0.72;0.6;0.61;0.61
TSS-based	cmgn	CAGE	PolyA-	Gm12878	Nucleus	all	lm	Promoter+Repressor	0.7	2.2e-16	3	0.85	0.38	2.2	H3k4me3;H3k27ac;H3k9me3;H3k9ac;H3k27me3;H3k4me2;H2az	912.7;1044.428;309.034;1180.787;387.438;593.018;537.83	0.472;0.413;0.07;0.027;0.011;0.004;0.002	0.7;0.71;0.22;0.72;-0.33;0.61;0.61
TSS-based	cmgn	CAGE	PolyA-	Gm12878	Nucleus	all	mars	Promoter+Repressor	0.71	2.2e-16	3	0.85	0.39	2.2	H3k4me3;H3k27ac;H3k9ac;H3k4me2;H3k9me3;H3k27me3;H2az	829.331;995.64;1215.564;662.071;308.564;390.077;563.405	0.917;0.835;0.694;0.594;0.488;0.256;0.033	0.7;0.71;0.72;0.61;0.22;-0.33;0.61
TSS-based	cmgn	CAGE	PolyA-	Gm12878	Nucleus	all	randomForest	Promoter+Repressor	0.71	2.2e-16	3	0.85	0.35	2.3	H3k4me3;H3k27ac;H3k9ac;H3k9me3;H3k4me2;H3k27me3;H2az	850.187;1021.521;1215.767;307.003;650.029;382.141;537.579	3726.845;3130.09;2750.482;2342.676;2304.127;2290.074;2231.203	0.7;0.71;0.72;0.22;0.61;-0.33;0.61
TSS-based	cmgn	CAGE	PolyA-	Gm12878	Nucleus	all	lm	Promoter+Enhancer	0.7	2.2e-16	3	0.85	0.37	2.2	H3k4me3;H3k27ac;H3k9ac;H3k4me1;H4k20me1;H2az;H3k4me2	811.921;1080.109;1221.479;350.342;316.83;535.954;649.551	0.515;0.426;0.027;0.018;0.009;0.003;0.001	0.7;0.71;0.72;0.43;0.28;0.61;0.61
TSS-based	cmgn	CAGE	PolyA-	Gm12878	Nucleus	all	mars	Promoter+Enhancer	0.7	2.2e-16	3	0.85	0.39	2.2	H3k4me3;H3k27ac;H3k9ac;H3k4me1;H3k4me2;H2az;H4k20me1	841.728;1054.973;1206.69;360.025;635.877;547.191;317.633	0.912;0.824;0.675;0.568;0.365;0.164;0.036	0.7;0.71;0.72;0.43;0.61;0.61;0.28
TSS-based	cmgn	CAGE	PolyA-	Gm12878	Nucleus	all	randomForest	Promoter+Enhancer	0.7	2.2e-16	3	0.85	0.36	2.3	H3k4me3;H3k27ac;H3k9ac;H4k20me1;H3k4me1;H3k4me2;H2az	889.752;1045.919;1189.046;317.49;361.332;608.817;553.929	3742.382;3109.572;2734.178;2367.393;2306.225;2277.441;2242.297	0.7;0.71;0.72;0.28;0.43;0.61;0.61
TSS-based	cmgn	CAGE	PolyA-	Gm12878	Nucleus	HCP	lm	DNaseI+HM	0.65	2.2e-16	3.5	0.83	0.37	2.2	H3k79me2;H3k4me3;H3k27ac;H3k9ac;Dnase;H3k9me3;H3k36me3;H2az;Control;H3k4me1;H3k4me2;H3k27me3;normalizedCpG;H4k20me1	405.147;286.698;403.374;471.73;547.006;160.794;307.775;205.062;126.633;145.913;203.264;166.071;136.252;139.32	0.229;0.154;0.147;0.124;0.12;0.075;0.054;0.03;0.021;0.016;0.014;0.014;0.001;0	0.61;0.57;0.6;0.62;0.6;0.19;0.55;0.5;0.2;0.34;0.45;-0.36;0.06;-0.02
TSS-based	cmgn	CAGE	PolyA-	Gm12878	Nucleus	HCP	mars	DNaseI+HM	0.65	2.2e-16	3.5	0.83	0.32	2.3	H3k4me3;H3k9ac;H3k9me3;H3k79me2;Dnase;H3k4me2;H3k4me1;H3k27me3;H2az;normalizedCpG;Control;H3k27ac;H3k36me3;H4k20me1	295.367;482.303;161.344;386.481;558.672;200.269;146.303;165.142;213.347;136.988;124.61;390.016;303.495;139.623	0.921;0.851;0.781;0.716;0.665;0.562;0.462;0.357;0.241;0.134;0.022;0;0;0	0.57;0.62;0.19;0.61;0.6;0.45;0.34;-0.36;0.5;0.06;0.2;0.6;0.55;-0.02
TSS-based	cmgn	CAGE	PolyA-	Gm12878	Nucleus	HCP	randomForest	DNaseI+HM	0.65	2.2e-16	3.5	0.83	0.37	2.2	H3k79me2;H3k9ac;H3k4me3;H3k27ac;Dnase;H3k9me3;H3k4me2;H2az;H3k36me3;H3k27me3;H3k4me1;normalizedCpG;Control;H4k20me1	395.358;457.205;287.666;427.167;528.419;161.438;206.89;216.653;300.141;168.351;152.997;136.018;126.821;139.462	1620.422;1449.934;1334.385;1325.236;1289.781;1280.534;1042.891;1031.296;1027.491;1024.706;1015.533;982.536;961.091;906.781	0.61;0.62;0.57;0.6;0.6;0.19;0.45;0.5;0.55;-0.36;0.34;0.06;0.2;-0.02
TSS-based	cmgn	CAGE	PolyA-	Gm12878	Nucleus	HCP	lm	HM	0.62	2.2e-16	3.7	0.81	0.36	2.2	H3k79me2;H3k27ac;H3k4me3;H3k9ac;H3k9me3;H3k36me3;H2az;Control;H3k4me1;H3k27me3;H3k4me2;H4k20me1	500.582;517.567;341.626;581.968;185.198;367.626;274.962;154.526;174.915;191.611;242.748;171.553	0.248;0.182;0.175;0.139;0.073;0.066;0.041;0.03;0.016;0.016;0.014;0	0.61;0.6;0.57;0.62;0.19;0.55;0.5;0.2;0.34;-0.36;0.45;-0.02
TSS-based	cmgn	CAGE	PolyA-	Gm12878	Nucleus	HCP	mars	HM	0.62	2.2e-16	3.6	0.81	0.32	2.3	H3k27ac;H3k4me3;H3k79me2;H3k9me3;H3k4me2;H3k4me1;H2az;H3k9ac;H3k27me3;Control;H3k36me3;H4k20me1	508.934;339.773;506.344;185.185;238.993;178.443;265.768;606.87;191.62;154.476;358.907;169.642	0.913;0.855;0.783;0.724;0.638;0.55;0.456;0.355;0.268;0.148;0.007;0	0.6;0.57;0.61;0.19;0.45;0.34;0.5;0.62;-0.36;0.2;0.55;-0.02
TSS-based	cmgn	CAGE	PolyA-	Gm12878	Nucleus	HCP	randomForest	HM	0.63	2.2e-16	3.6	0.81	0.36	2.2	H3k79me2;H3k9ac;H3k4me3;H3k27ac;H3k9me3;H2az;H3k4me2;H3k27me3;H3k4me1;H3k36me3;Control;H4k20me1	476.893;575.224;362.791;543.49;185.041;271.132;242.288;191.766;179.545;351.358;155.309;169.531	1857.396;1622.842;1557.748;1549.519;1452.849;1227.139;1208.914;1203.754;1201.832;1184.513;1140.55;1071.527	0.61;0.62;0.57;0.6;0.19;0.5;0.45;-0.36;0.34;0.55;0.2;-0.02
TSS-based	cmgn	CAGE	PolyA-	Gm12878	Nucleus	HCP	lm	Promoter	0.58	2.2e-16	3.8	0.8	0.33	2.2	H3k27ac;H3k4me3;H3k9ac;H2az;H3k4me2	915.074;732.103;1057.065;493.359;506.076	0.341;0.314;0.272;0.061;0.012	0.6;0.57;0.62;0.5;0.45
TSS-based	cmgn	CAGE	PolyA-	Gm12878	Nucleus	HCP	mars	Promoter	0.58	2.2e-16	3.8	0.79	0.32	2.2	H3k27ac;H3k4me3;H3k4me2;H3k9ac;H2az	913.516;731.712;530.732;1033.747;492.843	0.891;0.782;0.673;0.552;0.434	0.6;0.57;0.45;0.62;0.5
TSS-based	cmgn	CAGE	PolyA-	Gm12878	Nucleus	HCP	randomForest	Promoter	0.58	2.2e-16	3.8	0.8	0.29	2.3	H3k9ac;H3k4me3;H3k27ac;H3k4me2;H2az	1028.489;730.5;947.374;500.155;496.67	3216.933;3200.011;3182.828;2783.574;2773.553	0.62;0.57;0.6;0.45;0.5
TSS-based	cmgn	CAGE	PolyA-	Gm12878	Nucleus	HCP	lm	Structural	0.53	2.2e-16	4	0.77	0.29	2.3	H3k79me2;H3k36me3	1916.64;1772.547	0.836;0.164	0.61;0.55
TSS-based	cmgn	CAGE	PolyA-	Gm12878	Nucleus	HCP	mars	Structural	0.53	2.2e-16	4.1	0.77	0.29	2.3	H3k79me2;H3k36me3	1902.612;1785.743	0.675;0.025	0.61;0.55
TSS-based	cmgn	CAGE	PolyA-	Gm12878	Nucleus	HCP	randomForest	Structural	0.53	2.2e-16	4.1	0.77	0.21	2.4	H3k79me2;H3k36me3	1915.171;1773	7826.981;7153.693	0.61;0.55
TSS-based	cmgn	CAGE	PolyA-	Gm12878	Nucleus	HCP	lm	Enhancer	0.24	2.2e-16	5.1	0.63	2.2e-16	2.4	H4k20me1;H3k4me1	1401.967;2031.675	0.62;0.38	-0.02;0.34
TSS-based	cmgn	CAGE	PolyA-	Gm12878	Nucleus	HCP	mars	Enhancer	0.24	2.2e-16	5.1	0.63	0.049	2.4	H3k4me1;H4k20me1	2032.658;1401.129	0.663;0	0.34;-0.02
TSS-based	cmgn	CAGE	PolyA-	Gm12878	Nucleus	HCP	randomForest	Enhancer	0.23	2.2e-16	5.1	0.62	0.047	2.5	H3k4me1;H4k20me1	2031.309;1401.934	7311.41;6739.348	0.34;-0.02
TSS-based	cmgn	CAGE	PolyA-	Gm12878	Nucleus	HCP	lm	Repressor	0.31	2.2e-16	4.9	0.66	0.16	2.3	H3k9me3;H3k27me3	1510.08;2184.15	0.528;0.472	0.19;-0.36
TSS-based	cmgn	CAGE	PolyA-	Gm12878	Nucleus	HCP	mars	Repressor	0.31	2.2e-16	4.9	0.66	0.2	2.3	H3k9me3;H3k27me3	1510.374;2184.134	0.804;0.608	0.19;-0.36
TSS-based	cmgn	CAGE	PolyA-	Gm12878	Nucleus	HCP	randomForest	Repressor	0.31	2.2e-16	4.9	0.66	0.1	2.5	H3k9me3;H3k27me3	1511.38;2182.458	7485.675;7381.762	0.19;-0.36
TSS-based	cmgn	CAGE	PolyA-	Gm12878	Nucleus	HCP	lm	Promoter+Structural	0.6	2.2e-16	3.7	0.8	0.35	2.2	H3k79me2;H3k27ac;H3k4me3;H3k9ac;H3k36me3;H2az;H3k4me2	638.477;663.822;494.786;717.792;493.384;358.193;336.879	0.27;0.236;0.189;0.154;0.072;0.053;0.026	0.61;0.6;0.57;0.62;0.55;0.5;0.45
TSS-based	cmgn	CAGE	PolyA-	Gm12878	Nucleus	HCP	mars	Promoter+Structural	0.61	2.2e-16	3.7	0.8	0.34	2.2	H3k79me2;H3k27ac;H3k4me3;H3k4me2;H2az;H3k9ac;H3k36me3	610.289;704.969;483.922;344.835;354.378;722.762;482.841	0.878;0.778;0.678;0.555;0.433;0.258;0.035	0.61;0.6;0.57;0.45;0.5;0.62;0.55
TSS-based	cmgn	CAGE	PolyA-	Gm12878	Nucleus	HCP	randomForest	Promoter+Structural	0.61	2.2e-16	3.7	0.8	0.31	2.3	H3k79me2;H3k9ac;H3k4me3;H3k27ac;H3k4me2;H2az;H3k36me3	603.531;753.25;484;669.095;342.811;356.041;495.186	2544.022;2452.918;2370.751;2367.224;2061.11;2024.469;2019.496	0.61;0.62;0.57;0.6;0.45;0.5;0.55
TSS-based	cmgn	CAGE	PolyA-	Gm12878	Nucleus	HCP	lm	Promoter+Repressor	0.6	2.2e-16	3.8	0.8	0.34	2.2	H3k4me3;H3k27ac;H3k9ac;H3k9me3;H2az;H3k27me3;H3k4me2	609.626;732.033;809.896;313.1;445.42;358.359;436.985	0.295;0.269;0.252;0.09;0.051;0.031;0.012	0.57;0.6;0.62;0.19;0.5;-0.36;0.45
TSS-based	cmgn	CAGE	PolyA-	Gm12878	Nucleus	HCP	mars	Promoter+Repressor	0.6	2.2e-16	3.8	0.8	0.35	2.2	H3k9ac;H3k4me3;H3k9me3;H3k27me3;H3k4me2;H3k27ac;H2az	817.892;589.431;315.032;348.12;446.394;737.372;449.047	0.922;0.844;0.766;0.679;0.594;0.507;0.405	0.62;0.57;0.19;-0.36;0.45;0.6;0.5
TSS-based	cmgn	CAGE	PolyA-	Gm12878	Nucleus	HCP	randomForest	Promoter+Repressor	0.6	2.2e-16	3.8	0.8	0.34	2.2	H3k9ac;H3k4me3;H3k27ac;H3k9me3;H3k27me3;H2az;H3k4me2	799.099;623.325;726.11;312.614;353.03;449.202;441.261	2583.967;2566.767;2423.868;2233.557;2055.227;2014.379;1982.45	0.62;0.57;0.6;0.19;-0.36;0.5;0.45
TSS-based	cmgn	CAGE	PolyA-	Gm12878	Nucleus	HCP	lm	Promoter+Enhancer	0.6	2.2e-16	3.8	0.8	0.33	2.2	H3k27ac;H3k4me3;H3k9ac;H2az;H3k4me1;H3k4me2;H4k20me1	750.435;604.05;835.052;450.745;330.166;445.204;289.393	0.335;0.316;0.267;0.061;0.015;0.006;0.001	0.6;0.57;0.62;0.5;0.34;0.45;-0.02
TSS-based	cmgn	CAGE	PolyA-	Gm12878	Nucleus	HCP	mars	Promoter+Enhancer	0.6	2.2e-16	3.8	0.8	0.33	2.2	H3k27ac;H3k4me3;H3k4me2;H3k9ac;H2az;H3k4me1;H4k20me1	737.141;611.548;456.715;834.396;453.558;322.761;287.98	0.902;0.805;0.697;0.6;0.493;0.388;0	0.6;0.57;0.45;0.62;0.5;0.34;-0.02
TSS-based	cmgn	CAGE	PolyA-	Gm12878	Nucleus	HCP	randomForest	Promoter+Enhancer	0.6	2.2e-16	3.8	0.8	0.3	2.3	H3k9ac;H3k4me3;H3k27ac;H2az;H3k4me2;H3k4me1;H4k20me1	802.462;609.616;753.29;465.321;458.32;325.897;288.315	2687.11;2583.305;2523.234;2102.849;2047.984;1998.676;1865.477	0.62;0.57;0.6;0.5;0.45;0.34;-0.02
TSS-based	cmgn	CAGE	PolyA-	Gm12878	Nucleus	LCP	lm	DNaseI+HM	0.73	2.2e-16	1.5	0.88	0.57	2.2	H3k4me3;H3k79me2;H3k27ac;Dnase;H3k9me3;normalizedCpG;H3k36me3;H3k9ac;H2az;H3k4me1;H3k4me2;H3k27me3;Control;H4k20me1	153.642;61.499;87.358;146.371;32.818;29.247;45.422;135.648;62.594;38.933;71.447;32.806;29.429;35.211	0.26;0.216;0.153;0.148;0.111;0.062;0.019;0.013;0.007;0.004;0.003;0.002;0.001;0.001	0.71;0.58;0.68;0.7;0.17;0.08;0.25;0.68;0.46;0.42;0.58;-0.11;0.07;0.16
TSS-based	cmgn	CAGE	PolyA-	Gm12878	Nucleus	LCP	mars	DNaseI+HM	0.73	2.2e-16	1.6	0.88	0.55	2.2	H3k4me3;H3k9me3;H3k27ac;H3k4me2;Dnase;H3k9ac;H3k79me2;H4k20me1;normalizedCpG;Control;H2az;H3k27me3;H3k36me3;H3k4me1	144.388;32.765;104.449;69.103;145.794;137.07;58.443;36.101;29.185;29.838;59.034;32.712;45.332;38.998	0.895;0.81;0.714;0.593;0.525;0.402;0.305;0.21;0.087;0.008;0;0;0;0	0.71;0.17;0.68;0.58;0.7;0.68;0.58;0.16;0.08;0.07;0.46;-0.11;0.25;0.42
TSS-based	cmgn	CAGE	PolyA-	Gm12878	Nucleus	LCP	randomForest	DNaseI+HM	0.73	2.2e-16	1.5	0.88	0.55	2.2	H3k79me2;H3k9me3;H3k27ac;H3k4me3;Dnase;normalizedCpG;H3k9ac;H2az;H3k4me2;H4k20me1;H3k36me3;Control;H3k4me1;H3k27me3	55.713;33.066;96.044;155.468;154.673;28.616;132.423;60.295;64.316;35.376;46.051;29.76;39.465;32.898	418.058;402.183;372.842;353.027;272.081;214.045;212.37;210.767;209.126;177.479;166.014;152.983;138.702;137.999	0.58;0.17;0.68;0.71;0.7;0.08;0.68;0.46;0.58;0.16;0.25;0.07;0.42;-0.11
TSS-based	cmgn	CAGE	PolyA-	Gm12878	Nucleus	LCP	lm	HM	0.71	2.2e-16	1.6	0.87	0.55	2.2	H3k4me3;H3k79me2;H3k27ac;H3k9me3;H3k36me3;H3k4me1;H3k9ac;H2az;H3k4me2;H3k27me3;Control;H4k20me1	177.762;68.851;127.193;39.633;51.328;44.773;175.156;76.286;80.111;39.651;36.084;43.039	0.313;0.255;0.239;0.133;0.022;0.012;0.011;0.008;0.004;0.002;0.001;0.001	0.71;0.58;0.68;0.17;0.25;0.42;0.68;0.46;0.58;-0.11;0.07;0.16
TSS-based	cmgn	CAGE	PolyA-	Gm12878	Nucleus	LCP	mars	HM	0.72	2.2e-16	1.6	0.88	0.55	2.2	H3k27ac;H3k4me3;H3k9me3;H3k4me2;H3k79me2;H3k9ac;H2az;H4k20me1;Control;H3k27me3;H3k36me3;H3k4me1	124.157;191.052;39.186;84.528;67.509;164.414;74.615;42.248;36.622;39.89;51.869;45.977	0.892;0.807;0.722;0.555;0.49;0.443;0.175;0.019;0;0;0;0	0.68;0.71;0.17;0.58;0.58;0.68;0.46;0.16;0.07;-0.11;0.25;0.42
TSS-based	cmgn	CAGE	PolyA-	Gm12878	Nucleus	LCP	randomForest	HM	0.71	2.2e-16	1.6	0.88	0.53	2.2	H3k79me2;H3k9me3;H3k27ac;H3k4me3;H3k9ac;H3k4me2;H2az;H4k20me1;H3k36me3;Control;H3k4me1;H3k27me3	66.103;39.196;123.67;182.487;170.265;90.555;72.895;43.137;51.037;36.035;46.798;39.556	471.697;445.415;431.987;397.806;255.948;252.039;250.397;210.728;193.031;176.723;171.954;167.642	0.58;0.17;0.68;0.71;0.68;0.58;0.46;0.16;0.25;0.07;0.42;-0.11
TSS-based	cmgn	CAGE	PolyA-	Gm12878	Nucleus	LCP	lm	Promoter	0.7	2.2e-16	1.6	0.87	0.53	2.2	H3k27ac;H3k4me3;H3k9ac;H2az;H3k4me2	185.902;283.677;258.793;104.255;127.751	0.476;0.474;0.026;0.022;0.002	0.68;0.71;0.68;0.46;0.58
TSS-based	cmgn	CAGE	PolyA-	Gm12878	Nucleus	LCP	mars	Promoter	0.69	2.2e-16	1.6	0.87	0.47	2.4	H3k27ac;H3k4me3;H3k9ac;H3k4me2;H2az	188.837;284.057;261.259;123.813;103.622	0.877;0.74;0.631;0.511;0.35	0.68;0.71;0.68;0.58;0.46
TSS-based	cmgn	CAGE	PolyA-	Gm12878	Nucleus	LCP	randomForest	Promoter	0.68	2.2e-16	1.7	0.87	0.46	2.4	H3k27ac;H3k4me3;H3k9ac;H3k4me2;H2az	185.864;276.164;267.135;127.905;103.853	712.344;695.556;622.988;615.461;576.367	0.68;0.71;0.68;0.58;0.46
TSS-based	cmgn	CAGE	PolyA-	Gm12878	Nucleus	LCP	lm	Structural	0.47	2.2e-16	2.1	0.76	0.45	2.4	H3k79me2;H3k36me3	567.129;375.479	0.935;0.065	0.58;0.25
TSS-based	cmgn	CAGE	PolyA-	Gm12878	Nucleus	LCP	mars	Structural	0.47	2.2e-16	2.1	0.77	0.45	2.4	H3k79me2;H3k36me3	566.832;376.515	0.55;0	0.58;0.25
TSS-based	cmgn	CAGE	PolyA-	Gm12878	Nucleus	LCP	randomForest	Structural	0.47	2.2e-16	2.1	0.76	0.4	2.4	H3k79me2;H3k36me3	567.928;375.87	1854.217;1357.618	0.58;0.25
TSS-based	cmgn	CAGE	PolyA-	Gm12878	Nucleus	LCP	lm	Enhancer	0.22	2.2e-16	2.3	0.66	0.16	2.6	H3k4me1;H4k20me1	532.782;414.443	0.729;0.271	0.42;0.16
TSS-based	cmgn	CAGE	PolyA-	Gm12878	Nucleus	LCP	mars	Enhancer	0.21	2.2e-16	2.3	0.66	0.17	2.6	H3k4me1;H4k20me1	531.037;412.168	0.697;0.393	0.42;0.16
TSS-based	cmgn	CAGE	PolyA-	Gm12878	Nucleus	LCP	randomForest	Enhancer	0.2	2.2e-16	2.4	0.65	0.17	2.7	H3k4me1;H4k20me1	533.262;414.306	1592.954;1520.243	0.42;0.16
TSS-based	cmgn	CAGE	PolyA-	Gm12878	Nucleus	LCP	lm	Repressor	0.049	1.4e-06	2.4	0.55	0.27	2.6	H3k9me3;H3k27me3	479.082;483.093	0.904;0.096	0.17;-0.11
TSS-based	cmgn	CAGE	PolyA-	Gm12878	Nucleus	LCP	mars	Repressor	0.034	0.00057	2.4	0.54	0.35	2.5	H3k9me3;H3k27me3	478.404;482.171	0.708;0.417	0.17;-0.11
TSS-based	cmgn	CAGE	PolyA-	Gm12878	Nucleus	LCP	randomForest	Repressor	0.039	0.00011	2.4	0.55	0.19	2.7	H3k9me3;H3k27me3	479.338;483.519	1725.467;1432.99	0.17;-0.11
TSS-based	cmgn	CAGE	PolyA-	Gm12878	Nucleus	LCP	lm	Promoter+Structural	0.7	2.2e-16	1.6	0.87	0.54	2.2	H3k4me3;H3k27ac;H3k79me2;H3k36me3;H3k4me2;H2az;H3k9ac	208.929;158.797;91.594;83.416;119.822;101.428;200.156	0.35;0.317;0.292;0.023;0.006;0.006;0.006	0.71;0.68;0.58;0.25;0.58;0.46;0.68
TSS-based	cmgn	CAGE	PolyA-	Gm12878	Nucleus	LCP	mars	Promoter+Structural	0.7	2.2e-16	1.6	0.87	0.51	2.3	H3k27ac;H3k4me3;H3k9ac;H3k79me2;H3k4me2;H2az;H3k36me3	155.122;203.33;216.623;92.328;111.867;98.647;83.122	0.874;0.767;0.634;0.533;0.43;0.128;0	0.68;0.71;0.68;0.58;0.58;0.46;0.25
TSS-based	cmgn	CAGE	PolyA-	Gm12878	Nucleus	LCP	randomForest	Promoter+Structural	0.7	2.2e-16	1.6	0.88	0.48	2.3	H3k79me2;H3k27ac;H3k4me3;H3k4me2;H3k9ac;H2az;H3k36me3	89.982;162.056;215.281;108.836;203.121;99.628;83.282	612.813;566.793;530.756;451.462;421.93;412.856;345.454	0.58;0.68;0.71;0.58;0.68;0.46;0.25
TSS-based	cmgn	CAGE	PolyA-	Gm12878	Nucleus	LCP	lm	Promoter+Repressor	0.7	2.2e-16	1.6	0.87	0.54	2.2	H3k4me3;H3k27ac;H3k9me3;H3k9ac;H2az;H3k27me3;H3k4me2	212.437;161.965;71.931;213.661;106.294;74.698;121.114	0.41;0.366;0.162;0.034;0.021;0.006;0.001	0.71;0.68;0.17;0.68;0.46;-0.11;0.58
TSS-based	cmgn	CAGE	PolyA-	Gm12878	Nucleus	LCP	mars	Promoter+Repressor	0.7	2.2e-16	1.6	0.87	0.53	2.3	H3k4me3;H3k9me3;H3k27ac;H3k4me2;H3k9ac;H2az;H3k27me3	221.493;71.575;160.481;116.632;213.91;102.035;75.439	0.847;0.78;0.704;0.559;0.432;0.308;0	0.71;0.17;0.68;0.58;0.68;0.46;-0.11
TSS-based	cmgn	CAGE	PolyA-	Gm12878	Nucleus	LCP	randomForest	Promoter+Repressor	0.69	2.2e-16	1.6	0.87	0.51	2.3	H3k9me3;H3k27ac;H3k4me3;H2az;H3k9ac;H3k4me2;H3k27me3	71.992;167.198;219.361;99.235;210.514;119.145;75.823	597.297;589.899;582.009;447.641;445.161;406.444;310.363	0.17;0.68;0.71;0.46;0.68;0.58;-0.11
TSS-based	cmgn	CAGE	PolyA-	Gm12878	Nucleus	LCP	lm	Promoter+Enhancer	0.7	2.2e-16	1.6	0.87	0.53	2.2	H3k4me3;H3k27ac;H3k9ac;H2az;H3k4me1;H3k4me2;H4k20me1	221.597;160.307;214.073;103.634;74.907;110.959;77.26	0.474;0.45;0.028;0.024;0.018;0.003;0.003	0.71;0.68;0.68;0.46;0.42;0.58;0.16
TSS-based	cmgn	CAGE	PolyA-	Gm12878	Nucleus	LCP	mars	Promoter+Enhancer	0.69	2.2e-16	1.6	0.87	0.48	2.4	H3k27ac;H3k4me2;H3k4me3;H3k9ac;H2az;H3k4me1;H4k20me1	165.986;120.193;215.19;201.869;107.185;75.2;77.614	0.871;0.727;0.612;0.497;0.353;0;0	0.68;0.58;0.71;0.68;0.46;0.42;0.16
TSS-based	cmgn	CAGE	PolyA-	Gm12878	Nucleus	LCP	randomForest	Promoter+Enhancer	0.69	2.2e-16	1.6	0.87	0.45	2.4	H3k27ac;H3k4me3;H3k4me2;H2az;H3k9ac;H4k20me1;H3k4me1	164.498;217.166;113.54;102.541;212.459;77.298;74.652	636.492;600.165;478.984;466.897;458.463;379.188;346.613	0.68;0.71;0.58;0.46;0.68;0.16;0.42
TSS-based	cmhc	CAGE	PolyA-	Hepg2	Cytosol	all	lm	DNaseI+HM	0.84	2.2e-16	2.3	0.94	0.56	2.5	H3k36me3;H3k79me2;H3k27ac;H3k9ac;Dnase;H3k4me3;H4k20me1;H2az;H3k4me2;H3k27me3;Control;H3k4me1;normalizedCpG	450.385;589.813;679.274;1134.053;1068.149;708.11;141.129;266.076;475.41;132.876;125.656;179.292;155.195	0.221;0.211;0.116;0.11;0.08;0.079;0.068;0.049;0.029;0.02;0.01;0.008;0	0.72;0.78;0.78;0.8;0.78;0.79;0.45;0.63;0.75;0.46;0.34;0.58;0.51
TSS-based	cmhc	CAGE	PolyA-	Hepg2	Cytosol	all	mars	DNaseI+HM	0.84	2.2e-16	2.3	0.94	0.56	2.5	H3k79me2;H3k9ac;H3k36me3;H2az;H3k4me2;Dnase;normalizedCpG;H4k20me1;H3k27ac;Control;H3k27me3;H3k4me1;H3k4me3	529.523;1148.128;417.103;237.052;487.263;1066.14;163.88;139.658;703.812;126.535;135.642;167.448;783.783	0.928;0.856;0.768;0.675;0.58;0.53;0.452;0.349;0.08;0.012;0;0;0	0.78;0.8;0.72;0.63;0.75;0.78;0.51;0.45;0.78;0.34;0.46;0.58;0.79
TSS-based	cmhc	CAGE	PolyA-	Hepg2	Cytosol	all	randomForest	DNaseI+HM	0.84	2.2e-16	2.2	0.94	0.57	2.5	H3k79me2;H3k36me3;H3k9ac;H3k27ac;H3k4me2;Dnase;H4k20me1;H3k4me3;H2az;normalizedCpG;H3k4me1;H3k27me3;Control	506.408;432.147;1193.476;707.487;411.665;1137.242;139.834;779.684;224.024;152.239;167.473;127.319;127.119	7497.233;6941.013;4843.27;4815.379;3475.28;3359.891;3340.1;3179.256;3018.777;2675.836;2593.212;2591.057;2253.937	0.78;0.72;0.8;0.78;0.75;0.78;0.45;0.79;0.63;0.51;0.58;0.46;0.34
TSS-based	cmhc	CAGE	PolyA-	Hepg2	Cytosol	all	lm	HM	0.83	2.2e-16	2.3	0.94	0.55	2.6	H3k36me3;H3k79me2;H3k27ac;H3k9ac;H3k4me3;H4k20me1;H2az;H3k4me2;H3k27me3;Control;H3k4me1	466.702;685.371;815.768;1430.557;1127.721;173.894;296.557;601.228;162.428;155.272;188.901	0.234;0.222;0.131;0.121;0.09;0.07;0.057;0.035;0.022;0.01;0.009	0.72;0.78;0.78;0.8;0.79;0.45;0.63;0.75;0.46;0.34;0.58
TSS-based	cmhc	CAGE	PolyA-	Hepg2	Cytosol	all	mars	HM	0.83	2.2e-16	2.3	0.94	0.55	2.6	H3k79me2;H3k9ac;H3k36me3;H2az;H3k4me2;H4k20me1;H3k27ac;Control;H3k27me3;H3k4me1;H3k4me3	665.388;1381.508;494.077;268.283;597.11;175.327;977.884;153.567;164.885;201.037;1025.858	0.913;0.818;0.713;0.627;0.524;0.392;0.146;0;0;0;0	0.78;0.8;0.72;0.63;0.75;0.45;0.78;0.34;0.46;0.58;0.79
TSS-based	cmhc	CAGE	PolyA-	Hepg2	Cytosol	all	randomForest	HM	0.84	2.2e-16	2.3	0.94	0.56	2.5	H3k79me2;H3k36me3;H3k27ac;H3k9ac;H3k4me2;H3k4me3;H4k20me1;H2az;H3k27me3;H3k4me1;Control	663.097;524.599;822.789;1434.63;520.474;1114.573;174.254;315.159;164.402;217.351;154.122	7888.48;7163.916;5513.696;5280.644;4038.153;3990.308;3939.942;3563.637;3116.282;3068.699;2675.453	0.78;0.72;0.78;0.8;0.75;0.79;0.45;0.63;0.46;0.58;0.34
TSS-based	cmhc	CAGE	PolyA-	Hepg2	Cytosol	all	lm	Promoter	0.8	2.2e-16	2.5	0.93	0.48	2.7	H3k9ac;H3k27ac;H3k4me3;H3k4me2;H2az	2073.687;1283.437;1506.932;766.304;446.79	0.33;0.276;0.155;0.153;0.085	0.8;0.78;0.79;0.75;0.63
TSS-based	cmhc	CAGE	PolyA-	Hepg2	Cytosol	all	mars	Promoter	0.8	2.2e-16	2.5	0.93	0.49	2.7	H3k9ac;H3k27ac;H3k4me2;H2az;H3k4me3	2049.003;1282.977;823.816;447.71;1474.266	0.879;0.779;0.696;0.604;0.193	0.8;0.78;0.75;0.63;0.79
TSS-based	cmhc	CAGE	PolyA-	Hepg2	Cytosol	all	randomForest	Promoter	0.8	2.2e-16	2.5	0.93	0.47	2.7	H3k9ac;H3k27ac;H3k4me3;H3k4me2;H2az	2178.04;1209.056;1418.592;827.739;444.879	10345.541;10202.251;9434.41;9333.86;8072.782	0.8;0.78;0.79;0.75;0.63
TSS-based	cmhc	CAGE	PolyA-	Hepg2	Cytosol	all	lm	Structural	0.78	2.2e-16	2.7	0.9	0.52	2.6	H3k79me2;H3k36me3	3215.133;2775.774	0.564;0.436	0.78;0.72
TSS-based	cmhc	CAGE	PolyA-	Hepg2	Cytosol	all	mars	Structural	0.78	2.2e-16	2.7	0.9	0.53	2.6	H3k36me3;H3k79me2	2692.639;3299.6	0.822;0.643	0.72;0.78
TSS-based	cmhc	CAGE	PolyA-	Hepg2	Cytosol	all	randomForest	Structural	0.77	2.2e-16	2.7	0.9	0.46	2.8	H3k79me2;H3k36me3	3206.316;2785.319	24145.347;23129.486	0.78;0.72
TSS-based	cmhc	CAGE	PolyA-	Hepg2	Cytosol	all	lm	Enhancer	0.57	2.2e-16	3.6	0.8	0.33	2.9	H4k20me1;H3k4me1	2235.832;3550.386	0.677;0.323	0.45;0.58
TSS-based	cmhc	CAGE	PolyA-	Hepg2	Cytosol	all	mars	Enhancer	0.58	2.2e-16	3.6	0.8	0.34	2.9	H4k20me1;H3k4me1	2243.062;3540.965	0.755;0.51	0.45;0.58
TSS-based	cmhc	CAGE	PolyA-	Hepg2	Cytosol	all	randomForest	Enhancer	0.57	2.2e-16	3.7	0.8	0.26	3.1	H4k20me1;H3k4me1	2245.241;3541.905	24301.574;21536.522	0.45;0.58
TSS-based	cmhc	CAGE	PolyA-	Hepg2	Cytosol	all	lm	Repressor	0.27	2.2e-16	4.7	0.63	0.28	2.9	H3k27me3	4281.03	1	0.46
TSS-based	cmhc	CAGE	PolyA-	Hepg2	Cytosol	all	mars	Repressor	0.27	2.2e-16	4.7	0.63	0.28	2.9	H3k27me3	4278.95	0.667	0.46
TSS-based	cmhc	CAGE	PolyA-	Hepg2	Cytosol	all	randomForest	Repressor	0.26	2.2e-16	4.8	0.63	0.12	3.4	H3k27me3	4279.94	39619.1	0.46
TSS-based	cmhc	CAGE	PolyA-	Hepg2	Cytosol	all	lm	Promoter+Structural	0.83	2.2e-16	2.3	0.94	0.55	2.6	H3k36me3;H3k79me2;H3k9ac;H3k27ac;H3k4me3;H2az;H3k4me2	593.385;821.875;1471.176;1105.376;1139.291;292.709;674.556	0.272;0.262;0.136;0.133;0.1;0.059;0.039	0.72;0.78;0.8;0.78;0.79;0.63;0.75
TSS-based	cmhc	CAGE	PolyA-	Hepg2	Cytosol	all	mars	Promoter+Structural	0.83	2.2e-16	2.3	0.94	0.56	2.5	H3k79me2;H3k9ac;H3k36me3;H2az;H3k4me2;H3k27ac;H3k4me3	808.447;1548.697;600.569;292.406;693.661;935.857;1217.386	0.903;0.797;0.699;0.592;0.457;0.118;0.009	0.78;0.8;0.72;0.63;0.75;0.78;0.79
TSS-based	cmhc	CAGE	PolyA-	Hepg2	Cytosol	all	randomForest	Promoter+Structural	0.84	2.2e-16	2.3	0.94	0.56	2.5	H3k79me2;H3k36me3;H3k9ac;H3k27ac;H3k4me2;H3k4me3;H2az	722.297;595.826;1514.94;987.429;732.349;1252.822;292.051	9677.842;9163.186;7230.574;7113.642;5804.397;5464.523;5123.298	0.78;0.72;0.8;0.78;0.75;0.79;0.63
TSS-based	cmhc	CAGE	PolyA-	Hepg2	Cytosol	all	lm	Promoter+Repressor	0.81	2.2e-16	2.5	0.93	0.48	2.7	H3k9ac;H3k27ac;H3k4me2;H3k4me3;H2az;H3k27me3	1823.739;1155.855;859.539;1398.862;523.021;322.397	0.316;0.27;0.142;0.14;0.08;0.053	0.8;0.78;0.75;0.79;0.63;0.46
TSS-based	cmhc	CAGE	PolyA-	Hepg2	Cytosol	all	mars	Promoter+Repressor	0.81	2.2e-16	2.5	0.93	0.49	2.7	H3k27ac;H3k9ac;H3k4me2;H2az;H3k27me3;H3k4me3	1263.161;1755.416;842.515;567.067;325.24;1330.017	0.882;0.799;0.724;0.649;0.376;0.052	0.78;0.8;0.75;0.63;0.46;0.79
TSS-based	cmhc	CAGE	PolyA-	Hepg2	Cytosol	all	randomForest	Promoter+Repressor	0.81	2.2e-16	2.5	0.93	0.48	2.7	H3k9ac;H3k27ac;H3k4me3;H3k4me2;H2az;H3k27me3	1776.801;1173.669;1371.431;861.324;577.584;322.973	10266.193;9961.746;8008.509;7914.199;6645.704;6445.324	0.8;0.78;0.79;0.75;0.63;0.46
TSS-based	cmhc	CAGE	PolyA-	Hepg2	Cytosol	all	lm	Promoter+Enhancer	0.81	2.2e-16	2.4	0.93	0.5	2.7	H3k27ac;H3k9ac;H4k20me1;H3k4me3;H3k4me2;H2az;H3k4me1	1092.648;1617.157;320.287;1240.214;936.049;511.41;378.063	0.239;0.237;0.183;0.129;0.106;0.082;0.023	0.78;0.8;0.45;0.79;0.75;0.63;0.58
TSS-based	cmhc	CAGE	PolyA-	Hepg2	Cytosol	all	mars	Promoter+Enhancer	0.82	2.2e-16	2.4	0.93	0.5	2.6	H3k9ac;H4k20me1;H2az;H3k27ac;H3k4me2;H3k4me3;H3k4me1	1608.111;318.823;551.158;1148.509;878.206;1222.757;368.072	0.896;0.815;0.697;0.591;0.482;0.295;0	0.8;0.45;0.63;0.78;0.75;0.79;0.58
TSS-based	cmhc	CAGE	PolyA-	Hepg2	Cytosol	all	randomForest	Promoter+Enhancer	0.82	2.2e-16	2.4	0.93	0.51	2.6	H3k9ac;H3k27ac;H4k20me1;H3k4me3;H3k4me2;H2az;H3k4me1	1679.802;1141.758;319.251;1203.278;829.258;562.35;359.675	8917.197;8768.461;7398.554;6813.552;6775.75;5666.508;5010.811	0.8;0.78;0.45;0.79;0.75;0.63;0.58
TSS-based	cmhc	CAGE	PolyA-	Hepg2	Cytosol	HCP	lm	DNaseI+HM	0.79	2.2e-16	2.7	0.94	0.53	2.6	H3k36me3;H3k79me2;H4k20me1;H3k27ac;Dnase;H3k9ac;H3k4me3;H2az;H3k27me3;H3k4me2;H3k4me1;normalizedCpG;Control	324.222;398.106;93.179;366.895;681.175;589.132;324.983;142.81;152.838;207.602;104.529;94.568;85.052	0.204;0.189;0.121;0.101;0.084;0.072;0.068;0.059;0.049;0.04;0.013;0.001;0	0.68;0.71;0.43;0.69;0.67;0.71;0.68;0.53;-0.44;0.63;0.49;0.15;0.13
TSS-based	cmhc	CAGE	PolyA-	Hepg2	Cytosol	HCP	mars	DNaseI+HM	0.79	2.2e-16	2.6	0.94	0.53	2.6	H3k36me3;H3k79me2;H3k27ac;Dnase;H2az;H4k20me1;H3k4me2;H3k27me3;H3k9ac;normalizedCpG;H3k4me1;Control;H3k4me3	308.804;421.339;395.225;598.699;142.709;93.885;226.887;157.551;584.835;95.262;97.693;83.506;356.401	0.944;0.878;0.822;0.76;0.699;0.648;0.56;0.466;0.399;0.277;0.154;0.033;0	0.68;0.71;0.69;0.67;0.53;0.43;0.63;-0.44;0.71;0.15;0.49;0.13;0.68
TSS-based	cmhc	CAGE	PolyA-	Hepg2	Cytosol	HCP	randomForest	DNaseI+HM	0.8	2.2e-16	2.6	0.94	0.53	2.6	H3k36me3;H3k79me2;H3k27ac;H3k9ac;Dnase;H4k20me1;H3k4me2;H2az;H3k4me3;H3k27me3;H3k4me1;normalizedCpG;Control	301.807;388.055;391.633;609.357;632.829;92.75;229.707;148.637;327.53;156.699;106.494;95.184;84.104	6182.469;5685.566;4111.63;3537.159;3388.04;3189.121;2939.903;2817.107;2788.525;2741.646;2349.552;2324.313;2157.857	0.68;0.71;0.69;0.71;0.67;0.43;0.63;0.53;0.68;-0.44;0.49;0.15;0.13
TSS-based	cmhc	CAGE	PolyA-	Hepg2	Cytosol	HCP	lm	HM	0.78	2.2e-16	2.7	0.93	0.52	2.6	H3k36me3;H3k79me2;H4k20me1;H3k27ac;H3k9ac;H3k4me3;H2az;H3k27me3;H3k4me2;H3k4me1;Control	367.604;501.276;116.587;511.42;750.817;453.513;193.149;179.72;265.057;118.901;106.267	0.217;0.204;0.123;0.113;0.082;0.079;0.068;0.054;0.046;0.015;0	0.68;0.71;0.43;0.69;0.71;0.68;0.53;-0.44;0.63;0.49;0.13
TSS-based	cmhc	CAGE	PolyA-	Hepg2	Cytosol	HCP	mars	HM	0.78	2.2e-16	2.7	0.93	0.52	2.6	H3k79me2;H3k36me3;H3k27ac;H2az;H4k20me1;H3k27me3;H3k4me2;H3k9ac;Control;H3k4me1;H3k4me3	519.079;354.558;514.92;201.993;115.229;192.498;241.267;739.736;106.382;117.179;460.375	0.934;0.861;0.788;0.716;0.644;0.538;0.452;0.327;0.169;0.09;0.014	0.71;0.68;0.69;0.53;0.43;-0.44;0.63;0.71;0.13;0.49;0.68
TSS-based	cmhc	CAGE	PolyA-	Hepg2	Cytosol	HCP	randomForest	HM	0.78	2.2e-16	2.7	0.93	0.52	2.6	H3k36me3;H3k79me2;H3k27ac;H3k9ac;H4k20me1;H3k4me3;H3k4me2;H2az;H3k27me3;H3k4me1;Control	356.985;550.7;525.931;693.546;115.679;447.898;262.696;198.692;185.083;118.679;107.535	6453.263;6176.111;4617.858;4088.774;3768.284;3401.072;3395.095;3363.462;3228.288;2772.127;2589.148	0.68;0.71;0.69;0.71;0.43;0.68;0.63;0.53;-0.44;0.49;0.13
TSS-based	cmhc	CAGE	PolyA-	Hepg2	Cytosol	HCP	lm	Promoter	0.73	2.2e-16	3	0.91	0.44	2.7	H3k9ac;H3k27ac;H3k4me2;H3k4me3;H2az	1120.629;831.889;514.89;757.268;330.624	0.277;0.266;0.221;0.133;0.102	0.71;0.69;0.63;0.68;0.53
TSS-based	cmhc	CAGE	PolyA-	Hepg2	Cytosol	HCP	mars	Promoter	0.73	2.2e-16	2.9	0.92	0.46	2.7	H3k9ac;H3k4me2;H2az;H3k27ac;H3k4me3	1164.991;518.734;331.85;844.584;696.13	0.898;0.796;0.694;0.592;0.318	0.71;0.63;0.53;0.69;0.68
TSS-based	cmhc	CAGE	PolyA-	Hepg2	Cytosol	HCP	randomForest	Promoter	0.73	2.2e-16	3	0.91	0.44	2.7	H3k9ac;H3k27ac;H3k4me2;H3k4me3;H2az	1195.118;818.539;531.007;683.972;327.553	8829.654;8817.632;8281.918;8109.352;7375.948	0.71;0.69;0.63;0.68;0.53
TSS-based	cmhc	CAGE	PolyA-	Hepg2	Cytosol	HCP	lm	Structural	0.73	2.2e-16	3	0.9	0.49	2.6	H3k79me2;H3k36me3	1848.545;1656.035	0.519;0.481	0.71;0.68
TSS-based	cmhc	CAGE	PolyA-	Hepg2	Cytosol	HCP	mars	Structural	0.73	2.2e-16	3	0.9	0.49	2.6	H3k79me2;H3k36me3	1751.515;1750.57	0.803;0.606	0.71;0.68
TSS-based	cmhc	CAGE	PolyA-	Hepg2	Cytosol	HCP	randomForest	Structural	0.72	2.2e-16	3	0.9	0.42	2.8	H3k36me3;H3k79me2	1652.517;1850.097	20577.463;20570.313	0.68;0.71
TSS-based	cmhc	CAGE	PolyA-	Hepg2	Cytosol	HCP	lm	Enhancer	0.5	2.2e-16	4	0.77	0.35	2.8	H4k20me1;H3k4me1	1412.394;1952.699	0.729;0.271	0.43;0.49
TSS-based	cmhc	CAGE	PolyA-	Hepg2	Cytosol	HCP	mars	Enhancer	0.5	2.2e-16	4	0.77	0.36	2.8	H4k20me1;H3k4me1	1423.275;1942.234	0.795;0.59	0.43;0.49
TSS-based	cmhc	CAGE	PolyA-	Hepg2	Cytosol	HCP	randomForest	Enhancer	0.49	2.2e-16	4.1	0.77	0.29	3	H4k20me1;H3k4me1	1416.218;1946.831	21612.754;18634.618	0.43;0.49
TSS-based	cmhc	CAGE	PolyA-	Hepg2	Cytosol	HCP	lm	Repressor	0.32	2.2e-16	4.6	0.68	0.17	3	H3k27me3	3519.01	1	-0.44
TSS-based	cmhc	CAGE	PolyA-	Hepg2	Cytosol	HCP	mars	Repressor	0.33	2.2e-16	4.5	0.68	0.22	3	H3k27me3	3521.14	0.75	-0.44
TSS-based	cmhc	CAGE	PolyA-	Hepg2	Cytosol	HCP	randomForest	Repressor	0.31	2.2e-16	4.7	0.68	0.085	3.4	H3k27me3	3520.9	39235.8	-0.44
TSS-based	cmhc	CAGE	PolyA-	Hepg2	Cytosol	HCP	lm	Promoter+Structural	0.77	2.2e-16	2.7	0.93	0.51	2.6	H3k36me3;H3k79me2;H3k27ac;H3k9ac;H3k4me3;H2az;H3k4me2	435.001;599.537;619.941;810.935;533.2;225.951;336.742	0.299;0.265;0.126;0.103;0.078;0.068;0.062	0.68;0.71;0.69;0.71;0.68;0.53;0.63
TSS-based	cmhc	CAGE	PolyA-	Hepg2	Cytosol	HCP	mars	Promoter+Structural	0.77	2.2e-16	2.7	0.93	0.52	2.6	H3k79me2;H3k36me3;H3k27ac;H2az;H3k4me2;H3k9ac;H3k4me3	574.319;468.267;623.839;228.621;318.899;784.349;562.764	0.919;0.838;0.75;0.629;0.483;0.331;0.032	0.71;0.68;0.69;0.53;0.63;0.71;0.68
TSS-based	cmhc	CAGE	PolyA-	Hepg2	Cytosol	HCP	randomForest	Promoter+Structural	0.77	2.2e-16	2.7	0.93	0.51	2.6	H3k36me3;H3k79me2;H3k27ac;H3k9ac;H3k4me2;H3k4me3;H2az	442.89;623.751;603.822;819.664;309.5;534.637;225.555	8473.805;7931.183;6148.727;5762.427;5071.799;4969.186;4838.881	0.68;0.71;0.69;0.71;0.63;0.68;0.53
TSS-based	cmhc	CAGE	PolyA-	Hepg2	Cytosol	HCP	lm	Promoter+Repressor	0.74	2.2e-16	2.9	0.92	0.45	2.7	H3k9ac;H3k27ac;H3k4me2;H3k4me3;H2az;H3k27me3	982.36;725.658;517.726;680.395;310.457;341.721	0.261;0.238;0.205;0.135;0.093;0.067	0.71;0.69;0.63;0.68;0.53;-0.44
TSS-based	cmhc	CAGE	PolyA-	Hepg2	Cytosol	HCP	mars	Promoter+Repressor	0.75	2.2e-16	2.9	0.93	0.46	2.7	H3k9ac;H3k4me2;H2az;H3k27me3;H3k27ac;H3k4me3	989.043;498.977;305.193;345.49;729.059;691.541	0.899;0.814;0.72;0.626;0.476;0.262	0.71;0.63;0.53;-0.44;0.69;0.68
TSS-based	cmhc	CAGE	PolyA-	Hepg2	Cytosol	HCP	randomForest	Promoter+Repressor	0.75	2.2e-16	2.9	0.92	0.45	2.7	H3k27ac;H3k9ac;H3k4me2;H3k4me3;H3k27me3;H2az	729.711;1016.512;470.116;687.046;338.845;316.257	8560.562;8045.578;7244.884;6693.039;6347.312;6134.722	0.69;0.71;0.63;0.68;-0.44;0.53
TSS-based	cmhc	CAGE	PolyA-	Hepg2	Cytosol	HCP	lm	Promoter+Enhancer	0.74	2.2e-16	2.9	0.92	0.47	2.7	H4k20me1;H3k27ac;H3k9ac;H3k4me2;H3k4me3;H2az;H3k4me1	218.606;720.964;897.099;490.361;630.237;349.442;254.297	0.225;0.225;0.181;0.127;0.111;0.098;0.034	0.43;0.69;0.71;0.63;0.68;0.53;0.49
TSS-based	cmhc	CAGE	PolyA-	Hepg2	Cytosol	HCP	mars	Promoter+Enhancer	0.75	2.2e-16	2.9	0.92	0.49	2.6	H3k27ac;H4k20me1;H2az;H3k4me2;H3k9ac;H3k4me3;H3k4me1	705.52;215.617;353.169;519.893;900.022;621.142;246.551	0.923;0.847;0.77;0.671;0.547;0.318;0.158	0.69;0.43;0.53;0.63;0.71;0.68;0.49
TSS-based	cmhc	CAGE	PolyA-	Hepg2	Cytosol	HCP	randomForest	Promoter+Enhancer	0.74	2.2e-16	2.9	0.92	0.48	2.7	H3k27ac;H3k9ac;H4k20me1;H3k4me2;H3k4me3;H2az;H3k4me1	690.556;919.359;218.037;508.302;645.177;332.172;246.961	7429.446;7077.861;6828.913;6093.117;5739.199;5231.84;4721.114	0.69;0.71;0.43;0.63;0.68;0.53;0.49
TSS-based	cmhc	CAGE	PolyA-	Hepg2	Cytosol	LCP	lm	DNaseI+HM	0.62	2.2e-16	1.9	0.82	0.61	2	H3k4me3;H3k27ac;H3k79me2;H3k9ac;Dnase;H3k4me2;H2az;H3k36me3;H3k4me1;H4k20me1;H3k27me3;Control;normalizedCpG	216.471;218.141;205.56;273.827;235.958;196.361;152.273;432.523;141.099;163.663;224.001;127.269;135.851	0.225;0.161;0.143;0.129;0.116;0.095;0.05;0.031;0.018;0.016;0.008;0.007;0.002	0.55;0.56;0.5;0.56;0.51;0.53;0.33;0.45;0.4;0.25;-0.24;0.14;0.14
TSS-based	cmhc	CAGE	PolyA-	Hepg2	Cytosol	LCP	mars	DNaseI+HM	0.62	2.2e-16	1.9	0.82	0.61	2	H3k4me3;H3k36me3;H4k20me1;H3k9ac;H3k4me1;normalizedCpG;Dnase;H3k79me2;H2az;Control;H3k27ac;H3k27me3;H3k4me2	207.917;427.62;162.219;282.402;142.434;136.867;242.431;202.654;152.964;127.673;211.694;225.498;201.623	0.938;0.875;0.807;0.731;0.657;0.571;0.464;0.351;0.247;0.045;0.006;0;0	0.55;0.45;0.25;0.56;0.4;0.14;0.51;0.5;0.33;0.14;0.56;-0.24;0.53
TSS-based	cmhc	CAGE	PolyA-	Hepg2	Cytosol	LCP	randomForest	DNaseI+HM	0.62	2.2e-16	2	0.81	0.61	2	H3k9ac;H3k4me3;H3k27ac;H3k79me2;H3k4me2;Dnase;H3k36me3;H4k20me1;normalizedCpG;H3k27me3;H2az;Control;H3k4me1	283.873;208.558;232.714;208.091;188.959;231.506;422.095;162.628;136.117;225.939;153.733;127.946;140.552	1642.348;1493.936;1033.655;944.669;782.628;779.83;731.013;594.904;500.51;491.735;481.119;449.007;419.949	0.56;0.55;0.56;0.5;0.53;0.51;0.45;0.25;0.14;-0.24;0.33;0.14;0.4
TSS-based	cmhc	CAGE	PolyA-	Hepg2	Cytosol	LCP	lm	HM	0.6	2.2e-16	2	0.8	0.6	2	H3k4me3;H3k27ac;H3k79me2;H3k9ac;H3k4me2;H2az;H3k36me3;H3k4me1;H4k20me1;H3k27me3;Control	260.284;251.318;239.652;326.517;226.846;184.096;487.575;165.734;188.058;243.688;149.864	0.259;0.186;0.155;0.148;0.11;0.057;0.028;0.027;0.016;0.008;0.007	0.55;0.56;0.5;0.56;0.53;0.33;0.45;0.4;0.25;-0.24;0.14
TSS-based	cmhc	CAGE	PolyA-	Hepg2	Cytosol	LCP	mars	HM	0.62	2.2e-16	2	0.8	0.6	2	H3k4me3;H3k36me3;H3k27ac;H4k20me1;H3k4me1;H3k9ac;H3k79me2;H2az;Control;H3k27me3;H3k4me2	260.252;475.083;266.455;187.625;165.428;327.005;226.82;185.856;148.892;248.133;231.834	0.921;0.842;0.738;0.643;0.476;0.392;0.277;0.088;0.008;0;0	0.55;0.45;0.56;0.25;0.4;0.56;0.5;0.33;0.14;-0.24;0.53
TSS-based	cmhc	CAGE	PolyA-	Hepg2	Cytosol	LCP	randomForest	HM	0.61	2.2e-16	2	0.8	0.61	2	H3k9ac;H3k4me3;H3k27ac;H3k79me2;H3k4me2;H3k36me3;H4k20me1;H2az;H3k27me3;H3k4me1;Control	329.768;265.205;262.375;228.803;220.57;476.239;188.467;183.864;250.052;166.529;150.341	1761.754;1519.758;1214.8;1087.5;964.385;796.339;691.145;622.853;569.524;539.156;533.346	0.56;0.55;0.56;0.5;0.53;0.45;0.25;0.33;-0.24;0.4;0.14
TSS-based	cmhc	CAGE	PolyA-	Hepg2	Cytosol	LCP	lm	Promoter	0.58	2.2e-16	2	0.79	0.58	2	H3k4me3;H3k27ac;H3k9ac;H3k4me2;H2az	473.198;569.299;652.945;475.705;500.325	0.31;0.277;0.221;0.14;0.052	0.55;0.56;0.56;0.53;0.33
TSS-based	cmhc	CAGE	PolyA-	Hepg2	Cytosol	LCP	mars	Promoter	0.58	2.2e-16	2	0.79	0.58	2	H3k4me3;H3k27ac;H3k9ac;H2az;H3k4me2	460.116;562.544;682.159;498.869;466.749	0.895;0.81;0.555;0.252;0	0.55;0.56;0.56;0.33;0.53
TSS-based	cmhc	CAGE	PolyA-	Hepg2	Cytosol	LCP	randomForest	Promoter	0.58	2.2e-16	2	0.79	0.55	2.1	H3k9ac;H3k4me3;H3k27ac;H3k4me2;H2az	661.12;472.892;563.111;473.325;498.984	2095.913;2090.327;1999.378;1862.996;1524.785	0.56;0.55;0.56;0.53;0.33
TSS-based	cmhc	CAGE	PolyA-	Hepg2	Cytosol	LCP	lm	Structural	0.43	2.2e-16	2.4	0.69	0.48	2.2	H3k79me2;H3k36me3	1256.795;1423.385	0.98;0.02	0.5;0.45
TSS-based	cmhc	CAGE	PolyA-	Hepg2	Cytosol	LCP	mars	Structural	0.43	2.2e-16	2.4	0.7	0.48	2.2	H3k79me2;H3k36me3	1269.233;1411.312	0.845;0.535	0.5;0.45
TSS-based	cmhc	CAGE	PolyA-	Hepg2	Cytosol	LCP	randomForest	Structural	0.42	2.2e-16	2.4	0.7	0.44	2.3	H3k79me2;H3k36me3	1264.404;1409.711	5782.158;3809.816	0.5;0.45
TSS-based	cmhc	CAGE	PolyA-	Hepg2	Cytosol	LCP	lm	Enhancer	0.3	2.2e-16	2.5	0.65	0.38	2.3	H3k4me1;H4k20me1	1225.171;1160.376	0.829;0.171	0.4;0.25
TSS-based	cmhc	CAGE	PolyA-	Hepg2	Cytosol	LCP	mars	Enhancer	0.29	2.2e-16	2.5	0.65	0.39	2.3	H3k4me1;H4k20me1	1227.176;1160.24	0.848;0.696	0.4;0.25
TSS-based	cmhc	CAGE	PolyA-	Hepg2	Cytosol	LCP	randomForest	Enhancer	0.29	2.2e-16	2.6	0.65	0.29	2.5	H3k4me1;H4k20me1	1225.279;1162.14	5054.398;4216.699	0.4;0.25
TSS-based	cmhc	CAGE	PolyA-	Hepg2	Cytosol	LCP	lm	Repressor	0.077	8.2e-14	3	0.54	2.2e-16	2.5	H3k27me3	2674.87	1	-0.24
TSS-based	cmhc	CAGE	PolyA-	Hepg2	Cytosol	LCP	mars	Repressor	0.077	7.9e-14	3	0.54	0.13	2.5	H3k27me3	2676.08	0.667	-0.24
TSS-based	cmhc	CAGE	PolyA-	Hepg2	Cytosol	LCP	randomForest	Repressor	0.078	2.9e-14	3	0.54	0.034	2.9	H3k27me3	2673.78	9165.35	-0.24
TSS-based	cmhc	CAGE	PolyA-	Hepg2	Cytosol	LCP	lm	Promoter+Structural	0.6	2.2e-16	2	0.79	0.6	2	H3k4me3;H3k27ac;H3k79me2;H3k9ac;H3k4me2;H2az;H3k36me3	346.002;356.543;345.349;432.232;315.233;288.617;635.323	0.267;0.196;0.172;0.155;0.11;0.058;0.042	0.55;0.56;0.5;0.56;0.53;0.33;0.45
TSS-based	cmhc	CAGE	PolyA-	Hepg2	Cytosol	LCP	mars	Promoter+Structural	0.6	2.2e-16	2	0.79	0.61	2	H3k4me3;H3k27ac;H3k36me3;H3k79me2;H3k9ac;H2az;H3k4me2	341.604;353.114;638.072;343.08;430.241;287.879;322.149	0.912;0.825;0.712;0.605;0.458;0.273;0.052	0.55;0.56;0.45;0.5;0.56;0.33;0.53
TSS-based	cmhc	CAGE	PolyA-	Hepg2	Cytosol	LCP	randomForest	Promoter+Structural	0.61	2.2e-16	2	0.79	0.61	2	H3k9ac;H3k4me3;H3k27ac;H3k79me2;H3k4me2;H3k36me3;H2az	440.916;331.72;363.737;351.181;312.218;630.264;287.44	2051.537;1784.46;1548.033;1443.741;1291.623;1166.632;881.107	0.56;0.55;0.56;0.5;0.53;0.45;0.33
TSS-based	cmhc	CAGE	PolyA-	Hepg2	Cytosol	LCP	lm	Promoter+Repressor	0.58	2.2e-16	2	0.78	0.59	2	H3k4me3;H3k27ac;H3k9ac;H3k4me2;H2az;H3k27me3	401.215;451.149;542.552;403.761;364.159;542.46	0.306;0.262;0.219;0.145;0.054;0.015	0.55;0.56;0.56;0.53;0.33;-0.24
TSS-based	cmhc	CAGE	PolyA-	Hepg2	Cytosol	LCP	mars	Promoter+Repressor	0.58	2.2e-16	2	0.78	0.58	2	H3k4me3;H3k27ac;H3k27me3;H2az;H3k4me2;H3k9ac	389.713;469.994;543.604;365.171;399.216;539.14	0.898;0.814;0.708;0.598;0.121;0	0.55;0.56;-0.24;0.33;0.53;0.56
TSS-based	cmhc	CAGE	PolyA-	Hepg2	Cytosol	LCP	randomForest	Promoter+Repressor	0.59	2.2e-16	2	0.79	0.56	2.1	H3k9ac;H3k4me3;H3k27ac;H3k4me2;H3k27me3;H2az	543.904;398.646;465.884;389.545;540.235;367.803	2396.388;2081.782;1815.335;1420.598;1194.104;1155.28	0.56;0.55;0.56;0.53;-0.24;0.33
TSS-based	cmhc	CAGE	PolyA-	Hepg2	Cytosol	LCP	lm	Promoter+Enhancer	0.59	2.2e-16	2	0.8	0.59	2	H3k4me3;H3k27ac;H3k9ac;H3k4me2;H2az;H4k20me1;H3k4me1	366.868;444.287;479.665;388.887;343.523;386.938;300.253	0.292;0.255;0.189;0.128;0.055;0.05;0.03	0.55;0.56;0.56;0.53;0.33;0.25;0.4
TSS-based	cmhc	CAGE	PolyA-	Hepg2	Cytosol	LCP	mars	Promoter+Enhancer	0.59	2.2e-16	2	0.8	0.6	2	H3k4me3;H3k27ac;H4k20me1;H3k4me1;H2az;H3k9ac;H3k4me2	365.842;447.616;386.483;301.604;343.592;481.718;379.593	0.916;0.833;0.749;0.531;0.363;0.187;0	0.55;0.56;0.25;0.4;0.33;0.56;0.53
TSS-based	cmhc	CAGE	PolyA-	Hepg2	Cytosol	LCP	randomForest	Promoter+Enhancer	0.58	2.2e-16	2	0.8	0.58	2	H3k9ac;H3k4me3;H3k27ac;H3k4me2;H4k20me1;H2az;H3k4me1	486.227;367.505;444.402;377.789;386.948;341.42;301.222	2066.727;1943.946;1604.561;1358.347;1199.552;1016.799;924.502	0.56;0.55;0.56;0.53;0.25;0.33;0.4
TSS-based	cmhn	CAGE	PolyA-	Hepg2	Nucleus	all	lm	DNaseI+HM	0.76	2.2e-16	1.8	0.9	0.5	1.7	H3k79me2;H3k27ac;H4k20me1;H3k36me3;H3k9ac;Control;H2az;H3k4me3;H3k4me2;Dnase;H3k4me1;H3k27me3;normalizedCpG	974.346;781.103;216.114;834.125;728.372;203.644;280.62;408.035;318.728;570.509;201.493;246.916;221.396	0.215;0.215;0.115;0.112;0.089;0.054;0.049;0.047;0.046;0.037;0.012;0.008;0.002	0.72;0.72;0.45;0.67;0.72;0.27;0.57;0.69;0.66;0.67;0.51;0.18;0.43
TSS-based	cmhn	CAGE	PolyA-	Hepg2	Nucleus	all	mars	DNaseI+HM	0.76	2.2e-16	1.7	0.9	0.5	1.7	H3k79me2;H3k27ac;H3k36me3;Control;H2az;H4k20me1;H3k27me3;normalizedCpG;H3k4me2;H3k9ac;Dnase;H3k4me1;H3k4me3	988.876;740.213;853.768;203.617;278.659;208.553;247.264;205.824;335.734;747.987;559.043;203.884;411.495	0.947;0.893;0.835;0.777;0.685;0.632;0.583;0.482;0.343;0.116;0.011;0;0	0.72;0.72;0.67;0.27;0.57;0.45;0.18;0.43;0.66;0.72;0.67;0.51;0.69
TSS-based	cmhn	CAGE	PolyA-	Hepg2	Nucleus	all	randomForest	DNaseI+HM	0.76	2.2e-16	1.8	0.9	0.51	1.7	H3k79me2;H3k27ac;H3k9ac;H3k36me3;H4k20me1;Control;H3k4me2;H3k4me3;Dnase;normalizedCpG;H2az;H3k27me3;H3k4me1	1012.912;826.441;653.673;858.417;208.868;203.803;327.252;407.282;541.162;209.262;272.352;246.395;217.206	2564.739;2199.747;1714.808;1629.768;1409.543;1339.787;1206.179;1189.834;1112.565;1104.915;1067.1;1019.593;964.761	0.72;0.72;0.72;0.67;0.45;0.27;0.66;0.69;0.67;0.43;0.57;0.18;0.51
TSS-based	cmhn	CAGE	PolyA-	Hepg2	Nucleus	all	lm	HM	0.75	2.2e-16	1.8	0.89	0.5	1.7	H3k27ac;H3k79me2;H3k36me3;H4k20me1;H3k9ac;Control;H2az;H3k4me3;H3k4me2;H3k4me1;H3k27me3	910.818;1088.095;935.091;252.046;790.065;244.831;352.276;479.074;408.271;230.546;292.673	0.228;0.222;0.117;0.114;0.092;0.055;0.053;0.05;0.047;0.013;0.008	0.72;0.72;0.67;0.45;0.72;0.27;0.57;0.69;0.66;0.51;0.18
TSS-based	cmhn	CAGE	PolyA-	Hepg2	Nucleus	all	mars	HM	0.75	2.2e-16	1.8	0.89	0.5	1.7	H3k79me2;H3k27ac;H3k36me3;Control;H4k20me1;H2az;H3k9ac;H3k4me2;H3k27me3;H3k4me1;H3k4me3	1137.768;811.078;965.339;246.454;250.675;327.266;833.064;385.414;291.441;226.343;508.691	0.939;0.878;0.817;0.756;0.652;0.568;0.476;0.308;0.149;0.012;0	0.72;0.72;0.67;0.27;0.45;0.57;0.72;0.66;0.18;0.51;0.69
TSS-based	cmhn	CAGE	PolyA-	Hepg2	Nucleus	all	randomForest	HM	0.75	2.2e-16	1.8	0.89	0.51	1.7	H3k79me2;H3k27ac;H3k36me3;H3k9ac;H4k20me1;Control;H3k4me2;H3k4me3;H2az;H3k27me3;H3k4me1	1166.626;842.492;894.845;838.619;255.593;245.741;369.976;527.462;321.646;290.372;230.885	2625.348;2412.56;1836.757;1832.707;1623.436;1534.21;1489.245;1404.163;1271.173;1208.206;1152.985	0.72;0.72;0.67;0.72;0.45;0.27;0.66;0.69;0.57;0.18;0.51
TSS-based	cmhn	CAGE	PolyA-	Hepg2	Nucleus	all	lm	Promoter	0.7	2.2e-16	2	0.86	0.44	1.7	H3k27ac;H3k9ac;H3k4me2;H3k4me3;H2az	1715.682;1582.996;886.525;1057.365;678.24	0.416;0.234;0.174;0.096;0.081	0.72;0.72;0.66;0.69;0.57
TSS-based	cmhn	CAGE	PolyA-	Hepg2	Nucleus	all	mars	Promoter	0.7	2.2e-16	1.9	0.86	0.44	1.7	H3k27ac;H3k4me2;H2az;H3k4me3;H3k9ac	1645.947;864.818;677.629;1042.005;1689.135	0.896;0.792;0.678;0.524;0.241	0.72;0.66;0.57;0.69;0.72
TSS-based	cmhn	CAGE	PolyA-	Hepg2	Nucleus	all	randomForest	Promoter	0.7	2.2e-16	1.9	0.86	0.43	1.8	H3k27ac;H3k9ac;H3k4me2;H3k4me3;H2az	1650.643;1641.903;883.021;1065.069;678.49	3878.626;3596.987;3370.982;3332.72;3031.415	0.72;0.72;0.66;0.69;0.57
TSS-based	cmhn	CAGE	PolyA-	Hepg2	Nucleus	all	lm	Structural	0.7	2.2e-16	1.9	0.86	0.46	1.7	H3k79me2;H3k36me3	2950.486;2924.407	0.712;0.288	0.72;0.67
TSS-based	cmhn	CAGE	PolyA-	Hepg2	Nucleus	all	mars	Structural	0.7	2.2e-16	1.9	0.86	0.46	1.7	H3k79me2;H3k36me3	2964.905;2908.959	0.725;0.45	0.72;0.67
TSS-based	cmhn	CAGE	PolyA-	Hepg2	Nucleus	all	randomForest	Structural	0.7	2.2e-16	2	0.86	0.38	1.8	H3k79me2;H3k36me3	2924.802;2949.093	9136.461;8064.523	0.72;0.67
TSS-based	cmhn	CAGE	PolyA-	Hepg2	Nucleus	all	lm	Enhancer	0.5	2.2e-16	2.5	0.75	0.35	1.8	H4k20me1;H3k4me1	2406.315;3012.531	0.688;0.312	0.45;0.51
TSS-based	cmhn	CAGE	PolyA-	Hepg2	Nucleus	all	mars	Enhancer	0.5	2.2e-16	2.5	0.75	0.36	1.8	H4k20me1;H3k4me1	2421.789;2991.52	0.806;0.611	0.45;0.51
TSS-based	cmhn	CAGE	PolyA-	Hepg2	Nucleus	all	randomForest	Enhancer	0.49	2.2e-16	2.5	0.75	0.27	1.9	H4k20me1;H3k4me1	2420.253;2993.404	8816.269;7811.756	0.45;0.51
TSS-based	cmhn	CAGE	PolyA-	Hepg2	Nucleus	all	lm	Repressor	0.2	2.2e-16	3.1	0.6	0.041	1.9	H3k27me3	5447.62	1	0.18
TSS-based	cmhn	CAGE	PolyA-	Hepg2	Nucleus	all	mars	Repressor	0.21	2.2e-16	3.1	0.6	0.18	1.9	H3k27me3	5445.41	0.675	0.18
TSS-based	cmhn	CAGE	PolyA-	Hepg2	Nucleus	all	randomForest	Repressor	0.21	2.2e-16	3.2	0.6	0.11	2.2	H3k27me3	5446.28	15766	0.18
TSS-based	cmhn	CAGE	PolyA-	Hepg2	Nucleus	all	lm	Promoter+Structural	0.75	2.2e-16	1.8	0.88	0.49	1.7	H3k79me2;H3k27ac;H3k36me3;H3k9ac;H3k4me2;H2az;H3k4me3	1296.312;994.725;1144.307;966.107;514.782;415.084;641.099	0.296;0.243;0.178;0.109;0.059;0.058;0.057	0.72;0.72;0.67;0.72;0.66;0.57;0.69
TSS-based	cmhn	CAGE	PolyA-	Hepg2	Nucleus	all	mars	Promoter+Structural	0.75	2.2e-16	1.8	0.88	0.49	1.7	H3k79me2;H3k27ac;H3k36me3;H2az;H3k9ac;H3k4me2;H3k4me3	1381.725;1017.909;1092.332;416.248;989.613;457.639;616.48	0.899;0.799;0.698;0.548;0.427;0.277;0.071	0.72;0.72;0.67;0.57;0.72;0.66;0.69
TSS-based	cmhn	CAGE	PolyA-	Hepg2	Nucleus	all	randomForest	Promoter+Structural	0.75	2.2e-16	1.8	0.88	0.49	1.7	H3k79me2;H3k27ac;H3k36me3;H3k9ac;H3k4me2;H3k4me3;H2az	1320.234;1033.071;1072.528;1025.814;475.986;633.325;412.96	3524.858;3123.446;2642.208;2596.977;2206.413;2108.485;1922.629	0.72;0.72;0.67;0.72;0.66;0.69;0.57
TSS-based	cmhn	CAGE	PolyA-	Hepg2	Nucleus	all	lm	Promoter+Repressor	0.71	2.2e-16	1.9	0.87	0.43	1.8	H3k27ac;H3k9ac;H3k4me2;H3k4me3;H2az;H3k27me3	1426.973;1425.115;860.167;958.917;659.298;626.005	0.416;0.226;0.168;0.093;0.077;0.02	0.72;0.72;0.66;0.69;0.57;0.18
TSS-based	cmhn	CAGE	PolyA-	Hepg2	Nucleus	all	mars	Promoter+Repressor	0.72	2.2e-16	1.9	0.87	0.44	1.7	H3k27ac;H3k4me2;H2az;H3k4me3;H3k27me3;H3k9ac	1464.962;847.574;659.485;1011.262;623.956;1349.286	0.919;0.837;0.748;0.635;0.453;0.214	0.72;0.66;0.57;0.69;0.18;0.72
TSS-based	cmhn	CAGE	PolyA-	Hepg2	Nucleus	all	randomForest	Promoter+Repressor	0.72	2.2e-16	1.9	0.87	0.44	1.7	H3k27ac;H3k9ac;H3k4me2;H3k4me3;H2az;H3k27me3	1504.332;1437.788;832.888;919.877;639.445;622.31	3998.142;3402.287;2959.839;2746.214;2468.675;2451.708	0.72;0.72;0.66;0.69;0.57;0.18
TSS-based	cmhn	CAGE	PolyA-	Hepg2	Nucleus	all	lm	Promoter+Enhancer	0.72	2.2e-16	1.9	0.87	0.48	1.7	H3k27ac;H4k20me1;H3k9ac;H3k4me2;H3k4me3;H2az;H3k4me1	1319.774;531.622;1306.086;842.72;881.404;626.776;453.026	0.329;0.249;0.147;0.091;0.079;0.077;0.027	0.72;0.45;0.72;0.66;0.69;0.57;0.51
TSS-based	cmhn	CAGE	PolyA-	Hepg2	Nucleus	all	mars	Promoter+Enhancer	0.72	2.2e-16	1.9	0.87	0.48	1.7	H3k27ac;H4k20me1;H2az;H3k4me2;H3k4me3;H3k4me1;H3k9ac	1251.424;526.741;642.824;851.572;973.71;471.284;1242.759	0.925;0.851;0.729;0.557;0.467;0.321;0.019	0.72;0.45;0.57;0.66;0.69;0.51;0.72
TSS-based	cmhn	CAGE	PolyA-	Hepg2	Nucleus	all	randomForest	Promoter+Enhancer	0.72	2.2e-16	1.9	0.87	0.48	1.7	H3k27ac;H3k9ac;H4k20me1;H3k4me2;H3k4me3;H2az;H3k4me1	1376.729;1215.789;529.009;769.703;950.373;640.83;478.503	3409.051;2940.603;2887.276;2474.283;2364.689;2062.01;1942.257	0.72;0.72;0.45;0.66;0.69;0.57;0.51
TSS-based	cmhn	CAGE	PolyA-	Hepg2	Nucleus	HCP	lm	DNaseI+HM	0.72	2.2e-16	2	0.9	0.45	1.7	H3k79me2;H3k27ac;H4k20me1;H3k9ac;Control;H3k4me3;H3k36me3;Dnase;H3k27me3;H2az;H3k4me2;H3k4me1;normalizedCpG	625.325;461.91;138.939;517.469;122.847;268.328;402.387;393.775;206.549;189.037;254.204;132.787;124.152	0.201;0.197;0.17;0.091;0.071;0.07;0.049;0.043;0.041;0.038;0.024;0.005;0.001	0.67;0.65;0.41;0.66;0.3;0.63;0.61;0.61;-0.41;0.5;0.58;0.45;0.14
TSS-based	cmhn	CAGE	PolyA-	Hepg2	Nucleus	HCP	mars	DNaseI+HM	0.72	2.2e-16	2	0.9	0.45	1.7	H3k79me2;H3k27ac;Control;H4k20me1;H3k27me3;H2az;H3k36me3;H3k4me3;H3k4me2;Dnase;normalizedCpG;H3k4me1;H3k9ac	626.705;451.309;122.533;138.833;211.538;183.142;440.516;257.281;219.167;426.313;124.153;141.595;494.19	0.943;0.864;0.817;0.771;0.737;0.58;0.457;0.388;0.288;0.151;0.067;0;0	0.67;0.65;0.3;0.41;-0.41;0.5;0.61;0.63;0.58;0.61;0.14;0.45;0.66
TSS-based	cmhn	CAGE	PolyA-	Hepg2	Nucleus	HCP	randomForest	DNaseI+HM	0.72	2.2e-16	2	0.89	0.45	1.7	H3k79me2;H3k27ac;H3k9ac;H4k20me1;H3k4me3;H3k36me3;Control;H3k27me3;Dnase;H2az;H3k4me2;normalizedCpG;H3k4me1	612.459;478.309;452.014;138.331;277.395;427.835;122.382;212.967;440.305;175.406;239.029;124.664;136.307	1845.387;1688.088;1372.595;1275.493;1151.03;1148.973;1139.953;1034.038;1028.257;978.109;971.432;886.139;863.076	0.67;0.65;0.66;0.41;0.63;0.61;0.3;-0.41;0.61;0.5;0.58;0.14;0.45
TSS-based	cmhn	CAGE	PolyA-	Hepg2	Nucleus	HCP	lm	HM	0.71	2.2e-16	2	0.89	0.45	1.7	H3k79me2;H3k27ac;H4k20me1;H3k9ac;H3k4me3;Control;H3k36me3;H3k27me3;H2az;H3k4me2;H3k4me1	711.639;534.214;166.411;540.294;321.956;148.039;502.337;235.918;230.697;289.452;156.388	0.209;0.203;0.172;0.099;0.076;0.07;0.052;0.043;0.042;0.027;0.006	0.67;0.65;0.41;0.66;0.63;0.3;0.61;-0.41;0.5;0.58;0.45
TSS-based	cmhn	CAGE	PolyA-	Hepg2	Nucleus	HCP	mars	HM	0.71	2.2e-16	2	0.89	0.45	1.7	H3k79me2;H3k27ac;Control;H4k20me1;H3k27me3;H2az;H3k36me3;H3k4me3;H3k4me2;H3k4me1;H3k9ac	759.125;496.479;148.201;167.188;236.938;229.96;473.383;322.596;284.964;160.216;558.71	0.934;0.847;0.788;0.729;0.696;0.544;0.401;0.349;0.197;0.012;0	0.67;0.65;0.3;0.41;-0.41;0.5;0.61;0.63;0.58;0.45;0.66
TSS-based	cmhn	CAGE	PolyA-	Hepg2	Nucleus	HCP	randomForest	HM	0.71	2.2e-16	2	0.89	0.45	1.7	H3k79me2;H3k27ac;H3k9ac;H4k20me1;H3k4me3;H3k36me3;Control;H3k27me3;H2az;H3k4me2;H3k4me1	732.37;524.001;563.306;166.079;329.049;465.282;148.562;235.252;231.151;282.214;159.918	1973.791;1794.523;1563.358;1447.792;1346.809;1328.43;1296.44;1193.421;1154.74;1144.707;1027.741	0.67;0.65;0.66;0.41;0.63;0.61;0.3;-0.41;0.5;0.58;0.45
TSS-based	cmhn	CAGE	PolyA-	Hepg2	Nucleus	HCP	lm	Promoter	0.66	2.2e-16	2.2	0.86	0.38	1.8	H3k27ac;H3k9ac;H3k4me2;H3k4me3;H2az	1025.924;1064.017;625.594;686.098;430.764	0.379;0.277;0.145;0.127;0.073	0.65;0.66;0.58;0.63;0.5
TSS-based	cmhn	CAGE	PolyA-	Hepg2	Nucleus	HCP	mars	Promoter	0.66	2.2e-16	2.2	0.86	0.39	1.8	H3k27ac;H3k4me2;H2az;H3k9ac;H3k4me3	994.306;629.275;431.659;1066;710.764	0.904;0.809;0.704;0.618;0.388	0.65;0.58;0.5;0.66;0.63
TSS-based	cmhn	CAGE	PolyA-	Hepg2	Nucleus	HCP	randomForest	Promoter	0.65	2.2e-16	2.2	0.86	0.35	1.8	H3k27ac;H3k9ac;H3k4me3;H3k4me2;H2az	1016.527;1071.658;692.843;619.699;431.318	3137.041;3052.847;2810.256;2763.177;2561.578	0.65;0.66;0.63;0.58;0.5
TSS-based	cmhn	CAGE	PolyA-	Hepg2	Nucleus	HCP	lm	Structural	0.63	2.2e-16	2.3	0.84	0.37	1.8	H3k79me2;H3k36me3	1916.451;1885.463	0.729;0.271	0.67;0.61
TSS-based	cmhn	CAGE	PolyA-	Hepg2	Nucleus	HCP	mars	Structural	0.63	2.2e-16	2.3	0.84	0.38	1.8	H3k79me2;H3k36me3	1951.989;1851.596	0.761;0.346	0.67;0.61
TSS-based	cmhn	CAGE	PolyA-	Hepg2	Nucleus	HCP	randomForest	Structural	0.61	2.2e-16	2.3	0.84	0.27	1.9	H3k79me2;H3k36me3	1990.105;1811.95	7450.372;6710.06	0.67;0.61
TSS-based	cmhn	CAGE	PolyA-	Hepg2	Nucleus	HCP	lm	Enhancer	0.45	2.2e-16	2.7	0.74	0.29	1.8	H4k20me1;H3k4me1	1597.085;2020.024	0.839;0.161	0.41;0.45
TSS-based	cmhn	CAGE	PolyA-	Hepg2	Nucleus	HCP	mars	Enhancer	0.45	2.2e-16	2.8	0.74	0.29	1.8	H4k20me1;H3k4me1	1599.004;2017.588	0.793;0.38	0.41;0.45
TSS-based	cmhn	CAGE	PolyA-	Hepg2	Nucleus	HCP	randomForest	Enhancer	0.44	2.2e-16	2.8	0.74	0.2	2	H4k20me1;H3k4me1	1599.806;2020.248	7438.23;6479.871	0.41;0.45
TSS-based	cmhn	CAGE	PolyA-	Hepg2	Nucleus	HCP	lm	Repressor	0.29	2.2e-16	3.1	0.66	0.041	1.9	H3k27me3	3802.52	1	-0.41
TSS-based	cmhn	CAGE	PolyA-	Hepg2	Nucleus	HCP	mars	Repressor	0.3	2.2e-16	3.1	0.66	0.15	1.9	H3k27me3	3802.29	0.667	-0.41
TSS-based	cmhn	CAGE	PolyA-	Hepg2	Nucleus	HCP	randomForest	Repressor	0.28	2.2e-16	3.2	0.66	0.062	2.2	H3k27me3	3802.3	13712.6	-0.41
TSS-based	cmhn	CAGE	PolyA-	Hepg2	Nucleus	HCP	lm	Promoter+Structural	0.7	2.2e-16	2.1	0.88	0.42	1.8	H3k79me2;H3k27ac;H3k9ac;H3k36me3;H3k4me3;H2az;H3k4me2	835.162;654.735;671.352;638.233;398.184;293.842;344.837	0.317;0.245;0.134;0.115;0.088;0.055;0.046	0.67;0.65;0.66;0.61;0.63;0.5;0.58
TSS-based	cmhn	CAGE	PolyA-	Hepg2	Nucleus	HCP	mars	Promoter+Structural	0.7	2.2e-16	2.1	0.88	0.42	1.7	H3k79me2;H3k27ac;H2az;H3k36me3;H3k4me2;H3k4me3;H3k9ac	844.508;639.033;295.317;613.91;372.356;418.283;652.874	0.899;0.799;0.685;0.565;0.452;0.348;0.114	0.67;0.65;0.5;0.61;0.58;0.63;0.66
TSS-based	cmhn	CAGE	PolyA-	Hepg2	Nucleus	HCP	randomForest	Promoter+Structural	0.7	2.2e-16	2.1	0.88	0.41	1.8	H3k79me2;H3k27ac;H3k9ac;H3k36me3;H3k4me3;H3k4me2;H2az	817.912;660.384;671.865;623.216;412.678;356.767;293.677	2703.686;2452.033;2197.323;2024.74;2004.072;1809.026;1783.305	0.67;0.65;0.66;0.61;0.63;0.58;0.5
TSS-based	cmhn	CAGE	PolyA-	Hepg2	Nucleus	HCP	lm	Promoter+Repressor	0.68	2.2e-16	2.1	0.87	0.38	1.8	H3k27ac;H3k9ac;H3k4me2;H3k4me3;H2az;H3k27me3	848.684;932.499;585.005;629.103;395.944;444.517	0.368;0.272;0.144;0.129;0.069;0.018	0.65;0.66;0.58;0.63;0.5;-0.41
TSS-based	cmhn	CAGE	PolyA-	Hepg2	Nucleus	HCP	mars	Promoter+Repressor	0.68	2.2e-16	2.1	0.87	0.4	1.8	H3k27ac;H3k4me2;H2az;H3k4me3;H3k27me3;H3k9ac	883.246;586.583;388.982;637.643;442.079;897.439	0.919;0.837;0.739;0.666;0.522;0.403	0.65;0.58;0.5;0.63;-0.41;0.66
TSS-based	cmhn	CAGE	PolyA-	Hepg2	Nucleus	HCP	randomForest	Promoter+Repressor	0.67	2.2e-16	2.2	0.87	0.37	1.8	H3k27ac;H3k9ac;H3k4me3;H3k4me2;H3k27me3;H2az	872.54;930.032;643.361;566.574;436.786;385.922	2978.691;2809.282;2417.44;2365.319;2218.752;2156.255	0.65;0.66;0.63;0.58;-0.41;0.5
TSS-based	cmhn	CAGE	PolyA-	Hepg2	Nucleus	HCP	lm	Promoter+Enhancer	0.67	2.2e-16	2.2	0.86	0.42	1.8	H3k27ac;H4k20me1;H3k9ac;H3k4me3;H3k4me2;H2az;H3k4me1	818.895;318.148;818.152;583.087;574.992;408.003;314.046	0.306;0.254;0.176;0.107;0.072;0.069;0.016	0.65;0.41;0.66;0.63;0.58;0.5;0.45
TSS-based	cmhn	CAGE	PolyA-	Hepg2	Nucleus	HCP	mars	Promoter+Enhancer	0.67	2.2e-16	2.1	0.87	0.42	1.8	H3k27ac;H4k20me1;H2az;H3k4me2;H3k4me3;H3k9ac;H3k4me1	812.883;317.203;421.57;595.389;580.952;795.768;311.153	0.92;0.84;0.703;0.599;0.501;0.289;0.086	0.65;0.41;0.5;0.58;0.63;0.66;0.45
TSS-based	cmhn	CAGE	PolyA-	Hepg2	Nucleus	HCP	randomForest	Promoter+Enhancer	0.67	2.2e-16	2.1	0.86	0.42	1.8	H3k27ac;H3k9ac;H4k20me1;H3k4me3;H3k4me2;H2az;H3k4me1	822.268;824.794;317.689;582.105;567.433;411.28;309.747	2579.331;2441.931;2406.719;2082.896;1941.119;1820.144;1682.182	0.65;0.66;0.41;0.63;0.58;0.5;0.45
TSS-based	cmhn	CAGE	PolyA-	Hepg2	Nucleus	LCP	lm	DNaseI+HM	0.6	2.2e-16	1.6	0.79	0.55	1.3	H3k79me2;H3k9ac;H3k4me3;H3k27ac;H3k36me3;H4k20me1;Control;H3k4me2;Dnase;H3k27me3;H2az;normalizedCpG;H3k4me1	368.691;240.044;155.89;240.304;628.697;216.002;170.471;154.655;238.28;332.978;180.398;168.551;144.78	0.203;0.156;0.128;0.126;0.108;0.099;0.043;0.042;0.032;0.026;0.021;0.011;0.005	0.53;0.45;0.39;0.49;0.53;0.33;0.19;0.38;0.39;-0.3;0.19;0.08;0.32
TSS-based	cmhn	CAGE	PolyA-	Hepg2	Nucleus	LCP	mars	DNaseI+HM	0.6	2.2e-16	1.6	0.78	0.53	1.4	H3k79me2;H3k36me3;H3k9ac;normalizedCpG;H3k4me3;H4k20me1;Control;H3k27me3;Dnase;H3k27ac;H2az;H3k4me1;H3k4me2	357.78;629.933;231.64;167.896;155.612;217.566;170.184;328.759;242.837;253.721;183.115;146.35;157.463	0.933;0.878;0.833;0.767;0.722;0.65;0.605;0.538;0.466;0.372;0.228;0.061;0	0.53;0.53;0.45;0.08;0.39;0.33;0.19;-0.3;0.39;0.49;0.19;0.32;0.38
TSS-based	cmhn	CAGE	PolyA-	Hepg2	Nucleus	LCP	randomForest	DNaseI+HM	0.6	2.2e-16	1.6	0.79	0.55	1.3	H3k79me2;H3k9ac;H3k27ac;H3k36me3;H4k20me1;H3k4me3;H3k27me3;normalizedCpG;H3k4me2;Control;Dnase;H2az;H3k4me1	358.93;233.681;246.092;630.579;218.535;155.317;336.093;168.618;158.334;169.373;238.457;182.341;145.1	738.588;619.214;569.985;477.622;426.335;387.372;349.485;336.167;332.687;324.225;311.903;306.434;261.121	0.53;0.45;0.49;0.53;0.33;0.39;-0.3;0.08;0.38;0.19;0.39;0.19;0.32
TSS-based	cmhn	CAGE	PolyA-	Hepg2	Nucleus	LCP	lm	HM	0.58	2.2e-16	1.6	0.78	0.54	1.3	H3k79me2;H3k9ac;H3k27ac;H3k4me3;H3k36me3;H4k20me1;Control;H3k4me2;H3k27me3;H2az;H3k4me1	419.149;274.266;271.846;181.174;699.731;254.909;202.146;183.048;362.318;218.256;174.138	0.214;0.158;0.141;0.128;0.106;0.101;0.048;0.046;0.027;0.023;0.007	0.53;0.45;0.49;0.39;0.53;0.33;0.19;0.38;-0.3;0.19;0.32
TSS-based	cmhn	CAGE	PolyA-	Hepg2	Nucleus	LCP	mars	HM	0.58	2.2e-16	1.6	0.77	0.53	1.4	H3k79me2;H3k27ac;H3k36me3;H3k4me3;Control;H3k9ac;H4k20me1;H3k27me3;H2az;H3k4me1;H3k4me2	423.228;281.857;685.815;183.713;202.52;268.194;256.53;365.719;217.043;171.991;182.261	0.936;0.859;0.809;0.745;0.675;0.592;0.535;0.458;0.382;0.033;0	0.53;0.49;0.53;0.39;0.19;0.45;0.33;-0.3;0.19;0.32;0.38
TSS-based	cmhn	CAGE	PolyA-	Hepg2	Nucleus	LCP	randomForest	HM	0.59	2.2e-16	1.6	0.77	0.54	1.3	H3k79me2;H3k9ac;H3k27ac;H3k36me3;H3k4me3;H4k20me1;H3k27me3;H3k4me2;H2az;Control;H3k4me1	412.003;270.428;276.776;697.327;181.981;256.002;363.919;185.068;216.258;204.055;174.846	775.503;626.495;600.284;521.468;487.767;484.836;404.568;401.941;372.493;371.167;324.332	0.53;0.45;0.49;0.53;0.39;0.33;-0.3;0.38;0.19;0.19;0.32
TSS-based	cmhn	CAGE	PolyA-	Hepg2	Nucleus	LCP	lm	Promoter	0.39	2.2e-16	1.9	0.7	0.44	1.4	H3k27ac;H3k9ac;H3k4me3;H3k4me2;H2az	741.252;698.225;475.4;530.841;686.082	0.362;0.305;0.232;0.09;0.012	0.49;0.45;0.39;0.38;0.19
TSS-based	cmhn	CAGE	PolyA-	Hepg2	Nucleus	LCP	mars	Promoter	0.41	2.2e-16	1.9	0.7	0.43	1.4	H3k27ac;H3k4me3;H3k9ac;H3k4me2;H2az	731.168;473.166;712.285;527.099;689.969	0.898;0.79;0.606;0.252;0.051	0.49;0.39;0.45;0.38;0.19
TSS-based	cmhn	CAGE	PolyA-	Hepg2	Nucleus	LCP	randomForest	Promoter	0.41	2.2e-16	1.9	0.7	0.42	1.5	H3k9ac;H3k27ac;H3k4me3;H3k4me2;H2az	712.29;726.057;479.05;529.302;688.093	1063.105;1032.498;931.73;892.396;862.438	0.45;0.49;0.39;0.38;0.19
TSS-based	cmhn	CAGE	PolyA-	Hepg2	Nucleus	LCP	lm	Structural	0.49	2.2e-16	1.8	0.72	0.48	1.4	H3k79me2;H3k36me3	1407.196;1754.43	0.816;0.184	0.53;0.53
TSS-based	cmhn	CAGE	PolyA-	Hepg2	Nucleus	LCP	mars	Structural	0.49	2.2e-16	1.8	0.72	0.48	1.4	H3k79me2;H3k36me3	1399.462;1763.583	0.846;0.663	0.53;0.53
TSS-based	cmhn	CAGE	PolyA-	Hepg2	Nucleus	LCP	randomForest	Structural	0.48	2.2e-16	1.8	0.72	0.41	1.5	H3k79me2;H3k36me3	1395.302;1767.044	2871.345;2175.479	0.53;0.53
TSS-based	cmhn	CAGE	PolyA-	Hepg2	Nucleus	LCP	lm	Enhancer	0.27	2.2e-16	2	0.63	0.37	1.5	H4k20me1;H3k4me1	1462.971;1244.965	0.522;0.478	0.33;0.32
TSS-based	cmhn	CAGE	PolyA-	Hepg2	Nucleus	LCP	mars	Enhancer	0.27	2.2e-16	2.1	0.63	0.34	1.5	H3k4me1;H4k20me1	1242.508;1460.898	0.835;0.67	0.32;0.33
TSS-based	cmhn	CAGE	PolyA-	Hepg2	Nucleus	LCP	randomForest	Enhancer	0.27	2.2e-16	2.1	0.63	0.27	1.6	H4k20me1;H3k4me1	1459.966;1243.885	2439.84;2265.897	0.33;0.32
TSS-based	cmhn	CAGE	PolyA-	Hepg2	Nucleus	LCP	lm	Repressor	0.15	2.2e-16	2.3	0.58	0.073	1.6	H3k27me3	3179.89	1	-0.3
TSS-based	cmhn	CAGE	PolyA-	Hepg2	Nucleus	LCP	mars	Repressor	0.15	2.2e-16	2.3	0.58	0.19	1.6	H3k27me3	3180.79	0.75	-0.3
TSS-based	cmhn	CAGE	PolyA-	Hepg2	Nucleus	LCP	randomForest	Repressor	0.16	2.2e-16	2.3	0.58	0.064	1.8	H3k27me3	3182.73	4835.88	-0.3
TSS-based	cmhn	CAGE	PolyA-	Hepg2	Nucleus	LCP	lm	Promoter+Structural	0.55	2.2e-16	1.7	0.76	0.52	1.4	H3k79me2;H3k36me3;H3k9ac;H3k27ac;H3k4me3;H3k4me2;H2az	560.842;945.587;398.601;391.95;277.661;294.972;356.752	0.298;0.183;0.173;0.149;0.132;0.043;0.022	0.53;0.53;0.45;0.49;0.39;0.38;0.19
TSS-based	cmhn	CAGE	PolyA-	Hepg2	Nucleus	LCP	mars	Promoter+Structural	0.55	2.2e-16	1.7	0.76	0.52	1.4	H3k79me2;H3k36me3;H3k9ac;H3k4me3;H3k27ac;H2az;H3k4me2	550.824;939.507;407.114;280.41;395.641;357.372;291.646	0.912;0.852;0.792;0.66;0.461;0.246;0.074	0.53;0.53;0.45;0.39;0.49;0.19;0.38
TSS-based	cmhn	CAGE	PolyA-	Hepg2	Nucleus	LCP	randomForest	Promoter+Structural	0.55	2.2e-16	1.7	0.76	0.52	1.4	H3k79me2;H3k9ac;H3k36me3;H3k27ac;H3k4me3;H2az;H3k4me2	587.387;399.632;922.99;385.401;280.657;356.822;292.244	1032.487;831.402;817.309;798.799;658.288;566.54;564.604	0.53;0.45;0.53;0.49;0.39;0.19;0.38
TSS-based	cmhn	CAGE	PolyA-	Hepg2	Nucleus	LCP	lm	Promoter+Repressor	0.43	2.2e-16	1.9	0.7	0.46	1.4	H3k27ac;H3k9ac;H3k4me3;H3k4me2;H3k27me3;H2az	571.527;547.272;367.885;398.417;835.431;481.629	0.319;0.283;0.227;0.092;0.065;0.014	0.49;0.45;0.39;0.38;-0.3;0.19
TSS-based	cmhn	CAGE	PolyA-	Hepg2	Nucleus	LCP	mars	Promoter+Repressor	0.43	2.2e-16	1.9	0.7	0.46	1.4	H3k9ac;H3k27me3;H3k4me3;H3k27ac;H3k4me2;H2az	546.358;835.147;372.025;570.827;396.912;480.002	0.924;0.822;0.748;0.554;0.19;0.031	0.45;-0.3;0.39;0.49;0.38;0.19
TSS-based	cmhn	CAGE	PolyA-	Hepg2	Nucleus	LCP	randomForest	Promoter+Repressor	0.42	2.2e-16	1.9	0.7	0.45	1.4	H3k9ac;H3k27ac;H3k27me3;H3k4me3;H2az;H3k4me2	550.277;565.413;836.535;369.24;477.707;398.9	1038.829;1016.617;873.453;859.289;741.729;707.963	0.45;0.49;-0.3;0.39;0.19;0.38
TSS-based	cmhn	CAGE	PolyA-	Hepg2	Nucleus	LCP	lm	Promoter+Enhancer	0.47	2.2e-16	1.8	0.74	0.49	1.4	H3k27ac;H4k20me1;H3k9ac;H3k4me3;H3k4me2;H2az;H3k4me1	545.473;584.568;502.041;360.096;384.305;462.818;366.03	0.266;0.254;0.225;0.153;0.066;0.021;0.015	0.49;0.33;0.45;0.39;0.38;0.19;0.32
TSS-based	cmhn	CAGE	PolyA-	Hepg2	Nucleus	LCP	mars	Promoter+Enhancer	0.48	2.2e-16	1.8	0.75	0.5	1.4	H3k27ac;H4k20me1;H3k4me3;H3k9ac;H2az;H3k4me1;H3k4me2	546.388;583.222;367.321;507.772;460.326;364.495;376.787	0.903;0.838;0.717;0.54;0.311;0.042;0	0.49;0.33;0.39;0.45;0.19;0.32;0.38
TSS-based	cmhn	CAGE	PolyA-	Hepg2	Nucleus	LCP	randomForest	Promoter+Enhancer	0.47	2.2e-16	1.8	0.74	0.49	1.4	H3k9ac;H3k27ac;H4k20me1;H3k4me3;H3k4me2;H2az;H3k4me1	501.897;552.339;580.129;362.521;379.875;462.949;363.932	932.285;923.025;893.631;717.688;631.461;611.805;550.627	0.45;0.49;0.33;0.39;0.38;0.19;0.32
TSS-based	cmkc	CAGE	PolyA-	K562	Cytosol	all	lm	DNaseI+HM	0.83	2.2e-16	2.4	0.93	0.6	2.5	H3k79me2;H3k36me3;Dnase;H3k9ac;H3k4me3;H3k4me2;H2az;H3k27ac;H4k20me1;normalizedCpG;H3k9me3;H3k27me3;H3k9me1;Control;H3k4me1	600.264;385.223;636.315;771.573;914.829;723.899;385.487;401.137;139.894;273.284;202.729;142.38;164.599;127.645;192.833	0.246;0.195;0.094;0.081;0.073;0.065;0.062;0.05;0.041;0.024;0.02;0.019;0.012;0.01;0.007	0.78;0.69;0.74;0.76;0.77;0.76;0.71;0.73;0.45;0.54;-0.27;-0.31;0.4;0.37;0.56
TSS-based	cmkc	CAGE	PolyA-	K562	Cytosol	all	mars	DNaseI+HM	0.83	2.2e-16	2.4	0.93	0.6	2.5	H3k79me2;H3k36me3;Dnase;H3k9me3;H2az;H3k9me1;H4k20me1;H3k4me1;H3k27ac;H3k9ac;normalizedCpG;Control;H3k27me3;H3k4me2;H3k4me3	625.772;343.792;613.931;204.603;360.511;164.029;142.585;179.881;434.76;854.531;287.946;125.081;141.791;731.057;851.548	0.935;0.81;0.746;0.674;0.596;0.442;0.363;0.236;0.092;0.035;0;0;0;0;0	0.78;0.69;0.74;-0.27;0.71;0.4;0.45;0.56;0.73;0.76;0.54;0.37;-0.31;0.76;0.77
TSS-based	cmkc	CAGE	PolyA-	K562	Cytosol	all	randomForest	DNaseI+HM	0.83	2.2e-16	2.4	0.93	0.6	2.5	H3k79me2;H3k36me3;H3k4me3;H3k9ac;Dnase;H3k4me2;H3k27ac;H4k20me1;normalizedCpG;H2az;H3k9me1;H3k4me1;H3k9me3;Control;H3k27me3	684.519;347.374;928.531;790.214;606.851;655.026;391.103;141.819;284.979;392.305;164.431;201.846;203.97;127.194;142.189	9378.715;7180.27;4724.582;4046.806;3346.287;3333.27;3252.879;2950.72;2700.857;2572.342;2500.128;2473.545;2220.386;2200.806;1738.66	0.78;0.69;0.77;0.76;0.74;0.76;0.73;0.45;0.54;0.71;0.4;0.56;-0.27;0.37;-0.31
TSS-based	cmkc	CAGE	PolyA-	K562	Cytosol	all	lm	HM	0.82	2.2e-16	2.5	0.92	0.59	2.6	H3k79me2;H3k36me3;H3k9ac;H3k4me3;H2az;H3k4me2;H3k27ac;H4k20me1;H3k9me3;H3k27me3;H3k9me1;Control;H3k4me1	727.76;391.104;905.006;987.147;502.43;799.937;517.543;172.346;240.223;170.093;202.99;151.692;255.29	0.264;0.208;0.095;0.088;0.081;0.076;0.069;0.044;0.024;0.02;0.012;0.012;0.008	0.78;0.69;0.76;0.77;0.71;0.76;0.73;0.45;-0.27;-0.31;0.4;0.37;0.56
TSS-based	cmkc	CAGE	PolyA-	K562	Cytosol	all	mars	HM	0.82	2.2e-16	2.5	0.92	0.59	2.6	H3k79me2;H3k36me3;H2az;H3k9me3;H3k9me1;H4k20me1;H3k4me1;H3k27ac;H3k9ac;Control;H3k27me3;H3k4me2;H3k4me3	675.04;433.591;523.616;241.402;203.979;175.679;228.65;524.108;908.059;153.382;172.103;790.115;993.391	0.93;0.797;0.721;0.651;0.467;0.39;0.3;0.157;0.031;0;0;0;0	0.78;0.69;0.71;-0.27;0.4;0.45;0.56;0.73;0.76;0.37;-0.31;0.76;0.77
TSS-based	cmkc	CAGE	PolyA-	K562	Cytosol	all	randomForest	HM	0.82	2.2e-16	2.5	0.92	0.59	2.6	H3k79me2;H3k36me3;H3k4me3;H3k9ac;H3k4me2;H3k27ac;H4k20me1;H2az;H3k9me1;H3k4me1;H3k9me3;Control;H3k27me3	718.649;392.327;921.246;960.099;753.219;591.365;178.03;503.782;199.216;241.29;242.653;151.411;169.969	9556.15;7405.872;5226.75;4564.677;3920.775;3784.194;3372.238;3280.341;2934.101;2907.902;2586.802;2572.018;2016.631	0.78;0.69;0.77;0.76;0.76;0.73;0.45;0.71;0.4;0.56;-0.27;0.37;-0.31
TSS-based	cmkc	CAGE	PolyA-	K562	Cytosol	all	lm	Promoter	0.78	2.2e-16	2.7	0.91	0.52	2.7	H3k4me3;H3k9ac;H3k4me2;H3k27ac;H2az	1648.151;1571.119;1290.243;770.875;647.056	0.305;0.241;0.174;0.159;0.12	0.77;0.76;0.76;0.73;0.71
TSS-based	cmkc	CAGE	PolyA-	K562	Cytosol	all	mars	Promoter	0.78	2.2e-16	2.7	0.9	0.53	2.7	H3k4me3;H3k9ac;H2az;H3k27ac;H3k4me2	1707.913;1547.944;650.44;780.324;1240.117	0.888;0.776;0.663;0.484;0.022	0.77;0.76;0.71;0.73;0.76
TSS-based	cmkc	CAGE	PolyA-	K562	Cytosol	all	randomForest	Promoter	0.78	2.2e-16	2.7	0.91	0.51	2.7	H3k4me3;H3k9ac;H3k4me2;H3k27ac;H2az	1739.896;1569.07;1213.742;758.43;646.045	10874.013;10590.445;10304.445;9959.306;8772.49	0.77;0.76;0.76;0.73;0.71
TSS-based	cmkc	CAGE	PolyA-	K562	Cytosol	all	lm	Structural	0.77	2.2e-16	2.8	0.89	0.57	2.6	H3k79me2;H3k36me3	3101.093;2618.344	0.64;0.36	0.78;0.69
TSS-based	cmkc	CAGE	PolyA-	K562	Cytosol	all	mars	Structural	0.77	2.2e-16	2.8	0.89	0.57	2.6	H3k79me2;H3k36me3	3175.913;2543.347	0.833;0.517	0.78;0.69
TSS-based	cmkc	CAGE	PolyA-	K562	Cytosol	all	randomForest	Structural	0.76	2.2e-16	2.8	0.89	0.52	2.7	H3k79me2;H3k36me3	3145.687;2575.899	26484.604;24254.283	0.78;0.69
TSS-based	cmkc	CAGE	PolyA-	K562	Cytosol	all	lm	Enhancer	0.57	2.2e-16	3.7	0.8	0.38	2.9	H4k20me1;H3k4me1;H3k9me1	1557.325;2665.812;1586.085	0.415;0.346;0.239	0.45;0.56;0.4
TSS-based	cmkc	CAGE	PolyA-	K562	Cytosol	all	mars	Enhancer	0.57	2.2e-16	3.8	0.79	0.4	2.9	H4k20me1;H3k4me1;H3k9me1	1571.401;2649.649;1593.671	0.9;0.8;0.62	0.45;0.56;0.4
TSS-based	cmkc	CAGE	PolyA-	K562	Cytosol	all	randomForest	Enhancer	0.56	2.2e-16	3.8	0.79	0.35	3	H3k4me1;H4k20me1;H3k9me1	2650.44;1558.621;1604.372	16805.142;16565.18;16059.51	0.56;0.45;0.4
TSS-based	cmkc	CAGE	PolyA-	K562	Cytosol	all	lm	Repressor	0.25	2.2e-16	4.9	0.63	0.13	3.1	H3k27me3;H3k9me3	2305.893;2235.417	0.708;0.292	-0.31;-0.27
TSS-based	cmkc	CAGE	PolyA-	K562	Cytosol	all	mars	Repressor	0.26	2.2e-16	4.9	0.63	0.16	3.1	H3k27me3;H3k9me3	2300.925;2240.443	0.806;0.611	-0.31;-0.27
TSS-based	cmkc	CAGE	PolyA-	K562	Cytosol	all	randomForest	Repressor	0.25	2.2e-16	4.9	0.63	0.085	3.3	H3k9me3;H3k27me3	2238.366;2303.882	17574.133;16643.457	-0.27;-0.31
TSS-based	cmkc	CAGE	PolyA-	K562	Cytosol	all	lm	Promoter+Structural	0.81	2.2e-16	2.5	0.92	0.58	2.6	H3k79me2;H3k36me3;H3k9ac;H3k4me3;H3k4me2;H2az;H3k27ac	911.011;450.518;1162.551;1165.647;1007.965;669.146;616.674	0.331;0.215;0.104;0.1;0.094;0.091;0.065	0.78;0.69;0.76;0.77;0.76;0.71;0.73
TSS-based	cmkc	CAGE	PolyA-	K562	Cytosol	all	mars	Promoter+Structural	0.81	2.2e-16	2.5	0.92	0.58	2.6	H3k79me2;H3k36me3;H2az;H3k27ac;H3k4me2;H3k4me3;H3k9ac	890.515;451.162;614.811;623.068;982.648;1244.384;1178.744	0.893;0.691;0.574;0.254;0.092;0.025;0	0.78;0.69;0.71;0.73;0.76;0.77;0.76
TSS-based	cmkc	CAGE	PolyA-	K562	Cytosol	all	randomForest	Promoter+Structural	0.81	2.2e-16	2.5	0.92	0.58	2.6	H3k79me2;H3k36me3;H3k4me3;H3k9ac;H3k4me2;H3k27ac;H2az	889.065;449.175;1231.359;1137.471;1047.602;636.853;594.148	11509.197;9720.676;7790.869;6713.343;6166.749;5903.561;5153.521	0.78;0.69;0.77;0.76;0.76;0.73;0.71
TSS-based	cmkc	CAGE	PolyA-	K562	Cytosol	all	lm	Promoter+Repressor	0.8	2.2e-16	2.6	0.92	0.53	2.7	H3k4me3;H3k9ac;H3k27ac;H3k4me2;H2az;H3k9me3;H3k27me3	1293.742;1248.16;869.327;1058.35;747.128;407.794;333.508	0.284;0.223;0.166;0.153;0.117;0.03;0.028	0.77;0.76;0.73;0.76;0.71;-0.27;-0.31
TSS-based	cmkc	CAGE	PolyA-	K562	Cytosol	all	mars	Promoter+Repressor	0.8	2.2e-16	2.6	0.92	0.54	2.7	H3k4me3;H3k27ac;H3k9me3;H2az;H3k27me3;H3k9ac;H3k4me2	1340.911;844.337;403.87;782.09;327.068;1168.372;1092.019	0.9;0.8;0.699;0.599;0.488;0.378;0	0.77;0.73;-0.27;0.71;-0.31;0.76;0.76
TSS-based	cmkc	CAGE	PolyA-	K562	Cytosol	all	randomForest	Promoter+Repressor	0.8	2.2e-16	2.6	0.92	0.52	2.7	H3k4me3;H3k9ac;H3k27ac;H3k4me2;H2az;H3k9me3;H3k27me3	1337.26;1214.295;829.817;1092.142;752.841;403.092;328.912	10594.962;9523.093;8282.002;8200.136;6613.86;5023.264;4165.047	0.77;0.76;0.73;0.76;0.71;-0.27;-0.31
TSS-based	cmkc	CAGE	PolyA-	K562	Cytosol	all	lm	Promoter+Enhancer	0.79	2.2e-16	2.6	0.91	0.53	2.7	H3k4me3;H3k9ac;H3k27ac;H3k4me2;H2az;H4k20me1;H3k9me1;H3k4me1	1241.917;1105.24;827.509;1035.54;712.653;308.995;342.837;403.226	0.244;0.218;0.145;0.126;0.104;0.102;0.042;0.02	0.77;0.76;0.73;0.76;0.71;0.45;0.4;0.56
TSS-based	cmkc	CAGE	PolyA-	K562	Cytosol	all	mars	Promoter+Enhancer	0.8	2.2e-16	2.6	0.91	0.55	2.6	H3k4me3;H3k27ac;H4k20me1;H2az;H3k9me1;H3k9ac;H3k4me1;H3k4me2	1201.345;830.879;306.614;746.274;342.12;1122.462;423.573;1004.634	0.932;0.865;0.797;0.722;0.649;0.596;0.452;0.283	0.77;0.73;0.45;0.71;0.4;0.76;0.56;0.76
TSS-based	cmkc	CAGE	PolyA-	K562	Cytosol	all	randomForest	Promoter+Enhancer	0.79	2.2e-16	2.7	0.91	0.55	2.6	H3k4me3;H3k9ac;H3k4me2;H3k27ac;H4k20me1;H2az;H3k9me1;H3k4me1	1158.26;1127.946;1028.982;822.512;310.349;770.277;344.104;416.582	8968.166;8163.988;7072.429;6982.486;5979.679;5590.86;5104.65;4906.739	0.77;0.76;0.76;0.73;0.45;0.71;0.4;0.56
TSS-based	cmkc	CAGE	PolyA-	K562	Cytosol	HCP	lm	DNaseI+HM	0.76	2.2e-16	2.9	0.91	0.54	2.6	H3k79me2;H3k36me3;Dnase;H3k4me3;H4k20me1;H2az;H3k9ac;H3k27me3;H3k4me2;H3k9me1;H3k27ac;normalizedCpG;Control;H3k4me1;H3k9me3	509.455;288.694;354.688;389.143;103.299;209.282;362.358;139.46;377.948;112.782;236.566;119.052;95.915;124.683;102.586	0.242;0.202;0.104;0.079;0.071;0.064;0.063;0.053;0.04;0.028;0.027;0.013;0.009;0.003;0.001	0.72;0.66;0.64;0.68;0.41;0.59;0.66;-0.33;0.65;0.39;0.63;0.18;0.35;0.49;0.21
TSS-based	cmkc	CAGE	PolyA-	K562	Cytosol	HCP	mars	DNaseI+HM	0.76	2.2e-16	2.9	0.9	0.55	2.6	H3k79me2;H3k36me3;H2az;Dnase;H3k9me3;H3k9me1;H4k20me1;H3k27ac;H3k27me3;H3k4me1;normalizedCpG;Control;H3k4me3;H3k4me2;H3k9ac	519.422;284.242;224.497;361.193;104.336;114.631;102.62;246.18;140.093;132.86;118.191;95.722;421.134;304.137;357.494	0.944;0.888;0.827;0.776;0.72;0.659;0.614;0.552;0.49;0.392;0.271;0.133;0.026;0;0	0.72;0.66;0.59;0.64;0.21;0.39;0.41;0.63;-0.33;0.49;0.18;0.35;0.68;0.65;0.66
TSS-based	cmkc	CAGE	PolyA-	K562	Cytosol	HCP	randomForest	DNaseI+HM	0.76	2.2e-16	2.9	0.9	0.55	2.6	H3k79me2;H3k36me3;H3k4me3;Dnase;H3k9ac;H4k20me1;H3k27ac;H2az;H3k4me2;normalizedCpG;H3k27me3;H3k4me1;H3k9me1;H3k9me3;Control	517.966;292.271;423.77;381.494;351.987;102.502;234.65;211.125;317.126;118.499;137.088;125.166;111.742;104.101;97.416	7107.614;6075.814;3564.07;2930.713;2928.097;2818.835;2609.684;2578.784;2525.191;2313.151;2271.69;2227.004;2200.516;2131.437;1999.397	0.72;0.66;0.68;0.64;0.66;0.41;0.63;0.59;0.65;0.18;-0.33;0.49;0.39;0.21;0.35
TSS-based	cmkc	CAGE	PolyA-	K562	Cytosol	HCP	lm	HM	0.75	2.2e-16	2.9	0.9	0.54	2.6	H3k79me2;H3k36me3;H3k4me3;H2az;H4k20me1;H3k9ac;H3k27me3;H3k4me2;H3k27ac;H3k9me1;Control;H3k4me1;H3k9me3	537.029;336.763;468.611;276.089;123.066;414.914;160.566;396.908;271.604;135.269;113.642;157.445;124.451	0.264;0.222;0.096;0.083;0.075;0.073;0.055;0.045;0.041;0.03;0.012;0.003;0.001	0.72;0.66;0.68;0.59;0.41;0.66;-0.33;0.65;0.63;0.39;0.35;0.49;0.21
TSS-based	cmkc	CAGE	PolyA-	K562	Cytosol	HCP	mars	HM	0.75	2.2e-16	3	0.9	0.54	2.6	H3k79me2;H3k36me3;H2az;H3k9me3;H4k20me1;H3k27me3;H3k9me1;H3k27ac;H3k4me1;H3k4me3;Control;H3k4me2;H3k9ac	559.666;315.028;272.407;124.799;123.203;157.123;132.963;297.158;156.378;456.205;112.989;361.76;446.087	0.934;0.869;0.803;0.73;0.666;0.601;0.535;0.477;0.383;0.297;0.113;0.024;0	0.72;0.66;0.59;0.21;0.41;-0.33;0.39;0.63;0.49;0.68;0.35;0.65;0.66
TSS-based	cmkc	CAGE	PolyA-	K562	Cytosol	HCP	randomForest	HM	0.75	2.2e-16	3	0.9	0.54	2.6	H3k79me2;H3k36me3;H3k4me3;H3k9ac;H4k20me1;H2az;H3k27ac;H3k4me2;H3k27me3;H3k4me1;H3k9me1;H3k9me3;Control	556.407;328.564;426.503;468.169;123.016;284.967;259.36;376.79;158.884;159.654;135.888;125.59;112.679	7147.368;6560.158;4083.351;3402.259;3181.911;3032.972;2928.427;2919.846;2663.815;2633.054;2553.017;2479.184;2350.119	0.72;0.66;0.68;0.66;0.41;0.59;0.63;0.65;-0.33;0.49;0.39;0.21;0.35
TSS-based	cmkc	CAGE	PolyA-	K562	Cytosol	HCP	lm	Promoter	0.7	2.2e-16	3.2	0.88	0.45	2.8	H3k4me3;H3k9ac;H3k27ac;H2az;H3k4me2	946.589;824.246;522.761;451.297;729.019	0.351;0.218;0.149;0.148;0.133	0.68;0.66;0.63;0.59;0.65
TSS-based	cmkc	CAGE	PolyA-	K562	Cytosol	HCP	mars	Promoter	0.7	2.2e-16	3.2	0.89	0.46	2.7	H3k4me3;H2az;H3k9ac;H3k27ac;H3k4me2	943.585;451.907;832.577;498.861;748.839	0.882;0.763;0.645;0.384;0.1	0.68;0.59;0.66;0.63;0.65
TSS-based	cmkc	CAGE	PolyA-	K562	Cytosol	HCP	randomForest	Promoter	0.69	2.2e-16	3.3	0.89	0.44	2.8	H3k4me3;H3k9ac;H3k4me2;H3k27ac;H2az	970.523;823.087;740.436;490.36;451.721	9419.797;8733.147;8381.23;8255.677;7993.523	0.68;0.66;0.65;0.63;0.59
TSS-based	cmkc	CAGE	PolyA-	K562	Cytosol	HCP	lm	Structural	0.71	2.2e-16	3.2	0.88	0.51	2.7	H3k79me2;H3k36me3	1713.449;1628.675	0.602;0.398	0.72;0.66
TSS-based	cmkc	CAGE	PolyA-	K562	Cytosol	HCP	mars	Structural	0.72	2.2e-16	3.1	0.88	0.52	2.6	H3k79me2;H3k36me3	1727.418;1616.211	0.817;0.633	0.72;0.66
TSS-based	cmkc	CAGE	PolyA-	K562	Cytosol	HCP	randomForest	Structural	0.7	2.2e-16	3.2	0.88	0.46	2.8	H3k79me2;H3k36me3	1716.151;1629.466	21669.782;21027.319	0.72;0.66
TSS-based	cmkc	CAGE	PolyA-	K562	Cytosol	HCP	lm	Enhancer	0.52	2.2e-16	4	0.79	0.34	2.9	H4k20me1;H3k9me1;H3k4me1	912.926;979.238;1487.548	0.464;0.301;0.235	0.41;0.39;0.49
TSS-based	cmkc	CAGE	PolyA-	K562	Cytosol	HCP	mars	Enhancer	0.53	2.2e-16	4	0.79	0.37	2.9	H4k20me1;H3k9me1;H3k4me1	911.008;992.264;1475.731	0.884;0.768;0.63	0.41;0.39;0.49
TSS-based	cmkc	CAGE	PolyA-	K562	Cytosol	HCP	randomForest	Enhancer	0.52	2.2e-16	4	0.79	0.32	3	H4k20me1;H3k9me1;H3k4me1	911.579;984.042;1482.087	14260.833;14117.085;13523.165	0.41;0.39;0.49
TSS-based	cmkc	CAGE	PolyA-	K562	Cytosol	HCP	lm	Repressor	0.37	2.2e-16	4.5	0.72	0.22	3	H3k27me3;H3k9me3	2015.978;1380.545	0.638;0.362	-0.33;0.21
TSS-based	cmkc	CAGE	PolyA-	K562	Cytosol	HCP	mars	Repressor	0.37	2.2e-16	4.5	0.71	0.25	3	H3k27me3;H3k9me3	2016.923;1378.19	0.803;0.607	-0.33;0.21
TSS-based	cmkc	CAGE	PolyA-	K562	Cytosol	HCP	randomForest	Repressor	0.37	2.2e-16	4.6	0.71	0.2	3.1	H3k27me3;H3k9me3	2017.724;1377.005	21789.057;18958.788	-0.33;0.21
TSS-based	cmkc	CAGE	PolyA-	K562	Cytosol	HCP	lm	Promoter+Structural	0.74	2.2e-16	3	0.9	0.52	2.6	H3k79me2;H3k36me3;H3k4me3;H2az;H3k9ac;H3k4me2;H3k27ac	729.186;430.483;594.456;319.906;565.144;515.094;348.358	0.359;0.261;0.107;0.091;0.08;0.056;0.047	0.72;0.66;0.68;0.59;0.66;0.65;0.63
TSS-based	cmkc	CAGE	PolyA-	K562	Cytosol	HCP	mars	Promoter+Structural	0.75	2.2e-16	3	0.9	0.53	2.6	H3k79me2;H3k36me3;H2az;H3k27ac;H3k4me2;H3k4me3;H3k9ac	701.094;438.055;316.706;359.976;484.24;649.532;553.083	0.9;0.801;0.701;0.536;0.243;0.036;0	0.72;0.66;0.59;0.63;0.65;0.68;0.66
TSS-based	cmkc	CAGE	PolyA-	K562	Cytosol	HCP	randomForest	Promoter+Structural	0.74	2.2e-16	3	0.9	0.51	2.7	H3k79me2;H3k36me3;H3k4me3;H3k9ac;H3k27ac;H2az;H3k4me2	691.25;417.934;621.146;561.424;377.619;316.133;519.028	9249.575;8508.563;6370.576;5691.622;5082.033;5011.89;4991.551	0.72;0.66;0.68;0.66;0.63;0.59;0.65
TSS-based	cmkc	CAGE	PolyA-	K562	Cytosol	HCP	lm	Promoter+Repressor	0.71	2.2e-16	3.2	0.9	0.46	2.7	H3k4me3;H3k9ac;H2az;H3k4me2;H3k27ac;H3k27me3;H3k9me3	732.13;622.607;462.381;632.679;483.437;323.731;239.244	0.333;0.194;0.149;0.13;0.129;0.064;0	0.68;0.66;0.59;0.65;0.63;-0.33;0.21
TSS-based	cmkc	CAGE	PolyA-	K562	Cytosol	HCP	mars	Promoter+Repressor	0.71	2.2e-16	3.2	0.9	0.47	2.7	H3k4me3;H2az;H3k27me3;H3k9me3;H3k9ac;H3k27ac;H3k4me2	718.497;476.069;320.114;237.656;640.003;514.99;586.242	0.889;0.766;0.666;0.554;0.446;0.287;0	0.68;0.59;-0.33;0.21;0.66;0.63;0.65
TSS-based	cmkc	CAGE	PolyA-	K562	Cytosol	HCP	randomForest	Promoter+Repressor	0.7	2.2e-16	3.2	0.9	0.45	2.8	H3k4me3;H3k9ac;H3k4me2;H3k27ac;H2az;H3k27me3;H3k9me3	796.03;630.703;565.248;479.901;464.281;319.339;238.916	8446.296;7057.195;6570.953;6399.25;5962.889;5249.445;4931.271	0.68;0.66;0.65;0.63;0.59;-0.33;0.21
TSS-based	cmkc	CAGE	PolyA-	K562	Cytosol	HCP	lm	Promoter+Enhancer	0.7	2.2e-16	3.2	0.9	0.47	2.7	H3k4me3;H3k9ac;H4k20me1;H3k27ac;H2az;H3k4me2;H3k9me1;H3k4me1	677.848;587.976;216.266;494.106;444.569;561.747;247.725;262.382	0.261;0.193;0.136;0.135;0.117;0.08;0.065;0.013	0.68;0.66;0.41;0.63;0.59;0.65;0.39;0.49
TSS-based	cmkc	CAGE	PolyA-	K562	Cytosol	HCP	mars	Promoter+Enhancer	0.72	2.2e-16	3.1	0.9	0.49	2.7	H3k4me3;H4k20me1;H3k27ac;H2az;H3k9me1;H3k4me2;H3k9ac;H3k4me1	690.148;216.025;428.427;439.684;247.209;578.646;623.778;268.492	0.935;0.858;0.806;0.754;0.651;0.573;0.367;0.205	0.68;0.41;0.63;0.59;0.39;0.65;0.66;0.49
TSS-based	cmkc	CAGE	PolyA-	K562	Cytosol	HCP	randomForest	Promoter+Enhancer	0.71	2.2e-16	3.2	0.9	0.49	2.7	H3k4me3;H3k9ac;H3k27ac;H4k20me1;H3k4me2;H2az;H3k9me1;H3k4me1	636.999;596.013;485.386;216.283;579.274;464.182;245.996;270.048	7213.239;6274.941;5807.883;5591.812;5588.514;4963.399;4892.148;4394.592	0.68;0.66;0.63;0.41;0.65;0.59;0.39;0.49
TSS-based	cmkc	CAGE	PolyA-	K562	Cytosol	LCP	lm	DNaseI+HM	0.55	2.2e-16	1.9	0.79	0.62	1.8	H3k9ac;H3k79me2;H3k4me3;H3k4me2;Dnase;H3k27ac;H3k36me3;H2az;normalizedCpG;H3k27me3;H4k20me1;H3k9me1;H3k9me3;H3k4me1;Control	197.949;216.832;189.89;141.441;189.59;171.988;357.087;142.245;136.747;146.893;135.605;148.205;121.045;125.001;128.06	0.198;0.194;0.144;0.108;0.099;0.093;0.066;0.049;0.014;0.012;0.01;0.006;0.005;0.004;0	0.5;0.47;0.49;0.45;0.46;0.47;0.41;0.38;0.18;-0.17;0.19;0.24;0.13;0.32;0.11
TSS-based	cmkc	CAGE	PolyA-	K562	Cytosol	LCP	mars	DNaseI+HM	0.56	2.2e-16	1.8	0.8	0.6	1.9	H3k4me3;H3k79me2;H2az;H3k36me3;H3k4me1;Dnase;Control;H3k27ac;normalizedCpG;H3k9ac;H3k27me3;H3k4me2;H3k9me1;H3k9me3;H4k20me1	176.853;224.673;143.888;355.261;126.142;195.936;129.838;177.49;136.777;196.161;143.295;142.551;145.458;121.223;134.627	0.934;0.868;0.777;0.688;0.587;0.47;0.398;0.294;0.184;0.037;0.006;0;0;0;0	0.49;0.47;0.38;0.41;0.32;0.46;0.11;0.47;0.18;0.5;-0.17;0.45;0.24;0.13;0.19
TSS-based	cmkc	CAGE	PolyA-	K562	Cytosol	LCP	randomForest	DNaseI+HM	0.55	2.2e-16	1.9	0.79	0.61	1.8	H3k4me3;H3k9ac;H3k79me2;H3k27ac;H3k4me2;H3k36me3;Dnase;H2az;H4k20me1;normalizedCpG;H3k9me1;Control;H3k4me1;H3k27me3;H3k9me3	190.655;191.983;209.423;173.979;141.578;364.708;192.419;142.604;134.829;136.204;148.461;127.83;126.871;146.259;121.409	1215.093;1143.459;900.453;646.686;624.698;538.642;508.419;374.405;357.581;351.693;334.463;328.621;325.92;302.786;296.717	0.49;0.5;0.47;0.47;0.45;0.41;0.46;0.38;0.19;0.18;0.24;0.11;0.32;-0.17;0.13
TSS-based	cmkc	CAGE	PolyA-	K562	Cytosol	LCP	lm	HM	0.55	2.2e-16	1.9	0.79	0.62	1.8	H3k9ac;H3k79me2;H3k4me3;H3k4me2;H3k27ac;H2az;H3k36me3;H3k27me3;H4k20me1;H3k4me1;H3k9me1;H3k9me3;Control	228.281;244.486;216.43;165.163;192.671;172.326;401.947;164.106;155.785;142.52;167.474;140.017;147.445	0.221;0.207;0.169;0.123;0.114;0.066;0.062;0.011;0.011;0.006;0.006;0.005;0	0.5;0.47;0.49;0.45;0.47;0.38;0.41;-0.17;0.19;0.32;0.24;0.13;0.11
TSS-based	cmkc	CAGE	PolyA-	K562	Cytosol	LCP	mars	HM	0.55	2.2e-16	1.9	0.78	0.6	1.9	H3k79me2;H3k9ac;H3k36me3;H2az;H3k4me1;Control;H3k4me3;H3k4me2;H3k27ac;H3k27me3;H3k9me1;H3k9me3;H4k20me1	243.113;224.252;398.853;175.402;145.146;147.549;218.795;162.817;192.762;164.433;167.254;141.896;156.763	0.918;0.844;0.739;0.587;0.527;0.424;0.313;0.172;0.084;0.025;0;0;0	0.47;0.5;0.41;0.38;0.32;0.11;0.49;0.45;0.47;-0.17;0.24;0.13;0.19
TSS-based	cmkc	CAGE	PolyA-	K562	Cytosol	LCP	randomForest	HM	0.54	2.2e-16	1.9	0.78	0.6	1.8	H3k9ac;H3k4me3;H3k79me2;H3k27ac;H3k4me2;H3k36me3;H2az;H4k20me1;Control;H3k9me1;H3k4me1;H3k9me3;H3k27me3	222.938;218.743;244.176;197.603;161.988;399.7;174.49;156.184;146.714;168.327;145.268;139.858;163.712	1230.607;1218.715;968.188;779.385;687.881;587.784;458.138;413.643;388.25;387.156;382.907;344.302;344.037	0.5;0.49;0.47;0.47;0.45;0.41;0.38;0.19;0.11;0.24;0.32;0.13;-0.17
TSS-based	cmkc	CAGE	PolyA-	K562	Cytosol	LCP	lm	Promoter	0.52	2.2e-16	1.9	0.78	0.58	1.9	H3k9ac;H3k4me3;H3k27ac;H3k4me2;H2az	592.085;533.76;511.792;392.966;453.46	0.336;0.299;0.169;0.149;0.047	0.5;0.49;0.47;0.45;0.38
TSS-based	cmkc	CAGE	PolyA-	K562	Cytosol	LCP	mars	Promoter	0.53	2.2e-16	1.9	0.8	0.58	1.9	H3k9ac;H3k4me3;H2az;H3k27ac;H3k4me2	586.465;530.436;452.042;512.391;401.44	0.853;0.681;0.325;0.165;0	0.5;0.49;0.38;0.47;0.45
TSS-based	cmkc	CAGE	PolyA-	K562	Cytosol	LCP	randomForest	Promoter	0.53	2.2e-16	1.9	0.79	0.56	1.9	H3k4me3;H3k9ac;H3k27ac;H3k4me2;H2az	522.478;596.001;516.254;397.56;450.494	1660.808;1660.763;1497.877;1459.477;1301.486	0.49;0.5;0.47;0.45;0.38
TSS-based	cmkc	CAGE	PolyA-	K562	Cytosol	LCP	lm	Structural	0.39	2.2e-16	2.2	0.67	0.55	1.9	H3k79me2;H3k36me3	1108.165;1256.998	0.939;0.061	0.47;0.41
TSS-based	cmkc	CAGE	PolyA-	K562	Cytosol	LCP	mars	Structural	0.39	2.2e-16	2.2	0.67	0.56	1.9	H3k79me2;H3k36me3	1099.996;1266.273	0.879;0.638	0.47;0.41
TSS-based	cmkc	CAGE	PolyA-	K562	Cytosol	LCP	randomForest	Structural	0.38	2.2e-16	2.2	0.67	0.51	2	H3k79me2;H3k36me3	1109.795;1254.125	4707.408;2937.683	0.47;0.41
TSS-based	cmkc	CAGE	PolyA-	K562	Cytosol	LCP	lm	Enhancer	0.21	2.2e-16	2.3	0.63	0.34	2.2	H3k4me1;H3k9me1;H4k20me1	812.394;824.485;789.207	0.747;0.133;0.12	0.32;0.24;0.19
TSS-based	cmkc	CAGE	PolyA-	K562	Cytosol	LCP	mars	Enhancer	0.21	2.2e-16	2.3	0.62	0.32	2.2	H3k4me1;H3k9me1;H4k20me1	811.725;828.582;784.888	0.861;0.653;0.202	0.32;0.24;0.19
TSS-based	cmkc	CAGE	PolyA-	K562	Cytosol	LCP	randomForest	Enhancer	0.21	2.2e-16	2.3	0.63	0.26	2.3	H3k4me1;H3k9me1;H4k20me1	810.931;827.038;790.532	2790.795;2331.937;2290.06	0.32;0.24;0.19
TSS-based	cmkc	CAGE	PolyA-	K562	Cytosol	LCP	lm	Repressor	0.086	2.2e-16	2.4	0.55	0.19	2.3	H3k9me3;H3k27me3	1095.833;1139.439	0.879;0.121	0.13;-0.17
TSS-based	cmkc	CAGE	PolyA-	K562	Cytosol	LCP	mars	Repressor	0.084	4.4e-16	2.4	0.54	0.18	2.3	H3k9me3;H3k27me3	1103;1138.022	0.768;0.355	0.13;-0.17
TSS-based	cmkc	CAGE	PolyA-	K562	Cytosol	LCP	randomForest	Repressor	0.076	1.2e-13	2.4	0.54	0.094	2.4	H3k9me3;H3k27me3	1100.494;1141.395	3591.181;3210.519	0.13;-0.17
TSS-based	cmkc	CAGE	PolyA-	K562	Cytosol	LCP	lm	Promoter+Structural	0.53	2.2e-16	1.9	0.76	0.61	1.8	H3k9ac;H3k79me2;H3k4me3;H3k4me2;H3k27ac;H3k36me3;H2az	365.666;377.247;342.979;262.493;320.591;560.563;289.231	0.238;0.22;0.192;0.119;0.108;0.067;0.058	0.5;0.47;0.49;0.45;0.47;0.41;0.38
TSS-based	cmkc	CAGE	PolyA-	K562	Cytosol	LCP	mars	Promoter+Structural	0.53	2.2e-16	1.9	0.76	0.6	1.8	H3k9ac;H3k79me2;H3k36me3;H2az;H3k4me3;H3k27ac;H3k4me2	367.827;367.453;576.116;289.596;332.33;324.861;262.153	0.877;0.809;0.67;0.467;0.166;0.028;0	0.5;0.47;0.41;0.38;0.49;0.47;0.45
TSS-based	cmkc	CAGE	PolyA-	K562	Cytosol	LCP	randomForest	Promoter+Structural	0.53	2.2e-16	1.9	0.76	0.6	1.8	H3k4me3;H3k9ac;H3k79me2;H3k27ac;H3k4me2;H3k36me3;H2az	349.706;360.128;375.972;313.85;266.068;564.385;288.117	1546.081;1394.067;1272.592;1094.652;1030.962;941.386;750.709	0.49;0.5;0.47;0.47;0.45;0.41;0.38
TSS-based	cmkc	CAGE	PolyA-	K562	Cytosol	LCP	lm	Promoter+Repressor	0.52	2.2e-16	1.9	0.79	0.59	1.9	H3k9ac;H3k4me3;H3k27ac;H3k4me2;H2az;H3k27me3;H3k9me3	422.038;397.36;383.66;305.338;334.911;358.02;302.843	0.323;0.286;0.164;0.153;0.046;0.017;0.012	0.5;0.49;0.47;0.45;0.38;-0.17;0.13
TSS-based	cmkc	CAGE	PolyA-	K562	Cytosol	LCP	mars	Promoter+Repressor	0.53	2.2e-16	1.9	0.79	0.58	1.9	H3k9ac;H3k4me3;H3k27me3;H2az;H3k27ac;H3k4me2;H3k9me3	433.477;390.628;358.33;333.762;387.809;299.994;302.387	0.85;0.712;0.547;0.222;0.121;0.011;0	0.5;0.49;-0.17;0.38;0.47;0.45;0.13
TSS-based	cmkc	CAGE	PolyA-	K562	Cytosol	LCP	randomForest	Promoter+Repressor	0.53	2.2e-16	1.9	0.79	0.57	1.9	H3k4me3;H3k9ac;H3k27ac;H3k4me2;H2az;H3k9me3;H3k27me3	394.54;432.894;385.502;300.778;331.325;301.451;358.832	1651.082;1601.172;1223.429;1152.124;910.013;721.914;718.249	0.49;0.5;0.47;0.45;0.38;0.13;-0.17
TSS-based	cmkc	CAGE	PolyA-	K562	Cytosol	LCP	lm	Promoter+Enhancer	0.53	2.2e-16	1.9	0.8	0.59	1.9	H3k9ac;H3k4me3;H3k27ac;H3k4me2;H2az;H4k20me1;H3k9me1;H3k4me1	380.684;343.103;336.405;268.357;311.271;297.282;325.936;261.29	0.31;0.274;0.168;0.141;0.05;0.032;0.015;0.011	0.5;0.49;0.47;0.45;0.38;0.19;0.24;0.32
TSS-based	cmkc	CAGE	PolyA-	K562	Cytosol	LCP	mars	Promoter+Enhancer	0.53	2.2e-16	1.9	0.8	0.57	1.9	H3k9ac;H3k4me3;H3k9me1;H2az;H3k27ac;H3k4me1;H3k4me2;H4k20me1	381.661;340.674;326.557;311.072;341.325;258.908;267.296;298.013	0.891;0.792;0.634;0.464;0.207;0.14;0.025;0	0.5;0.49;0.24;0.38;0.47;0.32;0.45;0.19
TSS-based	cmkc	CAGE	PolyA-	K562	Cytosol	LCP	randomForest	Promoter+Enhancer	0.52	2.2e-16	1.9	0.8	0.57	1.9	H3k4me3;H3k9ac;H3k27ac;H3k4me2;H2az;H4k20me1;H3k9me1;H3k4me1	345.829;374.47;335.589;271.646;309.375;297.981;327.675;259.749	1520.67;1362.061;1134.929;1077.259;806.285;726.639;715.96;661.882	0.49;0.5;0.47;0.45;0.38;0.19;0.24;0.32
TSS-based	cmkn	CAGE	PolyA-	K562	Nucleus	all	lm	DNaseI+HM	0.82	2.2e-16	2.1	0.92	0.63	2.2	H3k79me2;H3k36me3;H3k4me3;Dnase;H3k9ac;H2az;H3k27ac;H3k4me2;H4k20me1;normalizedCpG;H3k9me3;H3k27me3;Control;H3k4me1;H3k9me1	654.693;409.012;805.609;501.399;818.884;388.487;496.815;716.724;154.9;233.408;216.243;163.749;137.687;205.419;175.949	0.232;0.158;0.111;0.106;0.103;0.065;0.061;0.054;0.039;0.031;0.019;0.009;0.008;0.003;0.001	0.78;0.69;0.77;0.74;0.77;0.71;0.74;0.76;0.43;0.53;-0.29;-0.31;0.36;0.56;0.38
TSS-based	cmkn	CAGE	PolyA-	K562	Nucleus	all	mars	DNaseI+HM	0.83	2.2e-16	2.1	0.92	0.64	2.2	H3k79me2;Dnase;H3k36me3;H3k9me3;H2az;H4k20me1;H3k9me1;H3k4me1;H3k4me3;normalizedCpG;Control;H3k27ac;H3k27me3;H3k4me2;H3k9ac	625.95;506.762;405.876;214.461;379.271;153.932;176.919;175.583;808.088;254.184;136.442;489.267;162.048;679.2;910.935	0.935;0.871;0.806;0.741;0.677;0.605;0.542;0.455;0.304;0.1;0.041;0;0;0;0	0.78;0.74;0.69;-0.29;0.71;0.43;0.38;0.56;0.77;0.53;0.36;0.74;-0.31;0.76;0.77
TSS-based	cmkn	CAGE	PolyA-	K562	Nucleus	all	randomForest	DNaseI+HM	0.82	2.2e-16	2.1	0.92	0.64	2.2	H3k79me2;H3k4me3;H3k9ac;H3k36me3;H3k27ac;Dnase;H3k4me2;H2az;H4k20me1;normalizedCpG;H3k4me1;H3k9me1;H3k9me3;Control;H3k27me3	580.442;827.222;857.227;404.768;542.861;540.666;632.431;380.102;158.157;244.465;220.296;176.331;214.745;136.389;163.985	9568.039;5313.866;4064.246;3768.994;3529.718;3023.643;2716.887;2245.59;2231.812;2200.02;2000.172;1907.197;1778.695;1755.304;1319.38	0.78;0.77;0.77;0.69;0.74;0.74;0.76;0.71;0.43;0.53;0.56;0.38;-0.29;0.36;-0.31
TSS-based	cmkn	CAGE	PolyA-	K562	Nucleus	all	lm	HM	0.82	2.2e-16	2.1	0.92	0.63	2.2	H3k79me2;H3k36me3;H3k4me3;H3k9ac;H2az;H3k27ac;H3k4me2;H4k20me1;H3k9me3;H3k27me3;Control;H3k4me1;H3k9me1	643.918;447.196;909.545;1079.159;476.25;550.874;720.209;184.394;250.586;186.191;161.465;228.681;214.604	0.251;0.167;0.133;0.127;0.088;0.078;0.065;0.043;0.023;0.011;0.009;0.004;0.002	0.78;0.69;0.77;0.77;0.71;0.74;0.76;0.43;-0.29;-0.31;0.36;0.56;0.38
TSS-based	cmkn	CAGE	PolyA-	K562	Nucleus	all	mars	HM	0.82	2.2e-16	2.1	0.92	0.63	2.2	H3k79me2;H2az;H3k36me3;H3k9me3;H4k20me1;H3k9ac;H3k9me1;H3k4me1;H3k4me3;Control;H3k27ac;H3k27me3;H3k4me2	684.492;492.649;461.336;249.593;184.071;997.367;212.225;229.059;886.313;161.627;517.446;187.234;790.765	0.933;0.865;0.798;0.731;0.65;0.596;0.535;0.415;0.255;0;0;0;0	0.78;0.71;0.69;-0.29;0.43;0.77;0.38;0.56;0.77;0.36;0.74;-0.31;0.76
TSS-based	cmkn	CAGE	PolyA-	K562	Nucleus	all	randomForest	HM	0.82	2.2e-16	2.1	0.92	0.63	2.2	H3k79me2;H3k4me3;H3k36me3;H3k9ac;H3k27ac;H3k4me2;H2az;H4k20me1;H3k4me1;H3k9me1;H3k9me3;Control;H3k27me3	693.184;891.157;462.69;1053.12;525.037;727.322;479.412;185.991;220.017;218.217;249.776;159.799;187.792	9123.134;6029.892;4513.327;4372.435;3834.705;3359.381;2875.839;2596.242;2386.564;2255.334;2072.278;2064.891;1570.948	0.78;0.77;0.69;0.77;0.74;0.76;0.71;0.43;0.56;0.38;-0.29;0.36;-0.31
TSS-based	cmkn	CAGE	PolyA-	K562	Nucleus	all	lm	Promoter	0.79	2.2e-16	2.3	0.9	0.57	2.4	H3k4me3;H3k9ac;H3k27ac;H3k4me2;H2az	1601.177;1858.005;748.779;1134.021;603.127	0.336;0.258;0.161;0.126;0.121	0.77;0.77;0.74;0.76;0.71
TSS-based	cmkn	CAGE	PolyA-	K562	Nucleus	all	mars	Promoter	0.8	2.2e-16	2.3	0.9	0.58	2.4	H3k4me3;H3k9ac;H2az;H3k27ac;H3k4me2	1605.808;1818.297;604.712;763.098;1153.322	0.906;0.792;0.699;0.551;0.388	0.77;0.77;0.71;0.74;0.76
TSS-based	cmkn	CAGE	PolyA-	K562	Nucleus	all	randomForest	Promoter	0.79	2.2e-16	2.3	0.9	0.57	2.4	H3k4me3;H3k9ac;H3k4me2;H3k27ac;H2az	1601.156;1817.19;1147.296;774.771;606.406	9778.47;9116.629;8775.465;8692.256;7524.114	0.77;0.77;0.76;0.74;0.71
TSS-based	cmkn	CAGE	PolyA-	K562	Nucleus	all	lm	Structural	0.77	2.2e-16	2.4	0.89	0.6	2.3	H3k79me2;H3k36me3	3060.876;2642.075	0.716;0.284	0.78;0.69
TSS-based	cmkn	CAGE	PolyA-	K562	Nucleus	all	mars	Structural	0.78	2.2e-16	2.4	0.89	0.6	2.3	H3k79me2;H3k36me3	3115.984;2585.114	0.805;0.61	0.78;0.69
TSS-based	cmkn	CAGE	PolyA-	K562	Nucleus	all	randomForest	Structural	0.77	2.2e-16	2.4	0.89	0.55	2.4	H3k79me2;H3k36me3	3081.292;2618.956	23982.307;19932.264	0.78;0.69
TSS-based	cmkn	CAGE	PolyA-	K562	Nucleus	all	lm	Enhancer	0.57	2.2e-16	3.3	0.8	0.37	2.7	H4k20me1;H3k4me1;H3k9me1	1573.058;2627.247;1586.123	0.47;0.366;0.165	0.43;0.56;0.38
TSS-based	cmkn	CAGE	PolyA-	K562	Nucleus	all	mars	Enhancer	0.57	2.2e-16	3.3	0.8	0.4	2.6	H4k20me1;H3k4me1;H3k9me1	1554.032;2627.76;1607.636	0.897;0.793;0.598	0.43;0.56;0.38
TSS-based	cmkn	CAGE	PolyA-	K562	Nucleus	all	randomForest	Enhancer	0.56	2.2e-16	3.3	0.8	0.36	2.7	H3k4me1;H4k20me1;H3k9me1	2659.09;1542.433;1585.104	14732.473;14421.168;13405.997	0.56;0.43;0.38
TSS-based	cmkn	CAGE	PolyA-	K562	Nucleus	all	lm	Repressor	0.28	2.2e-16	4.1	0.66	0.12	2.9	H3k9me3;H3k27me3	2370.631;2339.494	0.552;0.448	-0.29;-0.31
TSS-based	cmkn	CAGE	PolyA-	K562	Nucleus	all	mars	Repressor	0.29	2.2e-16	4.1	0.66	0.17	2.8	H3k9me3;H3k27me3	2367.561;2338.356	0.838;0.661	-0.29;-0.31
TSS-based	cmkn	CAGE	PolyA-	K562	Nucleus	all	randomForest	Repressor	0.28	2.2e-16	4.2	0.65	0.099	3	H3k9me3;H3k27me3	2368.577;2341.625	15539.11;14521.519	-0.29;-0.31
TSS-based	cmkn	CAGE	PolyA-	K562	Nucleus	all	lm	Promoter+Structural	0.81	2.2e-16	2.2	0.91	0.61	2.3	H3k79me2;H3k36me3;H3k4me3;H3k9ac;H2az;H3k27ac;H3k4me2	853.756;513.195;1229.158;1254.338;565.645;703.089;891.955	0.312;0.159;0.148;0.139;0.094;0.075;0.074	0.78;0.69;0.77;0.77;0.71;0.74;0.76
TSS-based	cmkn	CAGE	PolyA-	K562	Nucleus	all	mars	Promoter+Structural	0.81	2.2e-16	2.2	0.91	0.62	2.3	H3k79me2;H2az;H3k36me3;H3k4me3;H3k9ac;H3k27ac;H3k4me2	846.05;553.009;512.075;1222.077;1246.621;643.767;988.969	0.907;0.815;0.722;0.528;0.345;0.156;0.07	0.78;0.71;0.69;0.77;0.77;0.74;0.76
TSS-based	cmkn	CAGE	PolyA-	K562	Nucleus	all	randomForest	Promoter+Structural	0.81	2.2e-16	2.2	0.91	0.62	2.3	H3k79me2;H3k4me3;H3k9ac;H3k36me3;H3k27ac;H3k4me2;H2az	799.964;1201.863;1378.656;512.29;636.486;910.08;572.766	10545.104;7747.377;6438.591;6222.853;5814.832;4989.895;4223.806	0.78;0.77;0.77;0.69;0.74;0.76;0.71
TSS-based	cmkn	CAGE	PolyA-	K562	Nucleus	all	lm	Promoter+Repressor	0.8	2.2e-16	2.3	0.92	0.58	2.3	H3k4me3;H3k9ac;H3k27ac;H2az;H3k4me2;H3k9me3;H3k27me3	1306.795;1358.694;848.675;719.855;961.163;431.74;357.937	0.315;0.248;0.165;0.116;0.109;0.032;0.014	0.77;0.77;0.74;0.71;0.76;-0.29;-0.31
TSS-based	cmkn	CAGE	PolyA-	K562	Nucleus	all	mars	Promoter+Repressor	0.8	2.2e-16	2.2	0.91	0.59	2.3	H3k4me3;H3k27ac;H3k9me3;H2az;H3k9ac;H3k4me2;H3k27me3	1302.846;824.819;428.968;741.645;1315.306;1018.117;352.119	0.915;0.805;0.745;0.652;0.559;0.328;0.125	0.77;0.74;-0.29;0.71;0.77;0.76;-0.31
TSS-based	cmkn	CAGE	PolyA-	K562	Nucleus	all	randomForest	Promoter+Repressor	0.8	2.2e-16	2.3	0.92	0.58	2.4	H3k4me3;H3k9ac;H3k27ac;H3k4me2;H2az;H3k9me3;H3k27me3	1241.141;1330.786;862.13;1037.246;722.933;428.888;361.402	9749.721;8212.602;7532.72;6955.726;5562.457;4312.046;3227.41	0.77;0.77;0.74;0.76;0.71;-0.29;-0.31
TSS-based	cmkn	CAGE	PolyA-	K562	Nucleus	all	lm	Promoter+Enhancer	0.8	2.2e-16	2.3	0.91	0.58	2.3	H3k4me3;H3k9ac;H3k27ac;H2az;H3k4me2;H4k20me1;H3k9me1;H3k4me1	1085.799;1192.538;885.77;783.289;939.834;328.951;357.763;429.483	0.292;0.224;0.154;0.107;0.103;0.093;0.017;0.01	0.77;0.77;0.74;0.71;0.76;0.43;0.38;0.56
TSS-based	cmkn	CAGE	PolyA-	K562	Nucleus	all	mars	Promoter+Enhancer	0.8	2.2e-16	2.3	0.91	0.59	2.3	H3k4me3;H3k9ac;H4k20me1;H2az;H3k9me1;H3k4me2;H3k4me1;H3k27ac	1118.295;1246.996;327.804;749.416;357.852;929.332;418.191;855.181	0.936;0.867;0.809;0.7;0.606;0.505;0.423;0.276	0.77;0.77;0.43;0.71;0.38;0.76;0.56;0.74
TSS-based	cmkn	CAGE	PolyA-	K562	Nucleus	all	randomForest	Promoter+Enhancer	0.8	2.2e-16	2.3	0.91	0.59	2.3	H3k4me3;H3k9ac;H3k27ac;H3k4me2;H2az;H4k20me1;H3k4me1;H3k9me1	1171.006;1209.464;852.293;919.062;737.646;323.736;436.455;353.788	8758.738;7202.586;6551.852;5930.624;4836.318;4714.468;4055.617;3857.16	0.77;0.77;0.74;0.76;0.71;0.43;0.56;0.38
TSS-based	cmkn	CAGE	PolyA-	K562	Nucleus	HCP	lm	DNaseI+HM	0.75	2.2e-16	2.6	0.91	0.55	2.4	H3k79me2;H3k36me3;Dnase;H3k4me3;H3k9ac;H2az;H3k27me3;H3k27ac;H4k20me1;H3k4me2;Control;normalizedCpG;H3k9me1;H3k9me3;H3k4me1	382.613;266.252;299.921;404.054;481.766;202.457;141.091;293.928;100.41;324.897;94.713;113.855;112.453;104.608;126.157	0.236;0.168;0.144;0.106;0.078;0.065;0.059;0.044;0.036;0.035;0.016;0.009;0.003;0.001;0	0.71;0.64;0.65;0.68;0.67;0.6;-0.34;0.65;0.35;0.66;0.36;0.14;0.35;0.21;0.47
TSS-based	cmkn	CAGE	PolyA-	K562	Nucleus	HCP	mars	DNaseI+HM	0.76	2.2e-16	2.5	0.91	0.56	2.4	H3k79me2;Dnase;H3k27me3;H2az;H3k36me3;H3k9me1;H3k4me1;H3k9me3;H4k20me1;H3k4me3;normalizedCpG;Control;H3k27ac;H3k4me2;H3k9ac	436.631;289.635;135.551;230.049;253.637;114.021;132.64;105.733;101.114;394.977;114.284;92.188;286.031;318.579;445.305	0.943;0.886;0.817;0.731;0.669;0.611;0.56;0.469;0.405;0.313;0.229;0.101;0.021;0;0	0.71;0.65;-0.34;0.6;0.64;0.35;0.47;0.21;0.35;0.68;0.14;0.36;0.65;0.66;0.67
TSS-based	cmkn	CAGE	PolyA-	K562	Nucleus	HCP	randomForest	DNaseI+HM	0.76	2.2e-16	2.5	0.91	0.56	2.3	H3k79me2;H3k36me3;H3k4me3;Dnase;H3k9ac;H3k27ac;H2az;H3k27me3;H3k4me2;normalizedCpG;H3k4me1;H3k9me3;H4k20me1;H3k9me1;Control	432.952;237.065;425.428;291.011;414.569;297.677;209.135;142.826;345.103;113.969;124.472;105.847;99.903;114.617;94.684	6590.3;4384.17;3231.532;3146.575;2696.447;2357.235;2130.149;2125.194;2059.233;1930.624;1894.872;1864.14;1842.594;1761.131;1736.004	0.71;0.64;0.68;0.65;0.67;0.65;0.6;-0.34;0.66;0.14;0.47;0.21;0.35;0.35;0.36
TSS-based	cmkn	CAGE	PolyA-	K562	Nucleus	HCP	lm	HM	0.74	2.2e-16	2.6	0.9	0.54	2.4	H3k79me2;H3k36me3;H3k4me3;H3k9ac;H2az;H3k27ac;H3k27me3;H3k4me2;H4k20me1;Control;H3k9me1;H3k9me3;H3k4me1	469.186;270.955;456.651;461.967;266.803;309.328;157.923;412.823;118.037;108.648;131.24;123.583;150.819	0.26;0.188;0.128;0.095;0.091;0.069;0.061;0.043;0.04;0.02;0.004;0.001;0	0.71;0.64;0.68;0.67;0.6;0.65;-0.34;0.66;0.35;0.36;0.35;0.21;0.47
TSS-based	cmkn	CAGE	PolyA-	K562	Nucleus	HCP	mars	HM	0.75	2.2e-16	2.6	0.91	0.54	2.4	H3k79me2;H2az;H3k27me3;H3k36me3;H3k9me1;H3k4me1;H3k9ac;H4k20me1;H3k9me3;Control;H3k4me3;H3k27ac;H3k4me2	450.039;266.038;158.778;289.801;132.472;146.3;463.3;119.136;125.321;109.225;455.336;321.002;401.114	0.939;0.878;0.816;0.749;0.675;0.614;0.523;0.45;0.389;0.279;0.12;0.024;0	0.71;0.6;-0.34;0.64;0.35;0.47;0.67;0.35;0.21;0.36;0.68;0.65;0.66
TSS-based	cmkn	CAGE	PolyA-	K562	Nucleus	HCP	randomForest	HM	0.75	2.2e-16	2.6	0.91	0.55	2.4	H3k79me2;H3k36me3;H3k4me3;H3k9ac;H3k27ac;H2az;H3k27me3;H3k4me2;H3k4me1;H4k20me1;H3k9me3;H3k9me1;Control	453.568;298.394;480.045;456.483;309.72;257.99;159.808;389.008;147.57;117.52;124.483;131.699;111.42	6460.862;4831.697;3836.068;3120.047;2889.673;2658.955;2478.149;2476.409;2223.369;2195.25;2152.375;2092.23;2074.651	0.71;0.64;0.68;0.67;0.65;0.6;-0.34;0.66;0.47;0.35;0.21;0.35;0.36
TSS-based	cmkn	CAGE	PolyA-	K562	Nucleus	HCP	lm	Promoter	0.7	2.2e-16	2.8	0.9	0.47	2.5	H3k4me3;H3k9ac;H3k27ac;H2az;H3k4me2	862.434;938.574;529.522;411.091;640.313	0.356;0.225;0.193;0.133;0.093	0.68;0.67;0.65;0.6;0.66
TSS-based	cmkn	CAGE	PolyA-	K562	Nucleus	HCP	mars	Promoter	0.71	2.2e-16	2.8	0.9	0.48	2.5	H3k4me3;H3k27ac;H2az;H3k4me2;H3k9ac	839.057;548.521;412.9;654.43;928.327	0.897;0.772;0.69;0.402;0.311	0.68;0.65;0.6;0.66;0.67
TSS-based	cmkn	CAGE	PolyA-	K562	Nucleus	HCP	randomForest	Promoter	0.7	2.2e-16	2.8	0.9	0.47	2.5	H3k4me3;H3k9ac;H3k27ac;H3k4me2;H2az	846.971;898.124;553.175;670.598;413.75	7908.089;7549.468;7468.703;7101.673;6557.739	0.68;0.67;0.65;0.66;0.6
TSS-based	cmkn	CAGE	PolyA-	K562	Nucleus	HCP	lm	Structural	0.7	2.2e-16	2.8	0.88	0.5	2.4	H3k79me2;H3k36me3	1720.571;1542.012	0.663;0.337	0.71;0.64
TSS-based	cmkn	CAGE	PolyA-	K562	Nucleus	HCP	mars	Structural	0.71	2.2e-16	2.8	0.88	0.52	2.4	H3k79me2;H3k36me3	1716.051;1551.677	0.857;0.714	0.71;0.64
TSS-based	cmkn	CAGE	PolyA-	K562	Nucleus	HCP	randomForest	Structural	0.69	2.2e-16	2.9	0.87	0.45	2.6	H3k79me2;H3k36me3	1716.354;1548.896	18858.535;17606.692	0.71;0.64
TSS-based	cmkn	CAGE	PolyA-	K562	Nucleus	HCP	lm	Enhancer	0.48	2.2e-16	3.6	0.78	0.28	2.7	H4k20me1;H3k4me1;H3k9me1	887.333;1486.674;964.518	0.47;0.28;0.25	0.35;0.47;0.35
TSS-based	cmkn	CAGE	PolyA-	K562	Nucleus	HCP	mars	Enhancer	0.48	2.2e-16	3.6	0.77	0.31	2.7	H4k20me1;H3k4me1;H3k9me1	885.947;1485.797;965.987	0.89;0.77;0.606	0.35;0.47;0.35
TSS-based	cmkn	CAGE	PolyA-	K562	Nucleus	HCP	randomForest	Enhancer	0.47	2.2e-16	3.7	0.77	0.25	2.8	H3k9me1;H3k4me1;H4k20me1	965.364;1491.777;881.024	11967.825;11962.741;11861.414	0.35;0.47;0.35
TSS-based	cmkn	CAGE	PolyA-	K562	Nucleus	HCP	lm	Repressor	0.38	2.2e-16	3.9	0.73	0.24	2.7	H3k27me3;H3k9me3	1974.097;1370.524	0.688;0.312	-0.34;0.21
TSS-based	cmkn	CAGE	PolyA-	K562	Nucleus	HCP	mars	Repressor	0.39	2.2e-16	3.9	0.73	0.29	2.7	H3k27me3;H3k9me3	1976.876;1369.832	0.819;0.638	-0.34;0.21
TSS-based	cmkn	CAGE	PolyA-	K562	Nucleus	HCP	randomForest	Repressor	0.39	2.2e-16	3.9	0.73	0.21	2.9	H3k27me3;H3k9me3	1973.041;1369.02	19139.173;16165.791	-0.34;0.21
TSS-based	cmkn	CAGE	PolyA-	K562	Nucleus	HCP	lm	Promoter+Structural	0.73	2.2e-16	2.6	0.9	0.52	2.4	H3k79me2;H3k36me3;H3k4me3;H3k9ac;H2az;H3k27ac;H3k4me2	588.895;377.883;632.315;627.006;308.981;402.504;477.421	0.334;0.191;0.143;0.106;0.099;0.082;0.045	0.71;0.64;0.68;0.67;0.6;0.65;0.66
TSS-based	cmkn	CAGE	PolyA-	K562	Nucleus	HCP	mars	Promoter+Structural	0.75	2.2e-16	2.6	0.91	0.54	2.4	H3k79me2;H2az;H3k36me3;H3k9ac;H3k27ac;H3k4me2;H3k4me3	592.164;306.986;383.594;625.783;418.683;493.316;595.465	0.896;0.792;0.666;0.297;0.049;0.032;0	0.71;0.6;0.64;0.67;0.65;0.66;0.68
TSS-based	cmkn	CAGE	PolyA-	K562	Nucleus	HCP	randomForest	Promoter+Structural	0.74	2.2e-16	2.6	0.9	0.53	2.4	H3k79me2;H3k36me3;H3k4me3;H3k9ac;H3k27ac;H2az;H3k4me2	614.796;383.225;608.294;595.076;425.329;311.467;475.663	7634.902;6808.182;5775.851;5083.691;4642.296;4276.098;4201.362	0.71;0.64;0.68;0.67;0.65;0.6;0.66
TSS-based	cmkn	CAGE	PolyA-	K562	Nucleus	HCP	lm	Promoter+Repressor	0.71	2.2e-16	2.8	0.9	0.48	2.5	H3k4me3;H3k9ac;H3k27ac;H2az;H3k27me3;H3k4me2;H3k9me3	690.57;714.152;481.664;412.915;318.248;559.909;233.943	0.322;0.204;0.162;0.132;0.092;0.087;0.001	0.68;0.67;0.65;0.6;-0.34;0.66;0.21
TSS-based	cmkn	CAGE	PolyA-	K562	Nucleus	HCP	mars	Promoter+Repressor	0.72	2.2e-16	2.7	0.9	0.5	2.5	H3k4me3;H3k27me3;H2az;H3k9ac;H3k9me3;H3k4me2;H3k27ac	700.154;314.055;443.528;659.679;234.557;575.939;482.981	0.913;0.826;0.74;0.653;0.385;0.291;0.163	0.68;-0.34;0.6;0.67;0.21;0.66;0.65
TSS-based	cmkn	CAGE	PolyA-	K562	Nucleus	HCP	randomForest	Promoter+Repressor	0.71	2.2e-16	2.8	0.9	0.49	2.5	H3k4me3;H3k9ac;H3k27ac;H3k4me2;H2az;H3k27me3;H3k9me3	683.044;704.58;484.076;561.41;426.989;315.805;234.209	7311.013;6356.748;5872.374;5123.957;4849.401;4812.199;3989.638	0.68;0.67;0.65;0.66;0.6;-0.34;0.21
TSS-based	cmkn	CAGE	PolyA-	K562	Nucleus	HCP	lm	Promoter+Enhancer	0.71	2.2e-16	2.8	0.9	0.48	2.5	H3k4me3;H3k9ac;H3k27ac;H2az;H4k20me1;H3k4me2;H3k9me1;H3k4me1	627.422;637.63;489.889;416.912;212.294;533.434;236.018;259.289	0.317;0.206;0.184;0.122;0.079;0.073;0.015;0.004	0.68;0.67;0.65;0.6;0.35;0.66;0.35;0.47
TSS-based	cmkn	CAGE	PolyA-	K562	Nucleus	HCP	mars	Promoter+Enhancer	0.72	2.2e-16	2.7	0.9	0.5	2.5	H3k4me3;H3k27ac;H2az;H4k20me1;H3k9me1;H3k9ac;H3k4me2;H3k4me1	632.707;499.447;410.867;211.901;237.55;643.396;506.889;270.99	0.937;0.874;0.803;0.722;0.627;0.515;0.4;0.286	0.68;0.65;0.6;0.35;0.35;0.67;0.66;0.47
TSS-based	cmkn	CAGE	PolyA-	K562	Nucleus	HCP	randomForest	Promoter+Enhancer	0.72	2.2e-16	2.7	0.9	0.5	2.5	H3k4me3;H3k9ac;H3k27ac;H3k4me2;H2az;H4k20me1;H3k4me1;H3k9me1	661.105;622.11;506.601;494.196;413.14;211.143;273.266;233.212	6444.482;5768.487;5445.934;4771.596;4313.137;4098.155;3769.93;3742.697	0.68;0.67;0.65;0.66;0.6;0.35;0.47;0.35
TSS-based	cmkn	CAGE	PolyA-	K562	Nucleus	LCP	lm	DNaseI+HM	0.58	2.2e-16	1.7	0.76	0.6	1.5	H3k9ac;H3k4me3;H3k79me2;Dnase;H3k4me2;H3k27ac;H3k36me3;H2az;H4k20me1;H3k27me3;normalizedCpG;H3k9me1;H3k4me1;Control;H3k9me3	217.503;211.957;331.54;182.649;157.214;174.58;616.751;162.357;169.888;227.926;165.422;186.18;147.96;151.165;155.465	0.199;0.147;0.142;0.13;0.118;0.1;0.081;0.036;0.025;0.011;0.005;0.003;0.002;0.001;0	0.49;0.46;0.52;0.42;0.44;0.46;0.5;0.33;0.21;-0.19;0.18;0.27;0.33;0.2;0.07
TSS-based	cmkn	CAGE	PolyA-	K562	Nucleus	LCP	mars	DNaseI+HM	0.57	2.2e-16	1.7	0.76	0.6	1.6	H3k9ac;H3k36me3;Dnase;H3k79me2;H3k4me1;H3k4me3;H3k9me1;H4k20me1;H3k27me3;H3k9me3;H3k4me2;normalizedCpG;Control;H2az;H3k27ac	220.309;612.104;184.696;321.254;146.555;209.677;184.959;175.433;231.036;154.924;159.611;164.957;151.48;160.651;179.591	0.95;0.9;0.85;0.801;0.746;0.646;0.6;0.533;0.374;0.275;0.11;0.04;0;0;0	0.49;0.5;0.42;0.52;0.33;0.46;0.27;0.21;-0.19;0.07;0.44;0.18;0.2;0.33;0.46
TSS-based	cmkn	CAGE	PolyA-	K562	Nucleus	LCP	randomForest	DNaseI+HM	0.58	2.2e-16	1.7	0.76	0.6	1.5	H3k9ac;H3k4me3;H3k27ac;H3k36me3;H3k79me2;H3k4me2;Dnase;H4k20me1;H3k9me1;H2az;H3k27me3;H3k4me1;normalizedCpG;Control;H3k9me3	214.527;212.009;176.63;613.056;324.967;157.494;186.821;173.147;188.402;160.242;232.383;148.169;164.756;151.518;153.334	1214.83;1086.298;697.627;643.075;615.807;604.375;575.236;397.794;364.091;343.839;343.444;339.927;336.866;336.075;316.255	0.49;0.46;0.46;0.5;0.52;0.44;0.42;0.21;0.27;0.33;-0.19;0.33;0.18;0.2;0.07
TSS-based	cmkn	CAGE	PolyA-	K562	Nucleus	LCP	lm	HM	0.57	2.2e-16	1.7	0.76	0.6	1.5	H3k9ac;H3k4me3;H3k79me2;H3k4me2;H3k27ac;H3k36me3;H2az;H4k20me1;H3k27me3;H3k4me1;H3k9me1;Control;H3k9me3	253.128;233.605;363.948;184.528;198.762;654.855;187.785;194.01;248.961;169.141;209.085;173.351;178.743	0.233;0.173;0.153;0.137;0.129;0.078;0.052;0.025;0.01;0.003;0.003;0.002;0	0.49;0.46;0.52;0.44;0.46;0.5;0.33;0.21;-0.19;0.33;0.27;0.2;0.07
TSS-based	cmkn	CAGE	PolyA-	K562	Nucleus	LCP	mars	HM	0.57	2.2e-16	1.7	0.75	0.6	1.6	H3k9ac;H3k36me3;H3k4me3;H3k9me1;H4k20me1;H3k4me1;H3k79me2;H2az;Control;H3k27me3;H3k9me3;H3k27ac;H3k4me2	246.227;658.912;238.704;206.593;196.085;167.364;359.064;187.458;174.053;250.93;180.802;198.087;184.001	0.942;0.884;0.815;0.739;0.657;0.561;0.467;0.352;0.265;0.141;0.081;0;0	0.49;0.5;0.46;0.27;0.21;0.33;0.52;0.33;0.2;-0.19;0.07;0.46;0.44
TSS-based	cmkn	CAGE	PolyA-	K562	Nucleus	LCP	randomForest	HM	0.58	2.2e-16	1.7	0.76	0.6	1.6	H3k9ac;H3k4me3;H3k27ac;H3k79me2;H3k36me3;H3k4me2;H4k20me1;H2az;H3k9me1;H3k4me1;H3k27me3;Control;H3k9me3	248.456;237.813;200.049;365.707;651.118;181.285;197.193;188.838;205.704;168.168;250.392;173.851;179.718	1340.336;1147.869;745.187;713.775;695.802;676.534;446.19;444.453;411.724;403.623;399.321;389.181;359.364	0.49;0.46;0.46;0.52;0.5;0.44;0.21;0.33;0.27;0.33;-0.19;0.2;0.07
TSS-based	cmkn	CAGE	PolyA-	K562	Nucleus	LCP	lm	Promoter	0.47	2.2e-16	1.9	0.7	0.56	1.6	H3k9ac;H3k4me3;H3k27ac;H3k4me2;H2az	771.871;668.295;632.276;493.695;580.211	0.35;0.252;0.182;0.18;0.035	0.49;0.46;0.46;0.44;0.33
TSS-based	cmkn	CAGE	PolyA-	K562	Nucleus	LCP	mars	Promoter	0.48	2.2e-16	1.9	0.71	0.56	1.6	H3k9ac;H3k4me3;H2az;H3k27ac;H3k4me2	765.973;667.863;580.763;635.865;493.999	0.88;0.676;0.519;0.025;0	0.49;0.46;0.33;0.46;0.44
TSS-based	cmkn	CAGE	PolyA-	K562	Nucleus	LCP	randomForest	Promoter	0.46	2.2e-16	1.9	0.7	0.54	1.6	H3k9ac;H3k4me3;H3k27ac;H3k4me2;H2az	769.764;669.571;635.322;492.754;577.168	1610.598;1593.299;1537.421;1402.172;1230.6	0.49;0.46;0.46;0.44;0.33
TSS-based	cmkn	CAGE	PolyA-	K562	Nucleus	LCP	lm	Structural	0.49	2.2e-16	1.9	0.72	0.5	1.7	H3k79me2;H3k36me3	1336.046;1721.733	0.915;0.085	0.52;0.5
TSS-based	cmkn	CAGE	PolyA-	K562	Nucleus	LCP	mars	Structural	0.49	2.2e-16	1.9	0.72	0.51	1.7	H3k79me2;H3k36me3	1356.839;1699.592	0.818;0.635	0.52;0.5
TSS-based	cmkn	CAGE	PolyA-	K562	Nucleus	LCP	randomForest	Structural	0.49	2.2e-16	1.9	0.72	0.48	1.7	H3k79me2;H3k36me3	1353.57;1700.098	4359.006;3143.31	0.52;0.5
TSS-based	cmkn	CAGE	PolyA-	K562	Nucleus	LCP	lm	Enhancer	0.26	2.2e-16	2.2	0.63	0.34	1.8	H3k4me1;H4k20me1;H3k9me1	1011.582;1011.499;1075.478	0.751;0.157;0.092	0.33;0.21;0.27
TSS-based	cmkn	CAGE	PolyA-	K562	Nucleus	LCP	mars	Enhancer	0.24	2.2e-16	2.2	0.63	0.33	1.8	H3k4me1;H4k20me1;H3k9me1	1010.433;1009.246;1076.325	0.855;0.674;0.254	0.33;0.21;0.27
TSS-based	cmkn	CAGE	PolyA-	K562	Nucleus	LCP	randomForest	Enhancer	0.26	2.2e-16	2.2	0.64	0.26	1.9	H3k4me1;H3k9me1;H4k20me1	1012.772;1075.599;1009.933	2783.369;2305.808;2278.178	0.33;0.27;0.21
TSS-based	cmkn	CAGE	PolyA-	K562	Nucleus	LCP	lm	Repressor	0.06	3.5e-09	2.4	0.53	0.086	1.9	H3k9me3;H3k27me3	1435.279;1720.689	0.829;0.171	0.07;-0.19
TSS-based	cmkn	CAGE	PolyA-	K562	Nucleus	LCP	mars	Repressor	0.058	1e-08	2.4	0.53	0.18	1.9	H3k9me3;H3k27me3	1433.325;1721.362	0.775;0.55	0.07;-0.19
TSS-based	cmkn	CAGE	PolyA-	K562	Nucleus	LCP	randomForest	Repressor	0.062	1.6e-09	2.4	0.53	0.12	2	H3k27me3;H3k9me3	1722.564;1432.773	3701.33;3537.463	-0.19;0.07
TSS-based	cmkn	CAGE	PolyA-	K562	Nucleus	LCP	lm	Promoter+Structural	0.57	2.2e-16	1.7	0.76	0.59	1.6	H3k9ac;H3k4me3;H3k79me2;H3k4me2;H3k27ac;H3k36me3;H2az	415.565;383.265;527.765;300.868;342.202;905.419;334.892	0.246;0.19;0.167;0.139;0.122;0.09;0.045	0.49;0.46;0.52;0.44;0.46;0.5;0.33
TSS-based	cmkn	CAGE	PolyA-	K562	Nucleus	LCP	mars	Promoter+Structural	0.57	2.2e-16	1.7	0.76	0.59	1.6	H3k9ac;H3k36me3;H3k4me3;H3k79me2;H3k4me2;H2az;H3k27ac	409.405;904.472;387.072;534.601;298.338;335.399;340.363	0.876;0.782;0.677;0.465;0.202;0.029;0	0.49;0.5;0.46;0.52;0.44;0.33;0.46
TSS-based	cmkn	CAGE	PolyA-	K562	Nucleus	LCP	randomForest	Promoter+Structural	0.57	2.2e-16	1.7	0.76	0.59	1.6	H3k9ac;H3k4me3;H3k27ac;H3k36me3;H3k79me2;H3k4me2;H2az	414.022;384.7;341.395;903.733;532.368;299.133;335.674	1501.815;1458.019;1132.959;1078.357;1051.987;984.513;738.74	0.49;0.46;0.46;0.5;0.52;0.44;0.33
TSS-based	cmkn	CAGE	PolyA-	K562	Nucleus	LCP	lm	Promoter+Repressor	0.47	2.2e-16	1.9	0.7	0.56	1.6	H3k9ac;H3k4me3;H3k27ac;H3k4me2;H2az;H3k27me3;H3k9me3	541.11;482.216;457.633;353.579;390.137;570.373;408.472	0.338;0.247;0.179;0.178;0.039;0.016;0.004	0.49;0.46;0.46;0.44;0.33;-0.19;0.07
TSS-based	cmkn	CAGE	PolyA-	K562	Nucleus	LCP	mars	Promoter+Repressor	0.49	2.2e-16	1.9	0.71	0.57	1.6	H3k9ac;H3k4me3;H3k27me3;H2az;H3k9me3;H3k27ac;H3k4me2	540.941;476.787;573.801;387.466;407.105;452.754;362.942	0.913;0.766;0.652;0.55;0.268;0.083;0	0.49;0.46;-0.19;0.33;0.07;0.46;0.44
TSS-based	cmkn	CAGE	PolyA-	K562	Nucleus	LCP	randomForest	Promoter+Repressor	0.48	2.2e-16	1.9	0.7	0.55	1.6	H3k9ac;H3k4me3;H3k27ac;H3k4me2;H3k27me3;H2az;H3k9me3	536.743;481.902;463.731;354.038;570.729;388.055;408.63	1642.866;1503.1;1176.769;1079.904;899.776;859.221;726.361	0.49;0.46;0.46;0.44;-0.19;0.33;0.07
TSS-based	cmkn	CAGE	PolyA-	K562	Nucleus	LCP	lm	Promoter+Enhancer	0.49	2.2e-16	1.9	0.73	0.57	1.6	H3k9ac;H3k4me3;H3k27ac;H3k4me2;H4k20me1;H2az;H3k9me1;H3k4me1	479.443;433.186;400.255;330.207;397.695;394.631;440.038;344.551	0.321;0.227;0.171;0.17;0.051;0.037;0.012;0.01	0.49;0.46;0.46;0.44;0.21;0.33;0.27;0.33
TSS-based	cmkn	CAGE	PolyA-	K562	Nucleus	LCP	mars	Promoter+Enhancer	0.5	2.2e-16	1.9	0.74	0.56	1.6	H3k9ac;H4k20me1;H3k4me3;H3k4me1;H2az;H3k27ac;H3k4me2;H3k9me1	475.669;394.248;428.951;348.116;395.871;406.067;324.814;445.34	0.909;0.797;0.696;0.526;0.32;0.17;0.036;0	0.49;0.21;0.46;0.33;0.33;0.46;0.44;0.27
TSS-based	cmkn	CAGE	PolyA-	K562	Nucleus	LCP	randomForest	Promoter+Enhancer	0.49	2.2e-16	1.9	0.73	0.56	1.6	H3k9ac;H3k4me3;H3k27ac;H3k4me2;H2az;H4k20me1;H3k9me1;H3k4me1	478.294;429.804;395.95;338.322;393.284;394.488;443.005;346.761	1488.047;1381;1067.953;1063.762;776.723;776.015;735.965;676.261	0.49;0.46;0.46;0.44;0.33;0.21;0.27;0.33
TSS-based	cmnc	CAGE	PolyA-	Nhek	Cytosol	all	lm	DNaseI+HM	0.82	2.2e-16	2.2	0.92	0.56	2.1	H3k9ac;H4k20me1;H3k36me3;H3k27ac;H3k4me3;Dnase;H3k27me3;H3k9me1;H3k4me2;normalizedCpG;H3k4me1;Control	1244.498;181.317;532.846;857.101;1020.458;593.377;220.81;191.143;581.592;220.894;246.103;159.266	0.185;0.162;0.159;0.132;0.125;0.103;0.042;0.041;0.029;0.013;0.007;0.001	0.79;0.51;0.7;0.75;0.77;0.7;-0.38;0.5;0.72;0.48;0.57;0.19
TSS-based	cmnc	CAGE	PolyA-	Nhek	Cytosol	all	mars	DNaseI+HM	0.82	2.2e-16	2.2	0.92	0.56	2.1	H3k9ac;H3k36me3;Dnase;H4k20me1;normalizedCpG;H3k4me3;Control;H3k27me3;H3k4me2;H3k4me1;H3k27ac;H3k9me1	1229.931;587.333;586.28;180.724;213.231;977.577;158.611;206.259;658.154;250.348;814.27;186.06	0.935;0.864;0.799;0.74;0.688;0.61;0.505;0.394;0.25;0.137;0;0	0.79;0.7;0.7;0.51;0.48;0.77;0.19;-0.38;0.72;0.57;0.75;0.5
TSS-based	cmnc	CAGE	PolyA-	Nhek	Cytosol	all	randomForest	DNaseI+HM	0.82	2.2e-16	2.2	0.92	0.55	2.1	H3k9ac;H3k27ac;H3k36me3;H4k20me1;H3k4me3;Dnase;normalizedCpG;H3k27me3;H3k9me1;H3k4me2;Control;H3k4me1	1298.509;805.085;509.07;179.704;1019.789;589.808;227.24;206.607;184.685;627.75;158.678;242.706	4638.073;4051.69;3959.03;3124.554;2722.539;2548.303;2257.524;2060.084;2040.608;1960.486;1792.447;1784.834	0.79;0.75;0.7;0.51;0.77;0.7;0.48;-0.38;0.5;0.72;0.19;0.57
TSS-based	cmnc	CAGE	PolyA-	Nhek	Cytosol	all	lm	HM	0.81	2.2e-16	2.3	0.92	0.54	2.1	H3k27ac;H3k36me3;H3k9ac;H4k20me1;H3k4me3;H3k9me1;H3k27me3;H3k4me2;H3k4me1;Control	853.121;618.792;1599.096;221.578;1124.95;228.251;244.937;644.046;315.697;199.251	0.204;0.197;0.187;0.155;0.131;0.046;0.043;0.027;0.009;0.001	0.75;0.7;0.79;0.51;0.77;0.5;-0.38;0.72;0.57;0.19
TSS-based	cmnc	CAGE	PolyA-	Nhek	Cytosol	all	mars	HM	0.81	2.2e-16	2.2	0.92	0.54	2.1	H3k36me3;H3k9ac;H4k20me1;H3k27ac;H3k4me3;H3k27me3;H3k4me1;Control;H3k4me2;H3k9me1	638.518;1572.846;219.708;884.514;1080.847;260.68;312.119;198.707;651.871;228.187	0.858;0.798;0.727;0.647;0.612;0.463;0.309;0.097;0;0	0.7;0.79;0.51;0.75;0.77;-0.38;0.57;0.19;0.72;0.5
TSS-based	cmnc	CAGE	PolyA-	Nhek	Cytosol	all	randomForest	HM	0.81	2.2e-16	2.3	0.92	0.53	2.2	H3k9ac;H3k27ac;H3k36me3;H4k20me1;H3k4me3;H3k9me1;H3k27me3;H3k4me2;Control;H3k4me1	1543.033;886.614;630.938;218.231;1117.247;238.036;258.319;677.275;198.765;281.91	4929.755;4567.806;4372.247;3553.298;3354.312;2543.106;2487.873;2424.984;2209.624;2203.611	0.79;0.75;0.7;0.51;0.77;0.5;-0.38;0.72;0.19;0.57
TSS-based	cmnc	CAGE	PolyA-	Nhek	Cytosol	all	lm	Promoter	0.78	2.2e-16	2.4	0.9	0.48	2.2	H3k9ac;H3k27ac;H3k4me3;H3k4me2	2527.055;1222.456;1715.036;560.745	0.348;0.321;0.285;0.046	0.79;0.75;0.77;0.72
TSS-based	cmnc	CAGE	PolyA-	Nhek	Cytosol	all	mars	Promoter	0.78	2.2e-16	2.4	0.9	0.49	2.2	H3k9ac;H3k4me3;H3k27ac;H3k4me2	2510.347;1718.281;1237.143;560.021	0.883;0.766;0.57;0.322	0.79;0.77;0.75;0.72
TSS-based	cmnc	CAGE	PolyA-	Nhek	Cytosol	all	randomForest	Promoter	0.78	2.2e-16	2.4	0.9	0.46	2.3	H3k9ac;H3k27ac;H3k4me3;H3k4me2	2481.096;1198.111;1785.055;561.956	8348.763;8194.641;7692.444;6621.414	0.79;0.75;0.77;0.72
TSS-based	cmnc	CAGE	PolyA-	Nhek	Cytosol	all	lm	Structural	0.55	2.2e-16	3.4	0.76	0.43	2.3	H3k36me3	6030.89	1	0.7
TSS-based	cmnc	CAGE	PolyA-	Nhek	Cytosol	all	mars	Structural	0.55	2.2e-16	3.4	0.76	0.43	2.3	H3k36me3	6029.83	0.667	0.7
TSS-based	cmnc	CAGE	PolyA-	Nhek	Cytosol	all	randomForest	Structural	0.54	2.2e-16	3.5	0.76	0.29	2.6	H3k36me3	6030.42	30137	0.7
TSS-based	cmnc	CAGE	PolyA-	Nhek	Cytosol	all	lm	Enhancer	0.64	2.2e-16	3.1	0.83	0.39	2.3	H4k20me1;H3k9me1;H3k4me1	1612.02;1821.963;2495.184	0.624;0.191;0.185	0.51;0.5;0.57
TSS-based	cmnc	CAGE	PolyA-	Nhek	Cytosol	all	mars	Enhancer	0.64	2.2e-16	3.1	0.82	0.41	2.3	H4k20me1;H3k4me1;H3k9me1	1631.923;2497.093;1801.331	0.85;0.7;0.414	0.51;0.57;0.5
TSS-based	cmnc	CAGE	PolyA-	Nhek	Cytosol	all	randomForest	Enhancer	0.64	2.2e-16	3.1	0.83	0.38	2.4	H4k20me1;H3k9me1;H3k4me1	1604.981;1796.851;2525.578	11283.276;9797.411;9369.51	0.51;0.5;0.57
TSS-based	cmnc	CAGE	PolyA-	Nhek	Cytosol	all	lm	Repressor	0.29	2.2e-16	4.2	0.65	0.25	2.5	H3k27me3	5969.99	1	-0.38
TSS-based	cmnc	CAGE	PolyA-	Nhek	Cytosol	all	mars	Repressor	0.3	2.2e-16	4.2	0.65	0.26	2.4	H3k27me3	5971	0.73	-0.38
TSS-based	cmnc	CAGE	PolyA-	Nhek	Cytosol	all	randomForest	Repressor	0.29	2.2e-16	4.3	0.65	0.11	2.8	H3k27me3	5969.66	29437.9	-0.38
TSS-based	cmnc	CAGE	PolyA-	Nhek	Cytosol	all	lm	Promoter+Structural	0.8	2.2e-16	2.3	0.9	0.53	2.1	H3k36me3;H3k9ac;H3k27ac;H3k4me3;H3k4me2	673.273;2051.043;1140.979;1419.978;758.367	0.346;0.229;0.226;0.168;0.03	0.7;0.79;0.75;0.77;0.72
TSS-based	cmnc	CAGE	PolyA-	Nhek	Cytosol	all	mars	Promoter+Structural	0.8	2.2e-16	2.3	0.91	0.53	2.1	H3k9ac;H3k36me3;H3k4me3;H3k27ac;H3k4me2	2115.471;669.652;1484.651;1064.839;709.241	0.852;0.735;0.619;0.504;0.268	0.79;0.7;0.77;0.75;0.72
TSS-based	cmnc	CAGE	PolyA-	Nhek	Cytosol	all	randomForest	Promoter+Structural	0.8	2.2e-16	2.3	0.91	0.51	2.2	H3k36me3;H3k9ac;H3k27ac;H3k4me3;H3k4me2	668.812;1921.532;1240.266;1461.652;751.55	6941.355;6642.153;6464.154;5944.258;5098.833	0.7;0.79;0.75;0.77;0.72
TSS-based	cmnc	CAGE	PolyA-	Nhek	Cytosol	all	lm	Promoter+Repressor	0.79	2.2e-16	2.4	0.9	0.48	2.2	H3k9ac;H3k27ac;H3k4me3;H3k27me3;H3k4me2	2072.819;1189.384;1507.06;524.547;747.726	0.332;0.289;0.266;0.073;0.04	0.79;0.75;0.77;-0.38;0.72
TSS-based	cmnc	CAGE	PolyA-	Nhek	Cytosol	all	mars	Promoter+Repressor	0.79	2.2e-16	2.4	0.9	0.49	2.2	H3k9ac;H3k4me3;H3k27me3;H3k27ac;H3k4me2	2031.939;1459.596;525.626;1238.025;787.467	0.887;0.773;0.595;0.427;0.247	0.79;0.77;-0.38;0.75;0.72
TSS-based	cmnc	CAGE	PolyA-	Nhek	Cytosol	all	randomForest	Promoter+Repressor	0.79	2.2e-16	2.4	0.9	0.46	2.2	H3k9ac;H3k27ac;H3k4me3;H3k4me2;H3k27me3	2067.093;1125.066;1544.083;778.906;527.633	7105.692;6861.222;6215.432;5427.512;5296.065	0.79;0.75;0.77;0.72;-0.38
TSS-based	cmnc	CAGE	PolyA-	Nhek	Cytosol	all	lm	Promoter+Enhancer	0.8	2.2e-16	2.3	0.91	0.53	2.2	H3k27ac;H3k9ac;H4k20me1;H3k4me3;H3k9me1;H3k4me2;H3k4me1	1068.424;1591.151;358.392;1273.08;413.872;858.558;482.46	0.256;0.229;0.222;0.172;0.074;0.034;0.014	0.75;0.79;0.51;0.77;0.5;0.72;0.57
TSS-based	cmnc	CAGE	PolyA-	Nhek	Cytosol	all	mars	Promoter+Enhancer	0.8	2.2e-16	2.3	0.9	0.53	2.1	H3k9ac;H3k27ac;H4k20me1;H3k4me3;H3k9me1;H3k4me1;H3k4me2	1697.108;1075.549;361.69;1187.941;406.129;519.38;798.779	0.797;0.786;0.763;0.583;0.464;0.337;0.068	0.79;0.75;0.51;0.77;0.5;0.57;0.72
TSS-based	cmnc	CAGE	PolyA-	Nhek	Cytosol	all	randomForest	Promoter+Enhancer	0.8	2.2e-16	2.3	0.91	0.51	2.2	H3k9ac;H3k27ac;H4k20me1;H3k4me3;H3k9me1;H3k4me2;H3k4me1	1581.971;1017.164;355.521;1271.637;413.771;918.691;487.552	6052.9;5657.098;5086.999;4758.486;3901.586;3562.373;3180.37	0.79;0.75;0.51;0.77;0.5;0.72;0.57
TSS-based	cmnc	CAGE	PolyA-	Nhek	Cytosol	HCP	lm	DNaseI+HM	0.76	2.2e-16	2.6	0.9	0.53	2.1	H4k20me1;H3k36me3;H3k9ac;Dnase;H3k4me3;H3k27ac;H3k27me3;H3k4me2;H3k9me1;normalizedCpG;H3k4me1;Control	146.675;546.322;642.164;394.06;411.633;487.742;210.779;291.567;143.824;125.757;153.997;113.2	0.204;0.168;0.143;0.132;0.107;0.104;0.045;0.038;0.033;0.016;0.008;0.002	0.48;0.66;0.67;0.61;0.66;0.65;-0.43;0.59;0.48;0.09;0.48;0.1
TSS-based	cmnc	CAGE	PolyA-	Nhek	Cytosol	HCP	mars	DNaseI+HM	0.76	2.2e-16	2.6	0.9	0.53	2.1	H3k36me3;H3k9ac;Dnase;H4k20me1;H3k4me3;normalizedCpG;H3k27me3;H3k4me1;H3k4me2;H3k27ac;Control;H3k9me1	543.592;658.508;391.684;147.349;433.161;126.114;202.28;149.691;288.131;467.891;113.428;146.323	0.909;0.856;0.796;0.735;0.669;0.578;0.49;0.392;0.298;0.218;0.044;0	0.66;0.67;0.61;0.48;0.66;0.09;-0.43;0.48;0.59;0.65;0.1;0.48
TSS-based	cmnc	CAGE	PolyA-	Nhek	Cytosol	HCP	randomForest	DNaseI+HM	0.75	2.2e-16	2.6	0.9	0.52	2.1	H3k36me3;H3k9ac;H4k20me1;H3k27ac;Dnase;H3k4me3;H3k27me3;normalizedCpG;H3k9me1;H3k4me2;H3k4me1;Control	533.253;654.709;147.289;521.148;389.017;410.678;195.764;126.063;144.43;270.485;161.204;113.322	3753.094;3525.427;2983.628;2940.496;2566.302;2540.964;1882.822;1874.844;1809.853;1638.76;1587.689;1554.46	0.66;0.67;0.48;0.65;0.61;0.66;-0.43;0.09;0.48;0.59;0.48;0.1
TSS-based	cmnc	CAGE	PolyA-	Nhek	Cytosol	HCP	lm	HM	0.74	2.2e-16	2.7	0.9	0.51	2.1	H3k36me3;H4k20me1;H3k9ac;H3k4me3;H3k27ac;H3k27me3;H3k4me2;H3k9me1;H3k4me1;Control	581.535;179.471;805.183;450.649;572.587;234.285;340.298;171.837;185.346;145.91	0.215;0.207;0.186;0.13;0.13;0.048;0.036;0.034;0.01;0.003	0.66;0.48;0.67;0.66;0.65;-0.43;0.59;0.48;0.48;0.1
TSS-based	cmnc	CAGE	PolyA-	Nhek	Cytosol	HCP	mars	HM	0.74	2.2e-16	2.7	0.9	0.51	2.1	H3k36me3;H3k9ac;H4k20me1;H3k4me3;H3k27ac;H3k27me3;H3k4me1;Control;H3k4me2;H3k9me1	597.748;786.059;176.91;477.383;562.213;224.912;178.755;146.036;347.93;169.512	0.894;0.805;0.719;0.638;0.53;0.402;0.262;0.122;0.017;0	0.66;0.67;0.48;0.66;0.65;-0.43;0.48;0.1;0.59;0.48
TSS-based	cmnc	CAGE	PolyA-	Nhek	Cytosol	HCP	randomForest	HM	0.74	2.2e-16	2.6	0.9	0.49	2.2	H3k36me3;H3k9ac;H3k27ac;H4k20me1;H3k4me3;H3k27me3;H3k9me1;H3k4me2;H3k4me1;Control	624.707;750.521;573.905;178.55;471.324;237.117;174.798;317.8;191.328;146.314	4239.937;3855.43;3411.419;3333.564;2982.414;2293.523;2238.062;2129.895;1978.845;1925.904	0.66;0.67;0.65;0.48;0.66;-0.43;0.48;0.59;0.48;0.1
TSS-based	cmnc	CAGE	PolyA-	Nhek	Cytosol	HCP	lm	Promoter	0.68	2.2e-16	2.9	0.88	0.44	2.2	H3k9ac;H3k4me3;H3k27ac;H3k4me2	1432.499;773.842;939.628;514.266	0.367;0.271;0.262;0.099	0.67;0.66;0.65;0.59
TSS-based	cmnc	CAGE	PolyA-	Nhek	Cytosol	HCP	mars	Promoter	0.69	2.2e-16	2.9	0.88	0.45	2.2	H3k27ac;H3k9ac;H3k4me3;H3k4me2	984.587;1349.781;811.531;513.629	0.83;0.66;0.49;0.32	0.65;0.67;0.66;0.59
TSS-based	cmnc	CAGE	PolyA-	Nhek	Cytosol	HCP	randomForest	Promoter	0.68	2.2e-16	2.9	0.88	0.4	2.3	H3k9ac;H3k27ac;H3k4me3;H3k4me2	1393.396;948.901;804.76;512.686	7166.598;6866.604;6806.797;5915.512	0.67;0.65;0.66;0.59
TSS-based	cmnc	CAGE	PolyA-	Nhek	Cytosol	HCP	lm	Structural	0.52	2.2e-16	3.5	0.76	0.42	2.3	H3k36me3	3660.41	1	0.66
TSS-based	cmnc	CAGE	PolyA-	Nhek	Cytosol	HCP	mars	Structural	0.52	2.2e-16	3.5	0.76	0.42	2.3	H3k36me3	3660.7	0.65	0.66
TSS-based	cmnc	CAGE	PolyA-	Nhek	Cytosol	HCP	randomForest	Structural	0.5	2.2e-16	3.7	0.76	0.28	2.6	H3k36me3	3660.44	26200.1	0.66
TSS-based	cmnc	CAGE	PolyA-	Nhek	Cytosol	HCP	lm	Enhancer	0.56	2.2e-16	3.4	0.8	0.38	2.3	H4k20me1;H3k9me1;H3k4me1	1031.784;1216.364;1379.646	0.691;0.158;0.151	0.48;0.48;0.48
TSS-based	cmnc	CAGE	PolyA-	Nhek	Cytosol	HCP	mars	Enhancer	0.57	2.2e-16	3.4	0.8	0.39	2.3	H4k20me1;H3k4me1;H3k9me1	1037.709;1360.306;1231.965	0.809;0.618;0.236	0.48;0.48;0.48
TSS-based	cmnc	CAGE	PolyA-	Nhek	Cytosol	HCP	randomForest	Enhancer	0.56	2.2e-16	3.4	0.8	0.34	2.4	H4k20me1;H3k9me1;H3k4me1	1024.894;1233.291;1370.764	10005.234;8536.102;7970.715	0.48;0.48;0.48
TSS-based	cmnc	CAGE	PolyA-	Nhek	Cytosol	HCP	lm	Repressor	0.35	2.2e-16	4.1	0.68	0.24	2.4	H3k27me3	3624.74	1	-0.43
TSS-based	cmnc	CAGE	PolyA-	Nhek	Cytosol	HCP	mars	Repressor	0.35	2.2e-16	4.1	0.68	0.25	2.4	H3k27me3	3623.2	0.667	-0.43
TSS-based	cmnc	CAGE	PolyA-	Nhek	Cytosol	HCP	randomForest	Repressor	0.33	2.2e-16	4.3	0.68	0.14	2.8	H3k27me3	3624.44	25681.4	-0.43
TSS-based	cmnc	CAGE	PolyA-	Nhek	Cytosol	HCP	lm	Promoter+Structural	0.73	2.2e-16	2.7	0.9	0.49	2.2	H3k36me3;H3k9ac;H3k27ac;H3k4me3;H3k4me2	838.617;1102.662;741.615;599.553;383.079	0.39;0.23;0.164;0.163;0.054	0.66;0.67;0.65;0.66;0.59
TSS-based	cmnc	CAGE	PolyA-	Nhek	Cytosol	HCP	mars	Promoter+Structural	0.73	2.2e-16	2.7	0.9	0.5	2.2	H3k36me3;H3k9ac;H3k4me3;H3k27ac;H3k4me2	822.988;1115.782;617.417;719.723;388.479	0.864;0.727;0.577;0.401;0.251	0.66;0.67;0.66;0.65;0.59
TSS-based	cmnc	CAGE	PolyA-	Nhek	Cytosol	HCP	randomForest	Promoter+Structural	0.73	2.2e-16	2.7	0.9	0.47	2.2	H3k36me3;H3k9ac;H3k27ac;H3k4me3;H3k4me2	840.939;1097.06;718.042;624.469;385.503	6248.797;5575.72;5452.94;5177.532;4511.08	0.66;0.67;0.65;0.66;0.59
TSS-based	cmnc	CAGE	PolyA-	Nhek	Cytosol	HCP	lm	Promoter+Repressor	0.69	2.2e-16	2.9	0.88	0.44	2.2	H3k9ac;H3k4me3;H3k27ac;H3k4me2;H3k27me3	1101.929;749.299;849.382;540.4;424.064	0.345;0.255;0.236;0.09;0.074	0.67;0.66;0.65;0.59;-0.43
TSS-based	cmnc	CAGE	PolyA-	Nhek	Cytosol	HCP	mars	Promoter+Repressor	0.7	2.2e-16	2.8	0.88	0.45	2.2	H3k27ac;H3k9ac;H3k4me3;H3k4me2;H3k27me3	854.279;1110.852;741.333;536.469;421.32	0.852;0.705;0.557;0.41;0.262	0.65;0.67;0.66;0.59;-0.43
TSS-based	cmnc	CAGE	PolyA-	Nhek	Cytosol	HCP	randomForest	Promoter+Repressor	0.69	2.2e-16	2.9	0.88	0.41	2.3	H3k9ac;H3k27ac;H3k4me3;H3k4me2;H3k27me3	1104.204;880.703;734.417;523.763;422.833	5988.201;5692.269;5559.859;4790.521;4736.529	0.67;0.65;0.66;0.59;-0.43
TSS-based	cmnc	CAGE	PolyA-	Nhek	Cytosol	HCP	lm	Promoter+Enhancer	0.71	2.2e-16	2.8	0.89	0.5	2.2	H4k20me1;H3k9ac;H3k27ac;H3k4me3;H3k9me1;H3k4me2;H3k4me1	292.882;873.064;714.218;642.46;312.321;515.324;316.93	0.283;0.24;0.176;0.174;0.061;0.05;0.016	0.48;0.67;0.65;0.66;0.48;0.59;0.48
TSS-based	cmnc	CAGE	PolyA-	Nhek	Cytosol	HCP	mars	Promoter+Enhancer	0.72	2.2e-16	2.8	0.89	0.5	2.2	H3k27ac;H4k20me1;H3k9ac;H3k4me3;H3k4me1;H3k4me2;H3k9me1	711.36;292.653;843.938;664.826;338.716;508.192;306.304	0.828;0.723;0.618;0.447;0.237;0.051;0	0.65;0.48;0.67;0.66;0.48;0.59;0.48
TSS-based	cmnc	CAGE	PolyA-	Nhek	Cytosol	HCP	randomForest	Promoter+Enhancer	0.71	2.2e-16	2.8	0.89	0.47	2.2	H3k9ac;H4k20me1;H3k27ac;H3k4me3;H3k9me1;H3k4me2;H3k4me1	881.039;291.152;682.156;699.017;311.2;483.185;319.179	4964.346;4682.693;4476.306;4302.796;3469.753;3183.358;2853.831	0.67;0.48;0.65;0.66;0.48;0.59;0.48
TSS-based	cmnc	CAGE	PolyA-	Nhek	Cytosol	LCP	lm	DNaseI+HM	0.6	2.2e-16	1.9	0.83	0.63	1.8	H3k9ac;H3k4me3;Dnase;H3k4me2;H3k27ac;H3k36me3;H3k4me1;H4k20me1;H3k9me1;H3k27me3;normalizedCpG;Control	278.379;260.187;188.155;195.958;190.997;270.19;124.064;161.323;154.106;174.608;125.306;128.947	0.288;0.212;0.147;0.135;0.1;0.044;0.034;0.017;0.012;0.01;0.001;0	0.57;0.57;0.49;0.52;0.53;0.39;0.37;0.24;0.28;-0.2;0.14;0.11
TSS-based	cmnc	CAGE	PolyA-	Nhek	Cytosol	LCP	mars	DNaseI+HM	0.6	2.2e-16	1.9	0.83	0.62	1.9	H3k9ac;H3k36me3;H4k20me1;H3k27me3;Dnase;normalizedCpG;H3k27ac;H3k4me3;Control;H3k4me1;H3k4me2;H3k9me1	263.821;272.245;161.473;174.794;191.701;124.755;196.202;267.516;128.49;125.601;191.433;153.643	0.925;0.851;0.739;0.641;0.547;0.474;0.39;0.285;0.136;0.021;0;0	0.57;0.39;0.24;-0.2;0.49;0.14;0.53;0.57;0.11;0.37;0.52;0.28
TSS-based	cmnc	CAGE	PolyA-	Nhek	Cytosol	LCP	randomForest	DNaseI+HM	0.6	2.2e-16	1.9	0.82	0.64	1.8	H3k9ac;H3k4me3;H3k27ac;H3k36me3;Dnase;H3k4me2;H4k20me1;H3k27me3;H3k9me1;normalizedCpG;H3k4me1;Control	269.934;259.665;196.408;273.118;187.069;194.561;161.025;175.169;154.402;125.714;126.171;127.825	1334.54;1097.278;733.285;613.588;606.544;604.142;390.618;379.829;374.937;363.647;356.128;321.451	0.57;0.57;0.53;0.39;0.49;0.52;0.24;-0.2;0.28;0.14;0.37;0.11
TSS-based	cmnc	CAGE	PolyA-	Nhek	Cytosol	LCP	lm	HM	0.6	2.2e-16	1.9	0.82	0.62	1.8	H3k9ac;H3k4me3;H3k27ac;H3k4me2;H3k4me1;H3k36me3;H4k20me1;H3k9me1;H3k27me3;Control	321.924;297.741;224.568;220.901;151.801;310.366;187.679;184.229;199.828;154.657	0.315;0.249;0.151;0.146;0.055;0.042;0.018;0.013;0.01;0	0.57;0.57;0.53;0.52;0.37;0.39;0.24;0.28;-0.2;0.11
TSS-based	cmnc	CAGE	PolyA-	Nhek	Cytosol	LCP	mars	HM	0.59	2.2e-16	1.9	0.82	0.61	1.9	H3k9ac;H3k36me3;H4k20me1;H3k27me3;H3k4me3;H3k4me2;H3k9me1;Control;H3k27ac;H3k4me1	316.327;307.913;187.648;201.437;296.918;223.897;183.368;156.364;228.161;150.438	0.904;0.809;0.598;0.485;0.354;0.204;0.075;0.008;0;0	0.57;0.39;0.24;-0.2;0.57;0.52;0.28;0.11;0.53;0.37
TSS-based	cmnc	CAGE	PolyA-	Nhek	Cytosol	LCP	randomForest	HM	0.6	2.2e-16	1.9	0.82	0.62	1.8	H3k9ac;H3k4me3;H3k27ac;H3k4me2;H3k36me3;H3k4me1;H4k20me1;H3k9me1;H3k27me3;Control	325.662;310.562;217.118;211.672;307.64;150.617;187.839;183.362;200.871;157.236	1370.124;1217.072;872.517;715.678;676.56;483.049;475.953;467.002;447.2;387.23	0.57;0.57;0.53;0.52;0.39;0.37;0.24;0.28;-0.2;0.11
TSS-based	cmnc	CAGE	PolyA-	Nhek	Cytosol	LCP	lm	Promoter	0.56	2.2e-16	1.9	0.8	0.6	1.9	H3k9ac;H3k4me3;H3k27ac;H3k4me2	679.98;628.465;484.422;416.965	0.379;0.275;0.193;0.153	0.57;0.57;0.53;0.52
TSS-based	cmnc	CAGE	PolyA-	Nhek	Cytosol	LCP	mars	Promoter	0.57	2.2e-16	1.9	0.8	0.59	1.9	H3k9ac;H3k4me3;H3k27ac;H3k4me2	657.665;638.307;492.033;421.254	0.88;0.631;0.342;0.056	0.57;0.57;0.53;0.52
TSS-based	cmnc	CAGE	PolyA-	Nhek	Cytosol	LCP	randomForest	Promoter	0.57	2.2e-16	1.9	0.8	0.59	1.9	H3k9ac;H3k4me3;H3k27ac;H3k4me2	673.313;636.212;483.135;417.328	1828.475;1680.901;1623.751;1556.873	0.57;0.57;0.53;0.52
TSS-based	cmnc	CAGE	PolyA-	Nhek	Cytosol	LCP	lm	Structural	0.15	2.2e-16	2.7	0.58	0.18	2.3	H3k36me3	2247.89	1	0.39
TSS-based	cmnc	CAGE	PolyA-	Nhek	Cytosol	LCP	mars	Structural	0.15	2.2e-16	2.7	0.58	0.18	2.3	H3k36me3	2245.44	0.713	0.39
TSS-based	cmnc	CAGE	PolyA-	Nhek	Cytosol	LCP	randomForest	Structural	0.14	2.2e-16	2.8	0.58	0.077	2.6	H3k36me3	2246.13	6346.2	0.39
TSS-based	cmnc	CAGE	PolyA-	Nhek	Cytosol	LCP	lm	Enhancer	0.21	2.2e-16	2.5	0.63	0.39	2.2	H3k4me1;H3k9me1;H4k20me1	730.304;724.553;684.962	0.789;0.14;0.072	0.37;0.28;0.24
TSS-based	cmnc	CAGE	PolyA-	Nhek	Cytosol	LCP	mars	Enhancer	0.22	2.2e-16	2.4	0.64	0.4	2.1	H3k4me1;H3k9me1;H4k20me1	728.546;722.981;688.035	0.773;0.547;0.32	0.37;0.28;0.24
TSS-based	cmnc	CAGE	PolyA-	Nhek	Cytosol	LCP	randomForest	Enhancer	0.22	2.2e-16	2.4	0.63	0.35	2.2	H3k4me1;H3k9me1;H4k20me1	728.347;723.581;686.585	2572.763;2035.282;1915.593	0.37;0.28;0.24
TSS-based	cmnc	CAGE	PolyA-	Nhek	Cytosol	LCP	lm	Repressor	0.07	6.5e-12	2.9	0.54	0.039	2.3	H3k27me3	2216.55	1	-0.2
TSS-based	cmnc	CAGE	PolyA-	Nhek	Cytosol	LCP	mars	Repressor	0.07	1e-11	2.9	0.54	0.05	2.3	H3k27me3	2215.89	0.658	-0.2
TSS-based	cmnc	CAGE	PolyA-	Nhek	Cytosol	LCP	randomForest	Repressor	0.066	1.3e-10	2.9	0.54	0.026	2.7	H3k27me3	2218.32	6254.34	-0.2
TSS-based	cmnc	CAGE	PolyA-	Nhek	Cytosol	LCP	lm	Promoter+Structural	0.58	2.2e-16	1.9	0.8	0.62	1.8	H3k9ac;H3k4me3;H3k27ac;H3k4me2;H3k36me3	504.628;481.951;370.416;338.119;547.471	0.331;0.262;0.182;0.156;0.069	0.57;0.57;0.53;0.52;0.39
TSS-based	cmnc	CAGE	PolyA-	Nhek	Cytosol	LCP	mars	Promoter+Structural	0.58	2.2e-16	1.9	0.8	0.6	1.9	H3k9ac;H3k36me3;H3k4me3;H3k27ac;H3k4me2	500.597;545.876;484.406;370.084;344.412	0.901;0.802;0.617;0.32;0.09	0.57;0.39;0.57;0.53;0.52
TSS-based	cmnc	CAGE	PolyA-	Nhek	Cytosol	LCP	randomForest	Promoter+Structural	0.59	2.2e-16	1.9	0.8	0.62	1.8	H3k9ac;H3k4me3;H3k27ac;H3k4me2;H3k36me3	502.731;486.289;377.049;331.904;546.248	1502.328;1466.244;1435.041;1275.219;1076.359	0.57;0.57;0.53;0.52;0.39
TSS-based	cmnc	CAGE	PolyA-	Nhek	Cytosol	LCP	lm	Promoter+Repressor	0.57	2.2e-16	1.9	0.8	0.61	1.9	H3k9ac;H3k4me3;H3k27ac;H3k4me2;H3k27me3	523.551;500.022;400.804;351.153;467.797	0.374;0.27;0.182;0.155;0.019	0.57;0.57;0.53;0.52;-0.2
TSS-based	cmnc	CAGE	PolyA-	Nhek	Cytosol	LCP	mars	Promoter+Repressor	0.56	2.2e-16	1.9	0.8	0.6	1.9	H3k9ac;H3k27me3;H3k4me3;H3k27ac;H3k4me2	525.388;467.099;512.655;397.035;341.888	0.872;0.661;0.435;0.191;0	0.57;-0.2;0.57;0.53;0.52
TSS-based	cmnc	CAGE	PolyA-	Nhek	Cytosol	LCP	randomForest	Promoter+Repressor	0.57	2.2e-16	1.9	0.8	0.6	1.9	H3k9ac;H3k4me3;H3k27ac;H3k4me2;H3k27me3	532.426;487.858;405.566;350.203;468.881	1608.468;1501.732;1444.828;1311.243;882.91	0.57;0.57;0.53;0.52;-0.2
TSS-based	cmnc	CAGE	PolyA-	Nhek	Cytosol	LCP	lm	Promoter+Enhancer	0.58	2.2e-16	1.9	0.82	0.61	1.9	H3k9ac;H3k4me3;H3k27ac;H3k4me2;H3k4me1;H4k20me1;H3k9me1	396.38;382.883;321.785;284.44;235.361;309.902;315.805	0.327;0.255;0.169;0.147;0.048;0.033;0.021	0.57;0.57;0.53;0.52;0.37;0.24;0.28
TSS-based	cmnc	CAGE	PolyA-	Nhek	Cytosol	LCP	mars	Promoter+Enhancer	0.58	2.2e-16	1.9	0.81	0.6	1.9	H3k9ac;H4k20me1;H3k9me1;H3k4me2;H3k27ac;H3k4me3;H3k4me1	399.944;311.391;314.324;287.005;319.749;382.048;234.132	0.876;0.754;0.538;0.363;0.146;0.025;0	0.57;0.24;0.28;0.52;0.53;0.57;0.37
TSS-based	cmnc	CAGE	PolyA-	Nhek	Cytosol	LCP	randomForest	Promoter+Enhancer	0.58	2.2e-16	1.9	0.8	0.6	1.9	H3k9ac;H3k4me3;H3k27ac;H3k4me2;H4k20me1;H3k9me1;H3k4me1	383.855;374.11;328.982;297.776;311.114;316.483;238.1	1521.573;1333.505;1130.489;941.66;716.47;696.66;672.939	0.57;0.57;0.53;0.52;0.24;0.28;0.37
TSS-based	cmnn	CAGE	PolyA-	Nhek	Nucleus	all	lm	DNaseI+HM	0.83	2.2e-16	2.1	0.93	0.63	2.2	H3k9ac;H3k4me3;H3k36me3;H4k20me1;H3k27ac;Dnase;H3k4me2;H3k27me3;H3k9me1;H3k4me1;Control;normalizedCpG	1243.749;1002.161;524.376;188.791;815.559;601.114;680.34;217.446;198.608;265.7;180.691;238.718	0.182;0.14;0.128;0.126;0.12;0.119;0.08;0.057;0.028;0.018;0.002;0	0.8;0.78;0.71;0.51;0.76;0.71;0.74;-0.39;0.52;0.59;0.2;0.51
TSS-based	cmnn	CAGE	PolyA-	Nhek	Nucleus	all	mars	DNaseI+HM	0.83	2.2e-16	2	0.92	0.64	2.1	H3k9ac;H3k36me3;H4k20me1;Dnase;H3k4me2;normalizedCpG;H3k4me3;H3k27me3;H3k9me1;H3k4me1;Control;H3k27ac	1295.736;514.162;189.497;634.048;661.698;248.017;942.194;209.356;204.158;281.628;181.253;794.981	0.948;0.892;0.845;0.773;0.731;0.705;0.633;0.576;0.426;0.317;0.219;0	0.8;0.71;0.51;0.71;0.74;0.51;0.78;-0.39;0.52;0.59;0.2;0.76
TSS-based	cmnn	CAGE	PolyA-	Nhek	Nucleus	all	randomForest	DNaseI+HM	0.83	2.2e-16	2	0.92	0.64	2.1	H3k9ac;H3k27ac;H3k36me3;H3k4me3;H4k20me1;Dnase;H3k4me2;H3k27me3;normalizedCpG;H3k9me1;H3k4me1;Control	1357.94;814.914;492.399;859.332;187.89;604.07;722.678;215.452;242.042;208.174;270.007;181.727	7821.238;5917.927;5375.44;4987.91;3790.092;3694.154;3137.494;2899.669;2664.677;2416.157;2350.999;2251.171	0.8;0.76;0.71;0.78;0.51;0.71;0.74;-0.39;0.51;0.52;0.59;0.2
TSS-based	cmnn	CAGE	PolyA-	Nhek	Nucleus	all	lm	HM	0.82	2.2e-16	2.1	0.92	0.62	2.2	H3k9ac;H3k27ac;H3k4me3;H3k36me3;H4k20me1;H3k4me2;H3k27me3;H3k9me1;H3k4me1;Control	1510.69;876.202;1136.123;606.003;231.951;701.682;266.565;259.259;339.135;228.234	0.194;0.178;0.152;0.152;0.127;0.083;0.06;0.03;0.021;0.002	0.8;0.76;0.78;0.71;0.51;0.74;-0.39;0.52;0.59;0.2
TSS-based	cmnn	CAGE	PolyA-	Nhek	Nucleus	all	mars	HM	0.82	2.2e-16	2.1	0.92	0.63	2.2	H3k9ac;H3k36me3;H4k20me1;H3k4me2;H3k4me3;H3k27ac;H3k27me3;Control;H3k4me1;H3k9me1	1532.544;626.695;229.066;697.304;1037.377;954.772;256.1;227.486;335.115;259.565	0.924;0.862;0.812;0.75;0.687;0.631;0.538;0.349;0.172;0	0.8;0.71;0.51;0.74;0.78;0.76;-0.39;0.2;0.59;0.52
TSS-based	cmnn	CAGE	PolyA-	Nhek	Nucleus	all	randomForest	HM	0.82	2.2e-16	2.1	0.92	0.62	2.2	H3k9ac;H3k27ac;H3k36me3;H3k4me3;H4k20me1;H3k4me2;H3k27me3;H3k9me1;H3k4me1;Control	1558.083;949.559;615.25;1043.315;230.535;684.362;263.869;260.895;324.86;225.457	7806.917;7072.682;5949.103;5564.097;4420.859;3915.925;3569.883;2943.935;2922.904;2756.486	0.8;0.76;0.71;0.78;0.51;0.74;-0.39;0.52;0.59;0.2
TSS-based	cmnn	CAGE	PolyA-	Nhek	Nucleus	all	lm	Promoter	0.8	2.2e-16	2.2	0.92	0.57	2.3	H3k9ac;H3k4me3;H3k27ac;H3k4me2	2554.611;1697.266;1215.464;641.594	0.318;0.28;0.271;0.131	0.8;0.78;0.76;0.74
TSS-based	cmnn	CAGE	PolyA-	Nhek	Nucleus	all	mars	Promoter	0.8	2.2e-16	2.2	0.91	0.58	2.3	H3k9ac;H3k4me2;H3k4me3;H3k27ac	2582.771;642.11;1630.894;1252.746	0.817;0.671;0.525;0.366	0.8;0.74;0.78;0.76
TSS-based	cmnn	CAGE	PolyA-	Nhek	Nucleus	all	randomForest	Promoter	0.8	2.2e-16	2.2	0.92	0.56	2.3	H3k9ac;H3k27ac;H3k4me3;H3k4me2	2447.012;1315.912;1699.795;645.935	11796.53;11516.684;11317.565;9927.46	0.8;0.76;0.78;0.74
TSS-based	cmnn	CAGE	PolyA-	Nhek	Nucleus	all	lm	Structural	0.6	2.2e-16	3.1	0.78	0.49	2.4	H3k36me3	6131.38	1	0.71
TSS-based	cmnn	CAGE	PolyA-	Nhek	Nucleus	all	mars	Structural	0.6	2.2e-16	3.1	0.78	0.5	2.4	H3k36me3	6131.68	0.667	0.71
TSS-based	cmnn	CAGE	PolyA-	Nhek	Nucleus	all	randomForest	Structural	0.57	2.2e-16	3.2	0.78	0.35	2.8	H3k36me3	6131.73	43538.1	0.71
TSS-based	cmnn	CAGE	PolyA-	Nhek	Nucleus	all	lm	Enhancer	0.65	2.2e-16	2.9	0.84	0.45	2.5	H4k20me1;H3k4me1;H3k9me1	1590.3;2541.589;1856.218	0.512;0.308;0.18	0.51;0.59;0.52
TSS-based	cmnn	CAGE	PolyA-	Nhek	Nucleus	all	mars	Enhancer	0.66	2.2e-16	2.9	0.84	0.47	2.5	H4k20me1;H3k4me1;H3k9me1	1588.799;2523.483;1873.835	0.869;0.738;0.438	0.51;0.59;0.52
TSS-based	cmnn	CAGE	PolyA-	Nhek	Nucleus	all	randomForest	Enhancer	0.65	2.2e-16	2.9	0.84	0.43	2.5	H4k20me1;H3k4me1;H3k9me1	1583.183;2536.284;1870.587	15726.768;14321.196;13755.217	0.51;0.59;0.52
TSS-based	cmnn	CAGE	PolyA-	Nhek	Nucleus	all	lm	Repressor	0.33	2.2e-16	3.9	0.66	0.33	2.6	H3k27me3	6055.69	1	-0.39
TSS-based	cmnn	CAGE	PolyA-	Nhek	Nucleus	all	mars	Repressor	0.35	2.2e-16	3.9	0.66	0.38	2.6	H3k27me3	6055	0.765	-0.39
TSS-based	cmnn	CAGE	PolyA-	Nhek	Nucleus	all	randomForest	Repressor	0.33	2.2e-16	4	0.66	0.23	3	H3k27me3	6055.53	42419.7	-0.39
TSS-based	cmnn	CAGE	PolyA-	Nhek	Nucleus	all	lm	Promoter+Structural	0.81	2.2e-16	2.2	0.92	0.61	2.2	H3k36me3;H3k9ac;H3k27ac;H3k4me3;H3k4me2	689.847;2032.774;1167.984;1465.503;787.43	0.273;0.233;0.202;0.193;0.099	0.71;0.8;0.76;0.78;0.74
TSS-based	cmnn	CAGE	PolyA-	Nhek	Nucleus	all	mars	Promoter+Structural	0.81	2.2e-16	2.1	0.92	0.61	2.2	H3k9ac;H3k36me3;H3k4me3;H3k4me2;H3k27ac	2094.438;689.541;1377.389;776.992;1204.882	0.869;0.773;0.666;0.521;0.288	0.8;0.71;0.78;0.74;0.76
TSS-based	cmnn	CAGE	PolyA-	Nhek	Nucleus	all	randomForest	Promoter+Structural	0.81	2.2e-16	2.1	0.92	0.6	2.2	H3k36me3;H3k9ac;H3k27ac;H3k4me3;H3k4me2	689.329;1968.309;1220.38;1459.146;806.763	9530.997;9436.027;9195.673;8921.208;7825.202	0.71;0.8;0.76;0.78;0.74
TSS-based	cmnn	CAGE	PolyA-	Nhek	Nucleus	all	lm	Promoter+Repressor	0.8	2.2e-16	2.2	0.92	0.58	2.3	H3k9ac;H3k4me3;H3k27ac;H3k4me2;H3k27me3	2082.795;1435.361;1205.788;865.228;550.712	0.3;0.258;0.232;0.119;0.091	0.8;0.78;0.76;0.74;-0.39
TSS-based	cmnn	CAGE	PolyA-	Nhek	Nucleus	all	mars	Promoter+Repressor	0.81	2.2e-16	2.2	0.92	0.59	2.2	H3k9ac;H3k4me3;H3k4me2;H3k27me3;H3k27ac	2168.401;1444.743;741.748;554.315;1230.801	0.899;0.808;0.699;0.61;0.378	0.8;0.78;0.74;-0.39;0.76
TSS-based	cmnn	CAGE	PolyA-	Nhek	Nucleus	all	randomForest	Promoter+Repressor	0.8	2.2e-16	2.2	0.92	0.58	2.3	H3k9ac;H3k27ac;H3k4me3;H3k4me2;H3k27me3	2088.375;1259.411;1440.754;799.951;552.183	10337.329;9324.616;9290.869;8223.864;7585.573	0.8;0.76;0.78;0.74;-0.39
TSS-based	cmnn	CAGE	PolyA-	Nhek	Nucleus	all	lm	Promoter+Enhancer	0.81	2.2e-16	2.2	0.92	0.61	2.2	H3k9ac;H3k27ac;H3k4me3;H4k20me1;H3k4me2;H3k9me1;H3k4me1	1620.183;1092.833;1204.736;373.758;876.922;451.171;531.565	0.233;0.23;0.191;0.167;0.099;0.053;0.028	0.8;0.76;0.78;0.51;0.74;0.52;0.59
TSS-based	cmnn	CAGE	PolyA-	Nhek	Nucleus	all	mars	Promoter+Enhancer	0.81	2.2e-16	2.2	0.92	0.61	2.2	H3k9ac;H4k20me1;H3k27ac;H3k4me3;H3k4me2;H3k4me1;H3k9me1	1654.599;374.168;1088.384;1212.692;848.317;529.596;443.522	0.902;0.804;0.706;0.587;0.452;0.335;0	0.8;0.51;0.76;0.78;0.74;0.59;0.52
TSS-based	cmnn	CAGE	PolyA-	Nhek	Nucleus	all	randomForest	Promoter+Enhancer	0.81	2.2e-16	2.2	0.92	0.6	2.2	H3k9ac;H3k27ac;H3k4me3;H4k20me1;H3k4me2;H3k9me1;H3k4me1	1650.234;1089.737;1239.18;374.139;841.705;427.103;529.242	9730.418;8137.615;7397.394;6422.283;5747.729;4568.734;4315.526	0.8;0.76;0.78;0.51;0.74;0.52;0.59
TSS-based	cmnn	CAGE	PolyA-	Nhek	Nucleus	HCP	lm	DNaseI+HM	0.76	2.2e-16	2.4	0.93	0.58	2.2	H3k36me3;H3k9ac;H4k20me1;Dnase;H3k4me3;H3k27ac;H3k4me2;H3k27me3;H3k4me1;H3k9me1;Control;normalizedCpG	348.126;602.358;118.139;360.056;414.443;451.847;250.866;173.305;135.648;122.579;110.811;108.569	0.153;0.151;0.148;0.132;0.125;0.098;0.074;0.069;0.03;0.015;0.005;0.001	0.65;0.69;0.47;0.62;0.67;0.67;0.61;-0.44;0.5;0.48;0.22;0.14
TSS-based	cmnn	CAGE	PolyA-	Nhek	Nucleus	HCP	mars	DNaseI+HM	0.77	2.2e-16	2.4	0.92	0.59	2.2	H3k9ac;H3k36me3;Dnase;H4k20me1;H3k4me3;H3k27me3;normalizedCpG;H3k4me2;Control;H3k9me1;H3k27ac;H3k4me1	602.641;343.313;361.748;119.182;405.636;173.839;108.221;257.585;110.672;120.273;457.92;137.233	0.934;0.884;0.833;0.778;0.722;0.677;0.45;0.405;0.333;0.272;0;0	0.69;0.65;0.62;0.47;0.67;-0.44;0.14;0.61;0.22;0.48;0.67;0.5
TSS-based	cmnn	CAGE	PolyA-	Nhek	Nucleus	HCP	randomForest	DNaseI+HM	0.77	2.2e-16	2.4	0.92	0.59	2.2	H3k36me3;H3k9ac;H3k27ac;H3k4me3;Dnase;H4k20me1;H3k27me3;H3k4me2;normalizedCpG;H3k9me1;Control;H3k4me1	375.564;573.036;419.731;457.191;349.379;116.955;171.683;251.978;109.822;118.571;110.145;143.423	5645.156;5042.902;3996.802;3534.77;3322.629;3274.747;2677.84;2457.42;2117.542;2104.912;2068.941;2021.011	0.65;0.69;0.67;0.67;0.62;0.47;-0.44;0.61;0.14;0.48;0.22;0.5
TSS-based	cmnn	CAGE	PolyA-	Nhek	Nucleus	HCP	lm	HM	0.75	2.2e-16	2.4	0.92	0.57	2.2	H3k36me3;H3k9ac;H4k20me1;H3k4me3;H3k27ac;H3k27me3;H3k4me2;H3k4me1;H3k9me1;Control	389.652;714.305;148.679;457.935;527.153;210.886;291.488;168.836;147.366;139.601	0.19;0.178;0.155;0.143;0.134;0.075;0.075;0.031;0.016;0.005	0.65;0.69;0.47;0.67;0.67;-0.44;0.61;0.5;0.48;0.22
TSS-based	cmnn	CAGE	PolyA-	Nhek	Nucleus	HCP	mars	HM	0.76	2.2e-16	2.4	0.92	0.57	2.2	H3k9ac;H3k36me3;H4k20me1;H3k4me3;H3k27me3;Control;H3k9me1;H3k27ac;H3k4me1;H3k4me2	739.788;417.597;148.822;467.683;206.295;139.607;150.38;463.827;167.515;293.113	0.932;0.865;0.797;0.73;0.662;0.481;0.386;0.249;0;0	0.69;0.65;0.47;0.67;-0.44;0.22;0.48;0.67;0.5;0.61
TSS-based	cmnn	CAGE	PolyA-	Nhek	Nucleus	HCP	randomForest	HM	0.75	2.2e-16	2.4	0.92	0.56	2.2	H3k36me3;H3k9ac;H3k27ac;H3k4me3;H4k20me1;H3k27me3;H3k4me2;H3k9me1;Control;H3k4me1	426.674;739.839;495.639;460.696;147.793;205.875;269.278;150.509;139.674;161.957	5900.19;5749.663;4558.454;4049.581;3778.703;3330.833;3034.628;2610.522;2509.933;2479.616	0.65;0.69;0.67;0.67;0.47;-0.44;0.61;0.48;0.22;0.5
TSS-based	cmnn	CAGE	PolyA-	Nhek	Nucleus	HCP	lm	Promoter	0.71	2.2e-16	2.6	0.9	0.51	2.3	H3k9ac;H3k4me3;H3k27ac;H3k4me2	1238.485;721.235;786.245;433.714	0.331;0.267;0.241;0.16	0.69;0.67;0.67;0.61
TSS-based	cmnn	CAGE	PolyA-	Nhek	Nucleus	HCP	mars	Promoter	0.71	2.2e-16	2.6	0.9	0.51	2.3	H3k9ac;H3k4me2;H3k4me3;H3k27ac	1189.375;435.449;717.441;837.184	0.871;0.699;0.577;0.491	0.69;0.61;0.67;0.67
TSS-based	cmnn	CAGE	PolyA-	Nhek	Nucleus	HCP	randomForest	Promoter	0.71	2.2e-16	2.6	0.9	0.49	2.3	H3k9ac;H3k27ac;H3k4me3;H3k4me2	1221.71;792.716;730.547;432.831	9663.634;9299.447;8984.504;7993.708	0.69;0.67;0.67;0.61
TSS-based	cmnn	CAGE	PolyA-	Nhek	Nucleus	HCP	lm	Structural	0.56	2.2e-16	3.2	0.78	0.47	2.4	H3k36me3	3183.85	1	0.65
TSS-based	cmnn	CAGE	PolyA-	Nhek	Nucleus	HCP	mars	Structural	0.56	2.2e-16	3.2	0.78	0.47	2.4	H3k36me3	3183.07	0.708	0.65
TSS-based	cmnn	CAGE	PolyA-	Nhek	Nucleus	HCP	randomForest	Structural	0.53	2.2e-16	3.3	0.78	0.34	2.7	H3k36me3	3182.65	35256.7	0.65
TSS-based	cmnn	CAGE	PolyA-	Nhek	Nucleus	HCP	lm	Enhancer	0.56	2.2e-16	3.2	0.81	0.41	2.5	H4k20me1;H3k4me1;H3k9me1	872.883;1132.243;1091.067	0.572;0.288;0.14	0.47;0.5;0.48
TSS-based	cmnn	CAGE	PolyA-	Nhek	Nucleus	HCP	mars	Enhancer	0.56	2.2e-16	3.2	0.81	0.42	2.4	H4k20me1;H3k4me1;H3k9me1	881.91;1126.643;1087.067	0.854;0.708;0.417	0.47;0.5;0.48
TSS-based	cmnn	CAGE	PolyA-	Nhek	Nucleus	HCP	randomForest	Enhancer	0.56	2.2e-16	3.2	0.81	0.39	2.5	H4k20me1;H3k9me1;H3k4me1	871.508;1085.888;1138.794	12772.249;11433.527;11191.442	0.47;0.48;0.5
TSS-based	cmnn	CAGE	PolyA-	Nhek	Nucleus	HCP	lm	Repressor	0.39	2.2e-16	3.7	0.7	0.32	2.5	H3k27me3	3135.79	1	-0.44
TSS-based	cmnn	CAGE	PolyA-	Nhek	Nucleus	HCP	mars	Repressor	0.41	2.2e-16	3.6	0.7	0.36	2.5	H3k27me3	3135.53	0.765	-0.44
TSS-based	cmnn	CAGE	PolyA-	Nhek	Nucleus	HCP	randomForest	Repressor	0.38	2.2e-16	3.8	0.7	0.2	2.9	H3k27me3	3135.2	34463.5	-0.44
TSS-based	cmnn	CAGE	PolyA-	Nhek	Nucleus	HCP	lm	Promoter+Structural	0.74	2.2e-16	2.5	0.92	0.55	2.2	H3k36me3;H3k9ac;H3k4me3;H3k27ac;H3k4me2	550.221;991.32;634.698;683.33;333.534	0.327;0.223;0.177;0.165;0.108	0.65;0.69;0.67;0.67;0.61
TSS-based	cmnn	CAGE	PolyA-	Nhek	Nucleus	HCP	mars	Promoter+Structural	0.74	2.2e-16	2.5	0.92	0.55	2.2	H3k9ac;H3k36me3;H3k4me3;H3k4me2;H3k27ac	948.443;550.23;650.474;328.745;715.522	0.845;0.735;0.574;0.48;0.253	0.69;0.65;0.67;0.61;0.67
TSS-based	cmnn	CAGE	PolyA-	Nhek	Nucleus	HCP	randomForest	Promoter+Structural	0.74	2.2e-16	2.5	0.91	0.54	2.3	H3k36me3;H3k9ac;H3k27ac;H3k4me3;H3k4me2	567.196;980.348;678.645;632.907;332.815	8187.754;7520.682;7184.269;7034.585;6252.185	0.65;0.69;0.67;0.67;0.61
TSS-based	cmnn	CAGE	PolyA-	Nhek	Nucleus	HCP	lm	Promoter+Repressor	0.72	2.2e-16	2.6	0.91	0.51	2.3	H3k9ac;H3k4me3;H3k27ac;H3k4me2;H3k27me3	1018.001;628.821;712.199;464.65;366.788	0.306;0.242;0.199;0.143;0.11	0.69;0.67;0.67;0.61;-0.44
TSS-based	cmnn	CAGE	PolyA-	Nhek	Nucleus	HCP	mars	Promoter+Repressor	0.72	2.2e-16	2.6	0.91	0.53	2.3	H3k9ac;H3k4me3;H3k27me3;H3k4me2;H3k27ac	1017.261;644.345;362.822;453.344;710.574	0.901;0.784;0.628;0.529;0.355	0.69;0.67;-0.44;0.61;0.67
TSS-based	cmnn	CAGE	PolyA-	Nhek	Nucleus	HCP	randomForest	Promoter+Repressor	0.72	2.2e-16	2.6	0.91	0.51	2.3	H3k9ac;H3k27ac;H3k4me3;H3k27me3;H3k4me2	1022.424;683.655;663.751;366.298;453.919	8161.703;7529.456;7236.891;6625.524;6463.628	0.69;0.67;0.67;-0.44;0.61
TSS-based	cmnn	CAGE	PolyA-	Nhek	Nucleus	HCP	lm	Promoter+Enhancer	0.73	2.2e-16	2.5	0.91	0.55	2.2	H3k9ac;H4k20me1;H3k27ac;H3k4me3;H3k4me2;H3k4me1;H3k9me1	814.347;233.672;621.243;552.683;439.487;269.629;263.925	0.229;0.209;0.196;0.194;0.097;0.039;0.036	0.69;0.47;0.67;0.67;0.61;0.5;0.48
TSS-based	cmnn	CAGE	PolyA-	Nhek	Nucleus	HCP	mars	Promoter+Enhancer	0.74	2.2e-16	2.5	0.92	0.55	2.2	H3k9ac;H4k20me1;H3k4me3;H3k27ac;H3k9me1;H3k4me2;H3k4me1	792.761;233.424;594.146;594.387;270.984;436.123;272.457	0.866;0.782;0.676;0.544;0.435;0.314;0	0.69;0.47;0.67;0.67;0.48;0.61;0.5
TSS-based	cmnn	CAGE	PolyA-	Nhek	Nucleus	HCP	randomForest	Promoter+Enhancer	0.73	2.2e-16	2.5	0.92	0.53	2.3	H3k9ac;H3k27ac;H3k4me3;H4k20me1;H3k4me2;H3k9me1;H3k4me1	771.813;607.924;603.871;233.107;431.431;265.791;279.408	7054.804;6356.123;5792.072;5716.651;4621.867;4170.626;3650.164	0.69;0.67;0.67;0.47;0.61;0.48;0.5
TSS-based	cmnn	CAGE	PolyA-	Nhek	Nucleus	LCP	lm	DNaseI+HM	0.65	2.2e-16	1.8	0.79	0.64	1.8	H3k4me3;H3k9ac;Dnase;H3k27ac;H3k4me2;H3k36me3;H3k4me1;H3k27me3;H4k20me1;normalizedCpG;H3k9me1;Control	275.289;272.447;283.267;300.311;194.029;786.509;179.064;365.879;242.282;179.185;293.046;199.079	0.259;0.252;0.167;0.115;0.107;0.04;0.021;0.018;0.015;0.002;0.002;0.001	0.52;0.53;0.48;0.52;0.48;0.52;0.37;-0.29;0.31;0.14;0.35;0.15
TSS-based	cmnn	CAGE	PolyA-	Nhek	Nucleus	LCP	mars	DNaseI+HM	0.65	2.2e-16	1.8	0.79	0.63	1.9	H3k9ac;Dnase;H3k36me3;H3k4me3;normalizedCpG;H3k27me3;H3k27ac;H3k4me2;H3k9me1;H4k20me1;Control;H3k4me1	280.533;285.941;789.497;273.201;178.25;364.516;289.85;196.593;293.862;242.403;195.978;180.016	0.936;0.867;0.809;0.745;0.687;0.611;0.454;0.388;0.18;0.072;0;0	0.53;0.48;0.52;0.52;0.14;-0.29;0.52;0.48;0.35;0.31;0.15;0.37
TSS-based	cmnn	CAGE	PolyA-	Nhek	Nucleus	LCP	randomForest	DNaseI+HM	0.66	2.2e-16	1.8	0.79	0.65	1.8	H3k9ac;H3k4me3;H3k27ac;H3k4me2;Dnase;H3k36me3;H4k20me1;H3k27me3;normalizedCpG;H3k4me1;Control;H3k9me1	272.456;273.762;297.9;195.448;287.897;777.953;245.737;369.655;176.942;178.365;197.222;294.332	2531.102;2448.811;1490.266;1243.088;1210.449;990.12;846.996;822.839;766.763;708.747;698.049;662.665	0.53;0.52;0.52;0.48;0.48;0.52;0.31;-0.29;0.14;0.37;0.15;0.35
TSS-based	cmnn	CAGE	PolyA-	Nhek	Nucleus	LCP	lm	HM	0.64	2.2e-16	1.8	0.78	0.62	1.9	H3k4me3;H3k9ac;H3k27ac;H3k4me2;H3k4me1;H3k36me3;H3k27me3;H4k20me1;H3k9me1;Control	320.614;329.449;356.935;229.514;215.243;865.965;399.337;278.824;335.105;237.777	0.305;0.292;0.17;0.12;0.037;0.036;0.019;0.016;0.003;0.002	0.52;0.53;0.52;0.48;0.37;0.52;-0.29;0.31;0.35;0.15
TSS-based	cmnn	CAGE	PolyA-	Nhek	Nucleus	LCP	mars	HM	0.64	2.2e-16	1.8	0.78	0.62	1.9	H3k9ac;H3k36me3;H3k4me3;H3k27me3;H3k27ac;H3k4me1;H3k4me2;Control;H3k9me1;H4k20me1	331.046;857.065;326.107;397.57;351.938;216.769;228.882;239.077;340.191;279.874	0.925;0.828;0.762;0.657;0.568;0.435;0.287;0.03;0;0	0.53;0.52;0.52;-0.29;0.52;0.37;0.48;0.15;0.35;0.31
TSS-based	cmnn	CAGE	PolyA-	Nhek	Nucleus	LCP	randomForest	HM	0.65	2.2e-16	1.8	0.78	0.63	1.9	H3k9ac;H3k4me3;H3k27ac;H3k4me2;H3k36me3;H4k20me1;H3k27me3;H3k4me1;Control;H3k9me1	335.675;324.276;350.798;231.109;859.589;282.926;401.538;218.175;240.289;325.618	2789.757;2459.964;1758.588;1582.586;1163.524;1027.471;961.331;934.518;850.739;817.369	0.53;0.52;0.52;0.48;0.52;0.31;-0.29;0.37;0.15;0.35
TSS-based	cmnn	CAGE	PolyA-	Nhek	Nucleus	LCP	lm	Promoter	0.52	2.2e-16	2.1	0.69	0.6	1.9	H3k9ac;H3k4me3;H3k27ac;H3k4me2	937.916;848.043;1005.516;675.145	0.336;0.329;0.208;0.126	0.53;0.52;0.52;0.48
TSS-based	cmnn	CAGE	PolyA-	Nhek	Nucleus	LCP	mars	Promoter	0.53	2.2e-16	2.1	0.69	0.6	1.9	H3k9ac;H3k4me3;H3k27ac;H3k4me2	920.082;849.207;1020.78;676.826	0.868;0.735;0.603;0.277	0.53;0.52;0.52;0.48
TSS-based	cmnn	CAGE	PolyA-	Nhek	Nucleus	LCP	randomForest	Promoter	0.53	2.2e-16	2.1	0.69	0.6	1.9	H3k4me3;H3k9ac;H3k27ac;H3k4me2	841.034;930.618;1018.701;679.268	3534.642;3483.124;3319.699;2961.56	0.52;0.53;0.52;0.48
TSS-based	cmnn	CAGE	PolyA-	Nhek	Nucleus	LCP	lm	Structural	0.29	2.2e-16	2.4	0.66	0.16	2.4	H3k36me3	3561.53	1	0.52
TSS-based	cmnn	CAGE	PolyA-	Nhek	Nucleus	LCP	mars	Structural	0.29	2.2e-16	2.4	0.66	0.17	2.4	H3k36me3	3561.69	0.717	0.52
TSS-based	cmnn	CAGE	PolyA-	Nhek	Nucleus	LCP	randomForest	Structural	0.27	2.2e-16	2.6	0.66	0.099	2.7	H3k36me3	3561.42	12939.8	0.52
TSS-based	cmnn	CAGE	PolyA-	Nhek	Nucleus	LCP	lm	Enhancer	0.34	2.2e-16	2.4	0.66	0.37	2.2	H3k4me1;H3k9me1;H4k20me1	1043.217;1236.692;1125.117	0.865;0.068;0.067	0.37;0.35;0.31
TSS-based	cmnn	CAGE	PolyA-	Nhek	Nucleus	LCP	mars	Enhancer	0.34	2.2e-16	2.4	0.67	0.35	2.2	H3k4me1;H4k20me1;H3k9me1	1037.109;1123.681;1250.729	0.832;0.665;0.16	0.37;0.31;0.35
TSS-based	cmnn	CAGE	PolyA-	Nhek	Nucleus	LCP	randomForest	Enhancer	0.34	2.2e-16	2.4	0.67	0.31	2.3	H3k4me1;H4k20me1;H3k9me1	1043.174;1121.058;1238.583	5220.002;3961.365;3913.085	0.37;0.31;0.35
TSS-based	cmnn	CAGE	PolyA-	Nhek	Nucleus	LCP	lm	Repressor	0.14	2.2e-16	2.7	0.58	0.067	2.4	H3k27me3	3492.92	1	-0.29
TSS-based	cmnn	CAGE	PolyA-	Nhek	Nucleus	LCP	mars	Repressor	0.15	2.2e-16	2.7	0.58	0.12	2.4	H3k27me3	3492.39	0.7	-0.29
TSS-based	cmnn	CAGE	PolyA-	Nhek	Nucleus	LCP	randomForest	Repressor	0.14	2.2e-16	2.8	0.58	0.017	2.8	H3k27me3	3493.03	12751.3	-0.29
TSS-based	cmnn	CAGE	PolyA-	Nhek	Nucleus	LCP	lm	Promoter+Structural	0.62	2.2e-16	1.9	0.77	0.62	1.9	H3k4me3;H3k9ac;H3k27ac;H3k4me2;H3k36me3	577.028;562.668;609.807;423.556;1379.18	0.322;0.303;0.189;0.125;0.061	0.52;0.53;0.52;0.48;0.52
TSS-based	cmnn	CAGE	PolyA-	Nhek	Nucleus	LCP	mars	Promoter+Structural	0.62	2.2e-16	1.9	0.77	0.62	1.9	H3k9ac;H3k36me3;H3k4me3;H3k27ac;H3k4me2	567.774;1390.472;562.644;606.088;425.404	0.905;0.81;0.716;0.47;0.109	0.53;0.52;0.52;0.52;0.48
TSS-based	cmnn	CAGE	PolyA-	Nhek	Nucleus	LCP	randomForest	Promoter+Structural	0.62	2.2e-16	1.9	0.76	0.62	1.9	H3k9ac;H3k4me3;H3k27ac;H3k4me2;H3k36me3	562.527;563.348;597.854;427.094;1401.863	3081.605;3039.458;2741.902;2601.246;2036.47	0.53;0.52;0.52;0.48;0.52
TSS-based	cmnn	CAGE	PolyA-	Nhek	Nucleus	LCP	lm	Promoter+Repressor	0.57	2.2e-16	2	0.72	0.61	1.9	H3k9ac;H3k4me3;H3k27ac;H3k4me2;H3k27me3	685.319;621.07;748.794;484.695;1002.528	0.332;0.321;0.191;0.125;0.031	0.53;0.52;0.52;0.48;-0.29
TSS-based	cmnn	CAGE	PolyA-	Nhek	Nucleus	LCP	mars	Promoter+Repressor	0.57	2.2e-16	2	0.72	0.62	1.9	H3k9ac;H3k27ac;H3k27me3;H3k4me3;H3k4me2	680.829;756.508;1004.038;613.82;487.456	0.913;0.826;0.724;0.601;0.172	0.53;0.52;-0.29;0.52;0.48
TSS-based	cmnn	CAGE	PolyA-	Nhek	Nucleus	LCP	randomForest	Promoter+Repressor	0.57	2.2e-16	2	0.73	0.6	1.9	H3k9ac;H3k4me3;H3k27ac;H3k4me2;H3k27me3	680.76;618.056;751.1;488.292;1006.079	3154.023;3052.328;2798.628;2630.686;1839.5	0.53;0.52;0.52;0.48;-0.29
TSS-based	cmnn	CAGE	PolyA-	Nhek	Nucleus	LCP	lm	Promoter+Enhancer	0.57	2.2e-16	2	0.74	0.61	1.9	H3k4me3;H3k9ac;H3k27ac;H3k4me2;H3k4me1;H4k20me1;H3k9me1	485.579;500.045;572.662;401.483;381.807;557.835;664.809	0.31;0.3;0.198;0.124;0.031;0.029;0.008	0.52;0.53;0.52;0.48;0.37;0.31;0.35
TSS-based	cmnn	CAGE	PolyA-	Nhek	Nucleus	LCP	mars	Promoter+Enhancer	0.58	2.2e-16	2	0.74	0.61	1.9	H3k9ac;H3k4me3;H4k20me1;H3k27ac;H3k9me1;H3k4me1;H3k4me2	511.627;481.581;554.927;563.191;663.398;381.88;406.534	0.908;0.817;0.725;0.624;0.51;0.143;0.031	0.53;0.52;0.31;0.52;0.35;0.37;0.48
TSS-based	cmnn	CAGE	PolyA-	Nhek	Nucleus	LCP	randomForest	Promoter+Enhancer	0.58	2.2e-16	2	0.75	0.61	1.9	H3k9ac;H3k4me3;H3k27ac;H3k4me2;H4k20me1;H3k4me1;H3k9me1	509.076;487.123;564.417;402.483;556.362;381.551;662.324	2942.896;2788.312;2254.941;2027.878;1524.727;1314.44;1236.945	0.53;0.52;0.52;0.48;0.31;0.37;0.35
TSS-based	cmuc	CAGE	PolyA-	Huvec	Cytosol	all	lm	DNaseI+HM	0.88	2.2e-16	2	0.94	0.7	2.2	H3k4me3;H3k36me3;H3k9ac;Dnase;H4k20me1;H3k4me2;H3k27me3;H3k27ac;H3k9me1;Control;H3k4me1;normalizedCpG	1094.537;407.477;1346.552;621.403;154.081;597.274;191.705;854.419;170.734;131.881;356.206;234.21	0.205;0.159;0.15;0.137;0.102;0.077;0.071;0.056;0.017;0.014;0.009;0.003	0.83;0.73;0.83;0.77;0.57;0.78;-0.42;0.8;0.5;0.46;0.67;0.52
TSS-based	cmuc	CAGE	PolyA-	Huvec	Cytosol	all	mars	DNaseI+HM	0.88	2.2e-16	2	0.94	0.7	2.2	H3k4me3;H3k36me3;Dnase;H4k20me1;normalizedCpG;H3k27me3;H3k9ac;H3k27ac;H3k4me1;H3k4me2;Control;H3k9me1	1082.347;404.508;620.308;152.473;218.397;194.323;1329.872;816.187;384.143;663.599;131.416;162.862	0.946;0.892;0.833;0.774;0.687;0.639;0.563;0.472;0.25;0.143;0.02;0	0.83;0.73;0.77;0.57;0.52;-0.42;0.83;0.8;0.67;0.78;0.46;0.5
TSS-based	cmuc	CAGE	PolyA-	Huvec	Cytosol	all	randomForest	DNaseI+HM	0.88	2.2e-16	2	0.94	0.7	2.2	H3k4me3;H3k36me3;H3k9ac;Dnase;H3k27ac;H4k20me1;H3k4me2;H3k27me3;normalizedCpG;H3k9me1;H3k4me1;Control	1017.119;402.792;1353.533;659.565;873.834;158.996;658.471;190.59;204.909;162.647;346.807;131.386	10924.751;8788.678;7127.967;5077.739;4883.509;4301.304;3184.193;3178.805;2807.904;2334.579;2285.398;2132.633	0.83;0.73;0.83;0.77;0.8;0.57;0.78;-0.42;0.52;0.5;0.67;0.46
TSS-based	cmuc	CAGE	PolyA-	Huvec	Cytosol	all	lm	HM	0.86	2.2e-16	2.1	0.94	0.68	2.3	H3k4me3;H3k36me3;H3k9ac;H4k20me1;H3k27ac;H3k4me2;H3k27me3;Control;H3k9me1;H3k4me1	1267.903;444.356;1591.745;189.805;911.183;665.38;229.078;168.47;235.091;457.537	0.239;0.188;0.166;0.1;0.094;0.08;0.077;0.028;0.017;0.012	0.83;0.73;0.83;0.57;0.8;0.78;-0.42;0.46;0.5;0.67
TSS-based	cmuc	CAGE	PolyA-	Huvec	Cytosol	all	mars	HM	0.86	2.2e-16	2.1	0.94	0.68	2.3	H3k4me3;H3k36me3;H3k9ac;H3k27me3;H4k20me1;Control;H3k4me1;H3k4me2;H3k27ac;H3k9me1	1194.691;424.519;1691.417;224.341;197.04;169.142;380.24;627.133;1016.517;235.548	0.936;0.865;0.782;0.702;0.632;0.503;0.426;0.305;0.102;0	0.83;0.73;0.83;-0.42;0.57;0.46;0.67;0.78;0.8;0.5
TSS-based	cmuc	CAGE	PolyA-	Huvec	Cytosol	all	randomForest	HM	0.86	2.2e-16	2.1	0.94	0.68	2.3	H3k4me3;H3k36me3;H3k9ac;H3k27ac;H4k20me1;H3k4me2;H3k27me3;H3k9me1;H3k4me1;Control	1154.971;434.669;1665.004;987.625;192.113;704.611;228.58;206.366;417.577;169.097	11270.634;9122.058;8101.74;5816.803;5145.41;4377.942;4030.771;2991.136;2895.193;2880.912	0.83;0.73;0.83;0.8;0.57;0.78;-0.42;0.5;0.67;0.46
TSS-based	cmuc	CAGE	PolyA-	Huvec	Cytosol	all	lm	Promoter	0.84	2.2e-16	2.3	0.93	0.62	2.4	H3k4me3;H3k9ac;H3k27ac;H3k4me2	1731.773;2703.474;1183.71;510.734	0.411;0.283;0.173;0.133	0.83;0.83;0.8;0.78
TSS-based	cmuc	CAGE	PolyA-	Huvec	Cytosol	all	mars	Promoter	0.85	2.2e-16	2.3	0.93	0.64	2.4	H3k4me3;H3k27ac;H3k9ac;H3k4me2	1824.565;1109.107;2687.613;507.425	0.892;0.763;0.621;0.375	0.83;0.8;0.83;0.78
TSS-based	cmuc	CAGE	PolyA-	Huvec	Cytosol	all	randomForest	Promoter	0.84	2.2e-16	2.3	0.93	0.62	2.4	H3k4me3;H3k9ac;H3k27ac;H3k4me2	1827.875;2629.849;1164.713;506.167	15753.008;13674.164;13084.514;11590.401	0.83;0.83;0.8;0.78
TSS-based	cmuc	CAGE	PolyA-	Huvec	Cytosol	all	lm	Structural	0.63	2.2e-16	3.4	0.79	0.54	2.6	H3k36me3	6138.4	1	0.73
TSS-based	cmuc	CAGE	PolyA-	Huvec	Cytosol	all	mars	Structural	0.64	2.2e-16	3.4	0.79	0.56	2.6	H3k36me3	6139.14	0.675	0.73
TSS-based	cmuc	CAGE	PolyA-	Huvec	Cytosol	all	randomForest	Structural	0.61	2.2e-16	3.6	0.79	0.42	3	H3k36me3	6139.32	52757.1	0.73
TSS-based	cmuc	CAGE	PolyA-	Huvec	Cytosol	all	lm	Enhancer	0.73	2.2e-16	3	0.87	0.49	2.7	H4k20me1;H3k4me1;H3k9me1	1584.696;2901.742;1594.293	0.595;0.3;0.105	0.57;0.67;0.5
TSS-based	cmuc	CAGE	PolyA-	Huvec	Cytosol	all	mars	Enhancer	0.73	2.2e-16	3	0.87	0.51	2.7	H4k20me1;H3k4me1;H3k9me1	1586.563;2844.38;1652.053	0.883;0.767;0.533	0.57;0.67;0.5
TSS-based	cmuc	CAGE	PolyA-	Huvec	Cytosol	all	randomForest	Enhancer	0.73	2.2e-16	3	0.88	0.47	2.8	H4k20me1;H3k4me1;H3k9me1	1620.487;2851.994;1608.781	21013.648;16064.097;15928.349	0.57;0.67;0.5
TSS-based	cmuc	CAGE	PolyA-	Huvec	Cytosol	all	lm	Repressor	0.38	2.2e-16	4.4	0.68	0.37	2.9	H3k27me3	6064.77	1	-0.42
TSS-based	cmuc	CAGE	PolyA-	Huvec	Cytosol	all	mars	Repressor	0.4	2.2e-16	4.3	0.68	0.42	2.8	H3k27me3	6065.46	0.785	-0.42
TSS-based	cmuc	CAGE	PolyA-	Huvec	Cytosol	all	randomForest	Repressor	0.39	2.2e-16	4.5	0.68	0.27	3.3	H3k27me3	6065.1	51386	-0.42
TSS-based	cmuc	CAGE	PolyA-	Huvec	Cytosol	all	lm	Promoter+Structural	0.86	2.2e-16	2.2	0.93	0.67	2.3	H3k36me3;H3k4me3;H3k9ac;H3k27ac;H3k4me2	526.204;1555.991;2186.713;1192.648;691.465	0.294;0.287;0.205;0.118;0.095	0.73;0.83;0.83;0.8;0.78
TSS-based	cmuc	CAGE	PolyA-	Huvec	Cytosol	all	mars	Promoter+Structural	0.86	2.2e-16	2.2	0.93	0.67	2.3	H3k4me3;H3k36me3;H3k9ac;H3k27ac;H3k4me2	1627.357;519.866;2048.687;1217.426;739.574	0.9;0.792;0.654;0.413;0.182	0.83;0.73;0.83;0.8;0.78
TSS-based	cmuc	CAGE	PolyA-	Huvec	Cytosol	all	randomForest	Promoter+Structural	0.86	2.2e-16	2.2	0.93	0.66	2.3	H3k36me3;H3k4me3;H3k9ac;H3k27ac;H3k4me2	523.54;1565.393;2151.048;1154.397;758.179	12293.739;11842.883;10845.65;10254.989;9295.204	0.73;0.83;0.83;0.8;0.78
TSS-based	cmuc	CAGE	PolyA-	Huvec	Cytosol	all	lm	Promoter+Repressor	0.85	2.2e-16	2.2	0.93	0.64	2.4	H3k4me3;H3k9ac;H3k27ac;H3k27me3;H3k4me2	1609.526;2105.232;1174.862;460.942;797.161	0.365;0.254;0.145;0.126;0.111	0.83;0.83;0.8;-0.42;0.78
TSS-based	cmuc	CAGE	PolyA-	Huvec	Cytosol	all	mars	Promoter+Repressor	0.85	2.2e-16	2.2	0.94	0.65	2.3	H3k4me3;H3k27me3;H3k9ac;H3k27ac;H3k4me2	1545.058;460.833;2209.094;1170.203;762.731	0.906;0.764;0.673;0.553;0.209	0.83;-0.42;0.83;0.8;0.78
TSS-based	cmuc	CAGE	PolyA-	Huvec	Cytosol	all	randomForest	Promoter+Repressor	0.85	2.2e-16	2.2	0.94	0.64	2.4	H3k4me3;H3k9ac;H3k27ac;H3k4me2;H3k27me3	1586.985;2092.53;1163.634;843.134;461.332	13124.168;11496.114;10807.252;9487.36;9458.722	0.83;0.83;0.8;0.78;-0.42
TSS-based	cmuc	CAGE	PolyA-	Huvec	Cytosol	all	lm	Promoter+Enhancer	0.85	2.2e-16	2.2	0.94	0.65	2.4	H3k4me3;H3k9ac;H4k20me1;H3k27ac;H3k4me2;H3k9me1;H3k4me1	1329.207;1660.248;302.423;1063.726;859.673;369.141;572.97	0.327;0.221;0.16;0.14;0.101;0.029;0.022	0.83;0.83;0.57;0.8;0.78;0.5;0.67
TSS-based	cmuc	CAGE	PolyA-	Huvec	Cytosol	all	mars	Promoter+Enhancer	0.86	2.2e-16	2.2	0.94	0.66	2.3	H3k4me3;H3k9ac;H4k20me1;H3k27ac;H3k4me2;H3k4me1;H3k9me1	1359.038;1669.045;299.469;1012.288;878.689;591.22;347.711	0.917;0.808;0.751;0.619;0.339;0.015;0	0.83;0.83;0.57;0.8;0.78;0.67;0.5
TSS-based	cmuc	CAGE	PolyA-	Huvec	Cytosol	all	randomForest	Promoter+Enhancer	0.85	2.2e-16	2.2	0.94	0.65	2.3	H3k4me3;H3k9ac;H3k27ac;H4k20me1;H3k4me2;H3k9me1;H3k4me1	1388.742;1626.844;1059.875;301.481;886.795;354.809;538.64	12880.134;10653.663;8258.037;7862.777;6857.124;5074.878;4348.101	0.83;0.83;0.8;0.57;0.78;0.5;0.67
TSS-based	cmuc	CAGE	PolyA-	Huvec	Cytosol	HCP	lm	DNaseI+HM	0.82	2.2e-16	2.4	0.94	0.67	2.3	H3k4me3;H3k36me3;H3k9ac;Dnase;H4k20me1;H3k27me3;H3k4me2;H3k27ac;Control;H3k9me1;H3k4me1;normalizedCpG	403.865;286.543;667.405;338.012;104.136;182.675;283.675;477.758;100.353;119.578;174.965;100.282	0.178;0.177;0.155;0.147;0.114;0.077;0.057;0.051;0.018;0.014;0.006;0.006	0.73;0.69;0.74;0.67;0.52;-0.47;0.66;0.7;0.41;0.47;0.54;0.13
TSS-based	cmuc	CAGE	PolyA-	Huvec	Cytosol	HCP	mars	DNaseI+HM	0.82	2.2e-16	2.4	0.94	0.68	2.2	H3k4me3;H3k36me3;Dnase;H4k20me1;H3k27me3;H3k9ac;H3k27ac;normalizedCpG;H3k4me1;H3k4me2;Control;H3k9me1	421.284;284.44;333.986;104.734;177.734;635.626;507.769;100.757;157.014;302.814;100.105;115.601	0.946;0.893;0.839;0.781;0.732;0.679;0.62;0.545;0.379;0.212;0;0	0.73;0.69;0.67;0.52;-0.47;0.74;0.7;0.13;0.54;0.66;0.41;0.47
TSS-based	cmuc	CAGE	PolyA-	Huvec	Cytosol	HCP	randomForest	DNaseI+HM	0.82	2.2e-16	2.4	0.94	0.68	2.2	H3k36me3;H3k4me3;H3k9ac;Dnase;H3k27ac;H4k20me1;H3k27me3;H3k4me2;normalizedCpG;H3k9me1;H3k4me1;Control	274.98;430.66;662.219;355.377;460.346;105.88;185.297;294.267;100.203;107.822;164.092;99.855	8639.236;8087.668;5756.441;5028.651;3899.001;3820.561;3358.226;2321.168;2309.957;2187.828;2032.919;2025.223	0.69;0.73;0.74;0.67;0.7;0.52;-0.47;0.66;0.13;0.47;0.54;0.41
TSS-based	cmuc	CAGE	PolyA-	Huvec	Cytosol	HCP	lm	HM	0.8	2.2e-16	2.5	0.93	0.66	2.3	H3k4me3;H3k36me3;H3k9ac;H4k20me1;H3k27me3;H3k27ac;H3k4me2;Control;H3k9me1;H3k4me1	440.257;322.267;774.728;130.029;210.079;564.008;367.832;123.951;136.405;172.572	0.213;0.204;0.191;0.113;0.084;0.069;0.062;0.044;0.013;0.007	0.73;0.69;0.74;0.52;-0.47;0.7;0.66;0.41;0.47;0.54
TSS-based	cmuc	CAGE	PolyA-	Huvec	Cytosol	HCP	mars	HM	0.8	2.2e-16	2.5	0.93	0.66	2.3	H3k4me3;H3k36me3;H3k9ac;H3k27me3;H4k20me1;Control;H3k27ac;H3k4me1;H3k4me2;H3k9me1	471.337;336.654;756.994;196.731;131.015;123.774;597.328;181.122;313.586;133.218	0.932;0.863;0.795;0.679;0.652;0.53;0.454;0.324;0.078;0	0.73;0.69;0.74;-0.47;0.52;0.41;0.7;0.54;0.66;0.47
TSS-based	cmuc	CAGE	PolyA-	Huvec	Cytosol	HCP	randomForest	HM	0.8	2.2e-16	2.5	0.93	0.65	2.3	H3k36me3;H3k4me3;H3k9ac;H3k27ac;H4k20me1;H3k27me3;H3k4me2;Control;H3k9me1;H3k4me1	328.501;456.337;769.224;591.136;128.612;210.664;312.624;123.581;132.186;188.297	8830.366;8599.528;6922.941;4746.993;4669.752;4068.324;3091.865;2910.164;2714.906;2581.555	0.69;0.73;0.74;0.7;0.52;-0.47;0.66;0.41;0.47;0.54
TSS-based	cmuc	CAGE	PolyA-	Huvec	Cytosol	HCP	lm	Promoter	0.77	2.2e-16	2.7	0.92	0.6	2.5	H3k4me3;H3k9ac;H3k27ac;H3k4me2	682.452;1265.843;892.169;381.727	0.397;0.341;0.151;0.112	0.73;0.74;0.7;0.66
TSS-based	cmuc	CAGE	PolyA-	Huvec	Cytosol	HCP	mars	Promoter	0.77	2.2e-16	2.7	0.92	0.6	2.4	H3k9ac;H3k4me3;H3k27ac;H3k4me2	1359.354;648.835;831.544;382.754	0.898;0.764;0.643;0.264	0.74;0.73;0.7;0.66
TSS-based	cmuc	CAGE	PolyA-	Huvec	Cytosol	HCP	randomForest	Promoter	0.76	2.2e-16	2.7	0.92	0.58	2.5	H3k4me3;H3k9ac;H3k27ac;H3k4me2	691.418;1251.286;900.041;379.815	13181.776;12467.525;11212.416;9951.287	0.73;0.74;0.7;0.66
TSS-based	cmuc	CAGE	PolyA-	Huvec	Cytosol	HCP	lm	Structural	0.61	2.2e-16	3.5	0.8	0.54	2.6	H3k36me3	3228.05	1	0.69
TSS-based	cmuc	CAGE	PolyA-	Huvec	Cytosol	HCP	mars	Structural	0.62	2.2e-16	3.4	0.8	0.54	2.6	H3k36me3	3227.95	0.667	0.69
TSS-based	cmuc	CAGE	PolyA-	Huvec	Cytosol	HCP	randomForest	Structural	0.58	2.2e-16	3.7	0.8	0.41	3	H3k36me3	3225.62	45815.9	0.69
TSS-based	cmuc	CAGE	PolyA-	Huvec	Cytosol	HCP	lm	Enhancer	0.61	2.2e-16	3.4	0.84	0.44	2.7	H4k20me1;H3k4me1;H3k9me1	916.394;1294.629;1001.805	0.675;0.232;0.094	0.52;0.54;0.47
TSS-based	cmuc	CAGE	PolyA-	Huvec	Cytosol	HCP	mars	Enhancer	0.62	2.2e-16	3.4	0.84	0.47	2.7	H4k20me1;H3k4me1;H3k9me1	921.474;1287.962;1005.517	0.882;0.765;0.53	0.52;0.54;0.47
TSS-based	cmuc	CAGE	PolyA-	Huvec	Cytosol	HCP	randomForest	Enhancer	0.62	2.2e-16	3.4	0.84	0.43	2.8	H4k20me1;H3k9me1;H3k4me1	904.744;1003.485;1306.885	18238.673;14020.645;13645.978	0.52;0.47;0.54
TSS-based	cmuc	CAGE	PolyA-	Huvec	Cytosol	HCP	lm	Repressor	0.47	2.2e-16	4	0.74	0.36	2.9	H3k27me3	3182.34	1	-0.47
TSS-based	cmuc	CAGE	PolyA-	Huvec	Cytosol	HCP	mars	Repressor	0.49	2.2e-16	3.9	0.74	0.41	2.8	H3k27me3	3183.38	0.755	-0.47
TSS-based	cmuc	CAGE	PolyA-	Huvec	Cytosol	HCP	randomForest	Repressor	0.45	2.2e-16	4.2	0.74	0.25	3.2	H3k27me3	3181.53	44560	-0.47
TSS-based	cmuc	CAGE	PolyA-	Huvec	Cytosol	HCP	lm	Promoter+Structural	0.8	2.2e-16	2.6	0.93	0.64	2.3	H3k36me3;H3k4me3;H3k9ac;H3k27ac;H3k4me2	434.195;621.194;1059.058;729.374;390.504	0.322;0.268;0.24;0.097;0.074	0.69;0.73;0.74;0.7;0.66
TSS-based	cmuc	CAGE	PolyA-	Huvec	Cytosol	HCP	mars	Promoter+Structural	0.8	2.2e-16	2.6	0.93	0.65	2.3	H3k9ac;H3k36me3;H3k4me3;H3k27ac;H3k4me2	1086.951;410.932;612.922;754.836;368.529	0.89;0.779;0.669;0.405;0	0.74;0.69;0.73;0.7;0.66
TSS-based	cmuc	CAGE	PolyA-	Huvec	Cytosol	HCP	randomForest	Promoter+Structural	0.79	2.2e-16	2.6	0.93	0.63	2.4	H3k36me3;H3k4me3;H3k9ac;H3k27ac;H3k4me2	422.531;610.565;1070.163;734.437;396.829	11126.202;10311.918;9635.253;8595.014;7507.691	0.69;0.73;0.74;0.7;0.66
TSS-based	cmuc	CAGE	PolyA-	Huvec	Cytosol	HCP	lm	Promoter+Repressor	0.78	2.2e-16	2.6	0.93	0.61	2.4	H3k4me3;H3k9ac;H3k27me3;H3k27ac;H3k4me2	633.053;1074.827;360.441;729.988;433.02	0.351;0.305;0.134;0.12;0.09	0.73;0.74;-0.47;0.7;0.66
TSS-based	cmuc	CAGE	PolyA-	Huvec	Cytosol	HCP	mars	Promoter+Repressor	0.79	2.2e-16	2.6	0.93	0.63	2.4	H3k9ac;H3k4me3;H3k27me3;H3k27ac;H3k4me2	1060.639;605.939;361.185;758.566;445	0.894;0.788;0.682;0.471;0	0.74;0.73;-0.47;0.7;0.66
TSS-based	cmuc	CAGE	PolyA-	Huvec	Cytosol	HCP	randomForest	Promoter+Repressor	0.78	2.2e-16	2.6	0.93	0.6	2.4	H3k4me3;H3k9ac;H3k27ac;H3k27me3;H3k4me2	622.507;1058.725;739.277;362.944;448.167	11124.647;10034.296;9143.998;8677.825;7956.608	0.73;0.74;0.7;-0.47;0.66
TSS-based	cmuc	CAGE	PolyA-	Huvec	Cytosol	HCP	lm	Promoter+Enhancer	0.78	2.2e-16	2.6	0.93	0.62	2.4	H3k4me3;H3k9ac;H4k20me1;H3k27ac;H3k4me2;H3k9me1;H3k4me1	576.34;817.497;207.942;637.068;473.441;234.36;290.413	0.313;0.268;0.176;0.122;0.083;0.021;0.017	0.73;0.74;0.52;0.7;0.66;0.47;0.54
TSS-based	cmuc	CAGE	PolyA-	Huvec	Cytosol	HCP	mars	Promoter+Enhancer	0.78	2.2e-16	2.6	0.92	0.63	2.4	H3k9ac;H3k4me3;H4k20me1;H3k27ac;H3k9me1;H3k4me2;H3k4me1	813.119;574.173;208.597;667.798;244.792;447.747;283.263	0.915;0.82;0.744;0.634;0.285;0.16;0	0.74;0.73;0.52;0.7;0.47;0.66;0.54
TSS-based	cmuc	CAGE	PolyA-	Huvec	Cytosol	HCP	randomForest	Promoter+Enhancer	0.78	2.2e-16	2.6	0.93	0.62	2.4	H3k4me3;H3k9ac;H3k27ac;H4k20me1;H3k4me2;H3k9me1;H3k4me1	570.914;836.392;652.659;208.937;439.778;234.727;295.295	10593.045;8933.499;7638.82;7446.003;5351.549;4615.768;3923.875	0.73;0.74;0.7;0.52;0.66;0.47;0.54
TSS-based	cmuc	CAGE	PolyA-	Huvec	Cytosol	LCP	lm	DNaseI+HM	0.7	2.2e-16	1.7	0.78	0.72	1.8	H3k4me3;Dnase;H3k9ac;H3k4me2;H3k27ac;H3k36me3;H3k4me1;H4k20me1;Control;H3k9me1;H3k27me3;normalizedCpG	328.718;214.597;304.778;221.722;225.229;599.024;181.1;254.282;147.393;195.144;253.801;149.602	0.415;0.164;0.153;0.106;0.058;0.03;0.027;0.016;0.011;0.009;0.006;0.003	0.6;0.53;0.6;0.58;0.56;0.5;0.46;0.34;0.27;0.33;-0.27;0.16
TSS-based	cmuc	CAGE	PolyA-	Huvec	Cytosol	LCP	mars	DNaseI+HM	0.7	2.2e-16	1.7	0.79	0.72	1.9	H3k4me3;H3k36me3;Dnase;H3k9ac;H4k20me1;Control;H3k4me2;H3k27me3;H3k27ac;normalizedCpG;H3k4me1;H3k9me1	312.655;593.403;217.995;302.497;251.378;145.028;231.152;254.13;228.851;148.303;190.38;200.797	0.928;0.851;0.779;0.681;0.593;0.509;0.381;0.238;0.113;0.011;0;0	0.6;0.5;0.53;0.6;0.34;0.27;0.58;-0.27;0.56;0.16;0.46;0.33
TSS-based	cmuc	CAGE	PolyA-	Huvec	Cytosol	LCP	randomForest	DNaseI+HM	0.7	2.2e-16	1.7	0.79	0.72	1.8	H3k4me3;H3k9ac;H3k4me2;Dnase;H3k36me3;H3k27ac;H4k20me1;H3k27me3;H3k9me1;H3k4me1;Control;normalizedCpG	297.427;317.651;235.849;222.572;602.119;222.187;249.154;256.199;198.193;178.154;146.575;148.172	3422.934;2183.646;1557.191;1418.717;969.61;834.853;708.622;636.228;593.682;587.89;549.666;540.378	0.6;0.6;0.58;0.53;0.5;0.56;0.34;-0.27;0.33;0.46;0.27;0.16
TSS-based	cmuc	CAGE	PolyA-	Huvec	Cytosol	LCP	lm	HM	0.69	2.2e-16	1.8	0.78	0.71	1.9	H3k4me3;H3k9ac;H3k4me2;H3k27ac;H3k4me1;H3k36me3;H4k20me1;Control;H3k9me1;H3k27me3	362.198;359.164;257.46;255.214;210.081;666.933;284.366;176.201;225.355;279.414	0.48;0.186;0.129;0.089;0.042;0.026;0.017;0.017;0.01;0.005	0.6;0.6;0.58;0.56;0.46;0.5;0.34;0.27;0.33;-0.27
TSS-based	cmuc	CAGE	PolyA-	Huvec	Cytosol	LCP	mars	HM	0.7	2.2e-16	1.8	0.78	0.7	1.9	H3k4me3;H3k36me3;H4k20me1;H3k9ac;H3k27ac;H3k27me3;Control;H3k4me1;H3k4me2;H3k9me1	357.881;691.4;273.854;362.401;244.615;275.987;176.235;209.861;261.213;222.706	0.913;0.818;0.714;0.628;0.474;0.353;0.225;0.035;0;0	0.6;0.5;0.34;0.6;0.56;-0.27;0.27;0.46;0.58;0.33
TSS-based	cmuc	CAGE	PolyA-	Huvec	Cytosol	LCP	randomForest	HM	0.69	2.2e-16	1.8	0.78	0.71	1.9	H3k4me3;H3k9ac;H3k4me2;H3k27ac;H3k36me3;H3k4me1;H4k20me1;H3k27me3;H3k9me1;Control	359.394;346.084;266.825;246.999;673.952;217.58;283.517;279.561;226.278;175.628	3621.757;2234.326;1830.652;1289.815;1083.053;869.642;835.709;758.439;726.262;700.195	0.6;0.6;0.58;0.56;0.5;0.46;0.34;-0.27;0.33;0.27
TSS-based	cmuc	CAGE	PolyA-	Huvec	Cytosol	LCP	lm	Promoter	0.64	2.2e-16	1.9	0.76	0.7	1.9	H3k4me3;H3k9ac;H3k4me2;H3k27ac	820.593;854.802;646.307;700.262	0.523;0.215;0.138;0.124	0.6;0.6;0.58;0.56
TSS-based	cmuc	CAGE	PolyA-	Huvec	Cytosol	LCP	mars	Promoter	0.64	2.2e-16	1.9	0.77	0.7	1.9	H3k4me3;H3k27ac;H3k9ac;H3k4me2	823.111;696.624;861.757;644.203	0.839;0.662;0.382;0.19	0.6;0.56;0.6;0.58
TSS-based	cmuc	CAGE	PolyA-	Huvec	Cytosol	LCP	randomForest	Promoter	0.63	2.2e-16	1.9	0.76	0.67	2	H3k4me3;H3k9ac;H3k4me2;H3k27ac	840.363;842.973;647.932;695.021	3901.188;3316.244;3008.048;3007.685	0.6;0.6;0.58;0.56
TSS-based	cmuc	CAGE	PolyA-	Huvec	Cytosol	LCP	lm	Structural	0.25	2.2e-16	2.6	0.64	0.13	2.6	H3k36me3	3070.21	1	0.5
TSS-based	cmuc	CAGE	PolyA-	Huvec	Cytosol	LCP	mars	Structural	0.25	2.2e-16	2.6	0.64	0.14	2.6	H3k36me3	3073.64	0.6	0.5
TSS-based	cmuc	CAGE	PolyA-	Huvec	Cytosol	LCP	randomForest	Structural	0.24	2.2e-16	2.7	0.64	0.059	3	H3k36me3	3071.79	12315.8	0.5
TSS-based	cmuc	CAGE	PolyA-	Huvec	Cytosol	LCP	lm	Enhancer	0.46	2.2e-16	2.3	0.72	0.45	2.4	H3k4me1;H4k20me1;H3k9me1	1018.398;992.49;954.024	0.85;0.083;0.067	0.46;0.34;0.33
TSS-based	cmuc	CAGE	PolyA-	Huvec	Cytosol	LCP	mars	Enhancer	0.45	2.2e-16	2.3	0.72	0.45	2.4	H3k4me1;H4k20me1;H3k9me1	1019.312;993.528;950.485	0.893;0.786;0.551	0.46;0.34;0.33
TSS-based	cmuc	CAGE	PolyA-	Huvec	Cytosol	LCP	randomForest	Enhancer	0.45	2.2e-16	2.3	0.71	0.44	2.4	H3k4me1;H4k20me1;H3k9me1	1022.21;982.608;957.254	5615.612;3662.388;3637.868	0.46;0.34;0.33
TSS-based	cmuc	CAGE	PolyA-	Huvec	Cytosol	LCP	lm	Repressor	0.12	2.2e-16	2.8	0.57	0.029	2.7	H3k27me3	3024.56	1	-0.27
TSS-based	cmuc	CAGE	PolyA-	Huvec	Cytosol	LCP	mars	Repressor	0.13	2.2e-16	2.8	0.57	0.13	2.6	H3k27me3	3026.85	0.667	-0.27
TSS-based	cmuc	CAGE	PolyA-	Huvec	Cytosol	LCP	randomForest	Repressor	0.11	2.2e-16	2.9	0.57	2.2e-16	3.1	H3k27me3	3025.86	12229.9	-0.27
TSS-based	cmuc	CAGE	PolyA-	Huvec	Cytosol	LCP	lm	Promoter+Structural	0.68	2.2e-16	1.8	0.77	0.71	1.9	H3k4me3;H3k9ac;H3k4me2;H3k27ac;H3k36me3	569.448;592.74;421.08;407.092;1076.267	0.501;0.201;0.143;0.11;0.046	0.6;0.6;0.58;0.56;0.5
TSS-based	cmuc	CAGE	PolyA-	Huvec	Cytosol	LCP	mars	Promoter+Structural	0.68	2.2e-16	1.8	0.77	0.71	1.9	H3k4me3;H3k36me3;H3k9ac;H3k27ac;H3k4me2	560.905;1076.202;598.896;405.291;424.288	0.885;0.76;0.588;0.453;0.137	0.6;0.5;0.6;0.56;0.58
TSS-based	cmuc	CAGE	PolyA-	Huvec	Cytosol	LCP	randomForest	Promoter+Structural	0.68	2.2e-16	1.8	0.77	0.7	1.9	H3k4me3;H3k9ac;H3k4me2;H3k27ac;H3k36me3	569.847;584.238;423.773;411.595;1079.952	3464.063;2959.803;2734.529;2477.381;1755.136	0.6;0.6;0.58;0.56;0.5
TSS-based	cmuc	CAGE	PolyA-	Huvec	Cytosol	LCP	lm	Promoter+Repressor	0.65	2.2e-16	1.9	0.75	0.7	1.9	H3k4me3;H3k9ac;H3k4me2;H3k27ac;H3k27me3	608.627;632.675;505.607;535.746;783.943	0.515;0.212;0.142;0.117;0.014	0.6;0.6;0.58;0.56;-0.27
TSS-based	cmuc	CAGE	PolyA-	Huvec	Cytosol	LCP	mars	Promoter+Repressor	0.66	2.2e-16	1.9	0.76	0.7	1.9	H3k4me3;H3k27me3;H3k27ac;H3k9ac;H3k4me2	608.999;785.181;532.654;651.348;486.472	0.877;0.741;0.617;0.37;0.092	0.6;-0.27;0.56;0.6;0.58
TSS-based	cmuc	CAGE	PolyA-	Huvec	Cytosol	LCP	randomForest	Promoter+Repressor	0.64	2.2e-16	1.9	0.75	0.68	1.9	H3k4me3;H3k9ac;H3k4me2;H3k27ac;H3k27me3	620.056;640.71;487.468;535.651;782.157	3550.894;3026.689;2675.272;2574.137;1522.922	0.6;0.6;0.58;0.56;-0.27
TSS-based	cmuc	CAGE	PolyA-	Huvec	Cytosol	LCP	lm	Promoter+Enhancer	0.67	2.2e-16	1.8	0.78	0.7	1.9	H3k4me3;H3k9ac;H3k4me2;H3k27ac;H3k4me1;H4k20me1;H3k9me1	478.021;483.254;375.886;405.254;342.723;541.426;445.049	0.488;0.195;0.128;0.102;0.04;0.032;0.014	0.6;0.6;0.58;0.56;0.46;0.34;0.33
TSS-based	cmuc	CAGE	PolyA-	Huvec	Cytosol	LCP	mars	Promoter+Enhancer	0.67	2.2e-16	1.8	0.78	0.7	1.9	H3k4me3;H4k20me1;H3k9ac;H3k27ac;H3k4me1;H3k4me2;H3k9me1	466.33;534.864;476.639;417.674;347.98;377.451;450.439	0.88;0.752;0.587;0.42;0.277;0.128;0.022	0.6;0.34;0.6;0.56;0.46;0.58;0.33
TSS-based	cmuc	CAGE	PolyA-	Huvec	Cytosol	LCP	randomForest	Promoter+Enhancer	0.66	2.2e-16	1.8	0.78	0.69	1.9	H3k4me3;H3k9ac;H3k4me2;H3k27ac;H4k20me1;H3k4me1;H3k9me1	464.966;470.023;384.334;421.59;546.146;346.957;439.83	3583.509;2649.442;2268.816;1775.177;1244.54;1156.515;1100.059	0.6;0.6;0.58;0.56;0.34;0.46;0.33
TSS-based	cp1c	CAGE	PolyA+	H1hesc	Cytosol	all	lm	DNaseI+HM	0.87	2.2e-16	2.2	0.94	0.72	2.3	H3k9ac;Dnase;H3k4me3;H3k36me3;H3k27ac;H4k20me1;H3k27me3;H3k4me2;H3k4me1;Control;normalizedCpG	738.529;931.296;1309.899;283.362;347.836;201.719;210.467;1129.136;211.913;144.713;462.641	0.196;0.163;0.163;0.158;0.107;0.088;0.059;0.055;0.005;0.004;0.002	0.79;0.77;0.8;0.63;0.73;0.56;-0.18;0.73;0.48;0.24;0.59
TSS-based	cp1c	CAGE	PolyA+	H1hesc	Cytosol	all	mars	DNaseI+HM	0.87	2.2e-16	2.1	0.94	0.73	2.3	H3k36me3;Dnase;H3k4me3;H3k9ac;H3k27me3;H4k20me1;normalizedCpG;H3k4me2;Control;H3k27ac;H3k4me1	293.921;1018.219;1280.194;724.975;211.414;197.383;453.754;1135.817;143.675;327.812;185.786	0.941;0.882;0.823;0.74;0.593;0.527;0.468;0.379;0.259;0;0	0.63;0.77;0.8;0.79;-0.18;0.56;0.59;0.73;0.24;0.73;0.48
TSS-based	cp1c	CAGE	PolyA+	H1hesc	Cytosol	all	randomForest	DNaseI+HM	0.88	2.2e-16	2.1	0.94	0.74	2.2	H3k9ac;H3k36me3;H3k27ac;H3k4me3;Dnase;H4k20me1;H3k4me2;H3k27me3;normalizedCpG;H3k4me1;Control	667.992;281.973;331.795;1337.28;1004.57;194.935;1131.817;211.395;464.921;201.418;144.269	13297.653;12553.57;9347.051;9082.156;8963.024;6495.432;4398.87;3591.864;3416.489;3002.275;2771.901	0.79;0.63;0.73;0.8;0.77;0.56;0.73;-0.18;0.59;0.48;0.24
TSS-based	cp1c	CAGE	PolyA+	H1hesc	Cytosol	all	lm	HM	0.86	2.2e-16	2.3	0.94	0.7	2.3	H3k9ac;H3k4me3;H3k36me3;H3k27ac;H4k20me1;H3k27me3;H3k4me2;Control;H3k4me1	963.269;1594.206;393.403;544.542;262.985;280.038;1448.206;197.936;285.631	0.229;0.201;0.177;0.149;0.091;0.076;0.065;0.006;0.006	0.79;0.8;0.63;0.73;0.56;-0.18;0.73;0.24;0.48
TSS-based	cp1c	CAGE	PolyA+	H1hesc	Cytosol	all	mars	HM	0.86	2.2e-16	2.2	0.94	0.72	2.3	H3k9ac;H3k36me3;H3k4me3;H3k27me3;H3k4me2;H4k20me1;H3k27ac;Control;H3k4me1	931.795;378.957;1716.074;280.351;1338.909;269.931;568.441;195.853;290.353	0.934;0.867;0.801;0.662;0.501;0.421;0.348;0.049;0	0.79;0.63;0.8;-0.18;0.73;0.56;0.73;0.24;0.48
TSS-based	cp1c	CAGE	PolyA+	H1hesc	Cytosol	all	randomForest	HM	0.86	2.2e-16	2.2	0.94	0.72	2.3	H3k9ac;H3k36me3;H3k27ac;H3k4me3;H4k20me1;H3k4me2;H3k27me3;H3k4me1;Control	1036.37;393.065;544.052;1626.97;276.166;1336.068;280.093;281.281;196.591	15996.435;14061.924;11205.575;10455.116;7408.985;5542.637;4532.671;3869.72;3641.93	0.79;0.63;0.73;0.8;0.56;0.73;-0.18;0.48;0.24
TSS-based	cp1c	CAGE	PolyA+	H1hesc	Cytosol	all	lm	Promoter	0.83	2.2e-16	2.4	0.93	0.66	2.5	H3k9ac;H3k4me3;H3k27ac;H3k4me2	1212.417;2382.033;583.508;1778.213	0.329;0.315;0.274;0.082	0.79;0.8;0.73;0.73
TSS-based	cp1c	CAGE	PolyA+	H1hesc	Cytosol	all	mars	Promoter	0.84	2.2e-16	2.4	0.93	0.67	2.5	H3k27ac;H3k4me3;H3k9ac;H3k4me2	589.576;2402.809;1192.127;1770.369	0.85;0.725;0.538;0.25	0.73;0.8;0.79;0.73
TSS-based	cp1c	CAGE	PolyA+	H1hesc	Cytosol	all	randomForest	Promoter	0.83	2.2e-16	2.5	0.93	0.65	2.5	H3k9ac;H3k27ac;H3k4me3;H3k4me2	1168.552;589.19;2443.839;1753.096	20313.872;20093.446;19001.401;14142.353	0.79;0.73;0.8;0.73
TSS-based	cp1c	CAGE	PolyA+	H1hesc	Cytosol	all	lm	Structural	0.49	2.2e-16	4.2	0.7	0.54	2.8	H3k36me3	5944.34	1	0.63
TSS-based	cp1c	CAGE	PolyA+	H1hesc	Cytosol	all	mars	Structural	0.51	2.2e-16	4.1	0.7	0.58	2.7	H3k36me3	5945.24	0.713	0.63
TSS-based	cp1c	CAGE	PolyA+	H1hesc	Cytosol	all	randomForest	Structural	0.49	2.2e-16	4.3	0.7	0.44	3.1	H3k36me3	5946.49	71572.8	0.63
TSS-based	cp1c	CAGE	PolyA+	H1hesc	Cytosol	all	lm	Enhancer	0.57	2.2e-16	3.8	0.8	0.44	3	H4k20me1;H3k4me1	2897.058;2880.552	0.927;0.073	0.56;0.48
TSS-based	cp1c	CAGE	PolyA+	H1hesc	Cytosol	all	mars	Enhancer	0.58	2.2e-16	3.8	0.8	0.47	2.9	H4k20me1;H3k4me1	2922.47;2856.268	0.837;0.51	0.56;0.48
TSS-based	cp1c	CAGE	PolyA+	H1hesc	Cytosol	all	randomForest	Enhancer	0.57	2.2e-16	3.9	0.8	0.4	3.1	H4k20me1;H3k4me1	2892.346;2885.466	43144.161;27261.8	0.56;0.48
TSS-based	cp1c	CAGE	PolyA+	H1hesc	Cytosol	all	lm	Repressor	0.087	2.2e-16	5.5	0.53	0.33	3.1	H3k27me3	2308.42	1	-0.18
TSS-based	cp1c	CAGE	PolyA+	H1hesc	Cytosol	all	mars	Repressor	0.091	2.2e-16	5.4	0.53	0.35	3.1	H3k27me3	2308.47	0.785	-0.18
TSS-based	cp1c	CAGE	PolyA+	H1hesc	Cytosol	all	randomForest	Repressor	0.08	2.2e-16	5.5	0.53	0.23	3.4	H3k27me3	2308.68	35736.2	-0.18
TSS-based	cp1c	CAGE	PolyA+	H1hesc	Cytosol	all	lm	Promoter+Structural	0.85	2.2e-16	2.3	0.93	0.7	2.4	H3k36me3;H3k9ac;H3k4me3;H3k27ac;H3k4me2	490.418;1183.563;1981.923;705.067;1604.166	0.252;0.25;0.234;0.192;0.072	0.63;0.79;0.8;0.73;0.73
TSS-based	cp1c	CAGE	PolyA+	H1hesc	Cytosol	all	mars	Promoter+Structural	0.85	2.2e-16	2.3	0.93	0.71	2.3	H3k4me3;H3k36me3;H3k27ac;H3k9ac;H3k4me2	2039.574;491.996;660.76;1183.567;1588.162	0.908;0.815;0.697;0.531;0.25	0.8;0.63;0.73;0.79;0.73
TSS-based	cp1c	CAGE	PolyA+	H1hesc	Cytosol	all	randomForest	Promoter+Structural	0.85	2.2e-16	2.3	0.93	0.7	2.4	H3k36me3;H3k9ac;H3k4me3;H3k27ac;H3k4me2	493.586;1169.039;1997.963;687.36;1617.019	17697.716;16334.575;14779.161;14771.032;10659.876	0.63;0.79;0.8;0.73;0.73
TSS-based	cp1c	CAGE	PolyA+	H1hesc	Cytosol	all	lm	Promoter+Repressor	0.85	2.2e-16	2.3	0.94	0.67	2.4	H3k9ac;H3k4me3;H3k27ac;H3k27me3;H3k4me2	1194.996;2025.841;690.006;457.3;1592.172	0.308;0.283;0.22;0.103;0.086	0.79;0.8;0.73;-0.18;0.73
TSS-based	cp1c	CAGE	PolyA+	H1hesc	Cytosol	all	mars	Promoter+Repressor	0.85	2.2e-16	2.3	0.94	0.68	2.4	H3k9ac;H3k4me3;H3k27me3;H3k4me2;H3k27ac	1209.058;2085.794;457.628;1566.943;639.261	0.895;0.737;0.623;0.381;0.265	0.79;0.8;-0.18;0.73;0.73
TSS-based	cp1c	CAGE	PolyA+	H1hesc	Cytosol	all	randomForest	Promoter+Repressor	0.84	2.2e-16	2.4	0.94	0.67	2.5	H3k9ac;H3k27ac;H3k4me3;H3k4me2;H3k27me3	1164.495;714.857;1947.506;1677.409;455.495	17606.78;16414.928;16337.732;12109.791;10231.397	0.79;0.73;0.8;0.73;-0.18
TSS-based	cp1c	CAGE	PolyA+	H1hesc	Cytosol	all	lm	Promoter+Enhancer	0.85	2.2e-16	2.4	0.93	0.68	2.4	H3k9ac;H3k4me3;H3k27ac;H4k20me1;H3k4me2;H3k4me1	1182.438;1781.011;717.147;399.6;1443.716;443.525	0.283;0.26;0.225;0.161;0.064;0.007	0.79;0.8;0.73;0.56;0.73;0.48
TSS-based	cp1c	CAGE	PolyA+	H1hesc	Cytosol	all	mars	Promoter+Enhancer	0.85	2.2e-16	2.3	0.93	0.69	2.4	H3k27ac;H3k4me3;H4k20me1;H3k9ac;H3k4me2;H3k4me1	719.977;1793.001;400.937;1155.471;1463.692;433.789	0.89;0.798;0.726;0.582;0.206;0	0.73;0.8;0.56;0.79;0.73;0.48
TSS-based	cp1c	CAGE	PolyA+	H1hesc	Cytosol	all	randomForest	Promoter+Enhancer	0.85	2.2e-16	2.4	0.93	0.69	2.4	H3k9ac;H3k27ac;H3k4me3;H4k20me1;H3k4me2;H3k4me1	1199.443;722.02;1814.81;401.514;1406.37;422.722	19408.044;15241.013;13999.147;12876.395;8295.1;5979.19	0.79;0.73;0.8;0.56;0.73;0.48
TSS-based	cp1c	CAGE	PolyA+	H1hesc	Cytosol	HCP	lm	DNaseI+HM	0.78	2.2e-16	2.6	0.93	0.68	2.4	H3k36me3;Dnase;H3k9ac;H3k27ac;H3k4me3;H4k20me1;H3k27me3;H3k4me2;Control;H3k4me1;normalizedCpG	174.475;358.806;373.985;169.708;359.431;138.849;164.56;238.253;92.893;122.349;104.218	0.205;0.166;0.141;0.128;0.127;0.103;0.077;0.04;0.004;0.004;0.004	0.6;0.62;0.66;0.63;0.63;0.47;-0.38;0.46;0.22;-0.04;0.11
TSS-based	cp1c	CAGE	PolyA+	H1hesc	Cytosol	HCP	mars	DNaseI+HM	0.79	2.2e-16	2.6	0.93	0.69	2.3	H3k36me3;Dnase;H3k9ac;H4k20me1;H3k4me2;H3k27me3;H3k4me3;normalizedCpG;H3k4me1;Control;H3k27ac	182.447;367.429;356.885;134.945;241.866;166.891;369.217;103.399;122.985;94.267;161.242	0.936;0.882;0.829;0.67;0.611;0.564;0.529;0.506;0.47;0;0	0.6;0.62;0.66;0.47;0.46;-0.38;0.63;0.11;-0.04;0.22;0.63
TSS-based	cp1c	CAGE	PolyA+	H1hesc	Cytosol	HCP	randomForest	DNaseI+HM	0.78	2.2e-16	2.6	0.93	0.69	2.3	H3k36me3;H3k9ac;Dnase;H3k27ac;H3k4me3;H4k20me1;H3k27me3;H3k4me2;H3k4me1;normalizedCpG;Control	176.885;351.288;370.694;167.001;369.952;137.417;169.373;237.572;123.305;104.022;93.409	12173.22;8214.445;7892.833;7515.063;5759.246;5717.905;3621.749;3457.248;2973.247;2951.694;2610.845	0.6;0.66;0.62;0.63;0.63;0.47;-0.38;0.46;-0.04;0.11;0.22
TSS-based	cp1c	CAGE	PolyA+	H1hesc	Cytosol	HCP	lm	HM	0.75	2.2e-16	2.7	0.93	0.66	2.4	H3k36me3;H3k27ac;H3k9ac;H3k4me3;H4k20me1;H3k27me3;H3k4me2;Control;H3k4me1	219.739;221.695;449.719;440.759;165.714;219.751;296.93;119.641;161.381	0.236;0.177;0.165;0.163;0.104;0.102;0.041;0.008;0.004	0.6;0.63;0.66;0.63;0.47;-0.38;0.46;0.22;-0.04
TSS-based	cp1c	CAGE	PolyA+	H1hesc	Cytosol	HCP	mars	HM	0.76	2.2e-16	2.7	0.92	0.66	2.4	H3k36me3;H3k27ac;H3k4me3;H3k27me3;H4k20me1;H3k4me2;H3k4me1;H3k9ac;Control	222.936;218.674;457.248;220.592;165.629;291.657;161.07;439.997;119.044	0.918;0.869;0.812;0.686;0.624;0.561;0.497;0.33;0	0.6;0.63;0.63;-0.38;0.47;0.46;-0.04;0.66;0.22
TSS-based	cp1c	CAGE	PolyA+	H1hesc	Cytosol	HCP	randomForest	HM	0.76	2.2e-16	2.7	0.92	0.66	2.4	H3k36me3;H3k9ac;H3k27ac;H3k4me3;H4k20me1;H3k27me3;H3k4me2;H3k4me1;Control	217.195;447.717;227.794;433.251;166.276;220.02;300.854;161.739;121.008	13752.798;9714.39;9327.591;7110.899;6484.128;4538.363;4342.652;3931.818;3449.692	0.6;0.66;0.63;0.63;0.47;-0.38;0.46;-0.04;0.22
TSS-based	cp1c	CAGE	PolyA+	H1hesc	Cytosol	HCP	lm	Promoter	0.7	2.2e-16	3	0.9	0.59	2.6	H3k27ac;H3k9ac;H3k4me3;H3k4me2	367.444;744.006;700.893;469.774	0.357;0.295;0.277;0.071	0.63;0.66;0.63;0.46
TSS-based	cp1c	CAGE	PolyA+	H1hesc	Cytosol	HCP	mars	Promoter	0.7	2.2e-16	3	0.9	0.59	2.6	H3k27ac;H3k4me3;H3k9ac;H3k4me2	370.121;691.485;744.27;474.972	0.738;0.738;0.62;0.595	0.63;0.63;0.66;0.46
TSS-based	cp1c	CAGE	PolyA+	H1hesc	Cytosol	HCP	randomForest	Promoter	0.69	2.2e-16	3	0.9	0.57	2.6	H3k9ac;H3k27ac;H3k4me3;H3k4me2	733.854;368.718;700.236;477.252	16569.405;16479.248;15120.471;11427.24	0.66;0.63;0.63;0.46
TSS-based	cp1c	CAGE	PolyA+	H1hesc	Cytosol	HCP	lm	Structural	0.46	2.2e-16	3.9	0.7	0.53	2.7	H3k36me3	2281.46	1	0.6
TSS-based	cp1c	CAGE	PolyA+	H1hesc	Cytosol	HCP	mars	Structural	0.49	2.2e-16	3.8	0.7	0.57	2.6	H3k36me3	2279.68	0.8	0.6
TSS-based	cp1c	CAGE	PolyA+	H1hesc	Cytosol	HCP	randomForest	Structural	0.45	2.2e-16	4.1	0.7	0.43	3.1	H3k36me3	2283.29	58594.1	0.6
TSS-based	cp1c	CAGE	PolyA+	H1hesc	Cytosol	HCP	lm	Enhancer	0.41	2.2e-16	3.9	0.76	0.4	2.9	H4k20me1;H3k4me1	1240.369;975.654	0.988;0.012	0.47;-0.04
TSS-based	cp1c	CAGE	PolyA+	H1hesc	Cytosol	HCP	mars	Enhancer	0.45	2.2e-16	3.8	0.76	0.44	2.9	H4k20me1;H3k4me1	1241.875;973.222	0.832;0.53	0.47;-0.04
TSS-based	cp1c	CAGE	PolyA+	H1hesc	Cytosol	HCP	randomForest	Enhancer	0.42	2.2e-16	3.9	0.76	0.36	3	H4k20me1;H3k4me1	1241.506;976.488	34795;22908.393	0.47;-0.04
TSS-based	cp1c	CAGE	PolyA+	H1hesc	Cytosol	HCP	lm	Repressor	0.3	2.2e-16	4.2	0.68	0.36	3	H3k27me3	1308.53	1	-0.38
TSS-based	cp1c	CAGE	PolyA+	H1hesc	Cytosol	HCP	mars	Repressor	0.31	2.2e-16	4.2	0.68	0.38	3	H3k27me3	1312.6	0.785	-0.38
TSS-based	cp1c	CAGE	PolyA+	H1hesc	Cytosol	HCP	randomForest	Repressor	0.28	2.2e-16	4.3	0.68	0.25	3.2	H3k27me3	1311.97	31092.5	-0.38
TSS-based	cp1c	CAGE	PolyA+	H1hesc	Cytosol	HCP	lm	Promoter+Structural	0.73	2.2e-16	2.8	0.9	0.64	2.5	H3k36me3;H3k27ac;H3k9ac;H3k4me3;H3k4me2	346.675;326.804;615.629;578.059;424.398	0.335;0.233;0.196;0.189;0.048	0.6;0.63;0.66;0.63;0.46
TSS-based	cp1c	CAGE	PolyA+	H1hesc	Cytosol	HCP	mars	Promoter+Structural	0.74	2.2e-16	2.8	0.9	0.65	2.4	H3k36me3;H3k27ac;H3k4me3;H3k4me2;H3k9ac	344.581;338.838;575.41;416.219;619.708	0.877;0.827;0.74;0.544;0.369	0.6;0.63;0.63;0.46;0.66
TSS-based	cp1c	CAGE	PolyA+	H1hesc	Cytosol	HCP	randomForest	Promoter+Structural	0.73	2.2e-16	2.8	0.91	0.64	2.5	H3k36me3;H3k27ac;H3k9ac;H3k4me3;H3k4me2	346.366;332.491;610.684;595.525;407.467	15286.322;12682.436;12595.128;11224.179;8471.414	0.6;0.63;0.66;0.63;0.46
TSS-based	cp1c	CAGE	PolyA+	H1hesc	Cytosol	HCP	lm	Promoter+Repressor	0.72	2.2e-16	2.9	0.92	0.6	2.5	H3k27ac;H3k9ac;H3k4me3;H3k27me3;H3k4me2	333.796;576.896;595.305;354.158;426.838	0.282;0.261;0.241;0.148;0.069	0.63;0.66;0.63;-0.38;0.46
TSS-based	cp1c	CAGE	PolyA+	H1hesc	Cytosol	HCP	mars	Promoter+Repressor	0.72	2.2e-16	2.9	0.92	0.61	2.5	H3k4me3;H3k9ac;H3k27ac;H3k27me3;H3k4me2	581.125;596.611;332.344;352.158;421.349	0.815;0.732;0.694;0.656;0.573	0.63;0.66;0.63;-0.38;0.46
TSS-based	cp1c	CAGE	PolyA+	H1hesc	Cytosol	HCP	randomForest	Promoter+Repressor	0.72	2.2e-16	2.9	0.92	0.59	2.6	H3k9ac;H3k27ac;H3k4me3;H3k27me3;H3k4me2	592.433;334.415;578.357;352.987;427.851	13401.604;13329.708;12732.175;9630.434;9416.55	0.66;0.63;0.63;-0.38;0.46
TSS-based	cp1c	CAGE	PolyA+	H1hesc	Cytosol	HCP	lm	Promoter+Enhancer	0.72	2.2e-16	2.9	0.91	0.62	2.5	H3k27ac;H3k9ac;H3k4me3;H4k20me1;H3k4me2;H3k4me1	326.375;528.114;538.62;274.553;377.391;249.592	0.281;0.233;0.232;0.201;0.048;0.006	0.63;0.66;0.63;0.47;0.46;-0.04
TSS-based	cp1c	CAGE	PolyA+	H1hesc	Cytosol	HCP	mars	Promoter+Enhancer	0.73	2.2e-16	2.8	0.91	0.63	2.5	H3k27ac;H4k20me1;H3k4me3;H3k9ac;H3k4me1;H3k4me2	323.696;273.287;530.531;532.227;247.587;386.94	0.8;0.8;0.7;0.58;0.47;0.3	0.63;0.47;0.63;0.66;-0.04;0.46
TSS-based	cp1c	CAGE	PolyA+	H1hesc	Cytosol	HCP	randomForest	Promoter+Enhancer	0.73	2.2e-16	2.8	0.91	0.62	2.5	H3k9ac;H3k27ac;H4k20me1;H3k4me3;H3k4me2;H3k4me1	539.924;318.787;276.531;518.618;388.757;250.052	13547.108;13281.609;11374.011;10751.54;6858.753;6078.563	0.66;0.63;0.47;0.63;0.46;-0.04
TSS-based	cp1c	CAGE	PolyA+	H1hesc	Cytosol	LCP	lm	DNaseI+HM	0.7	2.2e-16	1.6	0.8	0.72	1.8	H3k4me3;H3k9ac;Dnase;H3k4me2;H3k27ac;H3k4me1;H3k36me3;normalizedCpG;Control;H4k20me1;H3k27me3	387.816;267.9;358.911;414.102;232.496;217.575;484.632;203.375;188.139;313.227;168.703	0.338;0.171;0.165;0.155;0.082;0.049;0.018;0.015;0.003;0.002;0.001	0.59;0.52;0.54;0.57;0.46;0.38;0.33;0.25;0.14;0.29;0.12
TSS-based	cp1c	CAGE	PolyA+	H1hesc	Cytosol	LCP	mars	DNaseI+HM	0.7	2.2e-16	1.6	0.8	0.72	1.8	H3k4me3;H3k36me3;H3k4me2;Dnase;H3k9ac;H3k27me3;normalizedCpG;Control;H3k27ac;H3k4me1;H4k20me1	373.066;482.633;424.386;358.78;274.919;168.955;203.366;187.903;233.877;215.602;311.776	0.922;0.76;0.706;0.637;0.534;0.337;0.176;0.071;0.008;0;0	0.59;0.33;0.57;0.54;0.52;0.12;0.25;0.14;0.46;0.38;0.29
TSS-based	cp1c	CAGE	PolyA+	H1hesc	Cytosol	LCP	randomForest	DNaseI+HM	0.7	2.2e-16	1.6	0.8	0.72	1.8	H3k4me3;H3k4me2;H3k9ac;Dnase;H3k27ac;H3k36me3;H3k4me1;H4k20me1;normalizedCpG;H3k27me3;Control	390.509;422.129;272.645;347.797;227.378;480.827;216.273;315.645;206.701;167.926;187.479	3164.743;2193.977;2064.304;1452.158;1085.088;934.708;743.795;679.776;644.193;490.972;481.199	0.59;0.57;0.52;0.54;0.46;0.33;0.38;0.29;0.25;0.12;0.14
TSS-based	cp1c	CAGE	PolyA+	H1hesc	Cytosol	LCP	lm	HM	0.69	2.2e-16	1.6	0.79	0.72	1.8	H3k4me3;H3k9ac;H3k4me2;H3k27ac;H3k4me1;H3k36me3;Control;H4k20me1;H3k27me3	464.422;337.75;526.458;289.802;271.965;546.207;232.871;359.934;207.653	0.403;0.205;0.202;0.102;0.065;0.016;0.004;0.002;0.001	0.59;0.52;0.57;0.46;0.38;0.33;0.14;0.29;0.12
TSS-based	cp1c	CAGE	PolyA+	H1hesc	Cytosol	LCP	mars	HM	0.69	2.2e-16	1.6	0.78	0.72	1.8	H3k4me3;H3k36me3;H3k4me2;H3k9ac;H3k4me1;H3k27me3;Control;H3k27ac;H4k20me1	470.084;541.543;520.839;333.659;271.022;208.018;234.121;290.757;365.617	0.913;0.749;0.671;0.574;0.393;0.288;0.084;0;0	0.59;0.33;0.57;0.52;0.38;0.12;0.14;0.46;0.29
TSS-based	cp1c	CAGE	PolyA+	H1hesc	Cytosol	LCP	randomForest	HM	0.69	2.2e-16	1.6	0.79	0.72	1.8	H3k4me3;H3k4me2;H3k9ac;H3k27ac;H3k36me3;H3k4me1;H4k20me1;Control;H3k27me3	469.591;518.253;346.163;285.924;540.295;271.473;363.025;233.604;207.813	3550.53;2567.641;2334.201;1332.014;1083.401;987.986;829.999;621.594;612.386	0.59;0.57;0.52;0.46;0.33;0.38;0.29;0.14;0.12
TSS-based	cp1c	CAGE	PolyA+	H1hesc	Cytosol	LCP	lm	Promoter	0.67	2.2e-16	1.7	0.79	0.7	1.8	H3k4me3;H3k9ac;H3k4me2;H3k27ac	834.282;738.477;937.444;700.184	0.429;0.223;0.222;0.126	0.59;0.52;0.57;0.46
TSS-based	cp1c	CAGE	PolyA+	H1hesc	Cytosol	LCP	mars	Promoter	0.67	2.2e-16	1.7	0.79	0.71	1.8	H3k4me3;H3k9ac;H3k4me2;H3k27ac	843.886;743.905;925.87;696.912	0.888;0.666;0.564;0.282	0.59;0.52;0.57;0.46
TSS-based	cp1c	CAGE	PolyA+	H1hesc	Cytosol	LCP	randomForest	Promoter	0.67	2.2e-16	1.7	0.79	0.7	1.8	H3k4me3;H3k9ac;H3k4me2;H3k27ac	850.092;744.679;916.152;699.009	3729.373;3422.722;3392.509;2829.795	0.59;0.52;0.57;0.46
TSS-based	cp1c	CAGE	PolyA+	H1hesc	Cytosol	LCP	lm	Structural	0.11	2.2e-16	2.6	0.56	0.035	2.6	H3k36me3	3223.1	1	0.33
TSS-based	cp1c	CAGE	PolyA+	H1hesc	Cytosol	LCP	mars	Structural	0.11	2.2e-16	2.6	0.56	0.046	2.6	H3k36me3	3219.61	0.5	0.33
TSS-based	cp1c	CAGE	PolyA+	H1hesc	Cytosol	LCP	randomForest	Structural	0.1	2.2e-16	2.7	0.56	2.2e-16	3	H3k36me3	3223.15	12364.2	0.33
TSS-based	cp1c	CAGE	PolyA+	H1hesc	Cytosol	LCP	lm	Enhancer	0.3	2.2e-16	2.3	0.64	0.4	2.3	H3k4me1;H4k20me1	1469.473;1581.578	0.962;0.038	0.38;0.29
TSS-based	cp1c	CAGE	PolyA+	H1hesc	Cytosol	LCP	mars	Enhancer	0.3	2.2e-16	2.3	0.64	0.4	2.3	H3k4me1;H4k20me1	1467.62;1579.998	0.837;0.526	0.38;0.29
TSS-based	cp1c	CAGE	PolyA+	H1hesc	Cytosol	LCP	randomForest	Enhancer	0.29	2.2e-16	2.3	0.64	0.34	2.5	H3k4me1;H4k20me1	1468.22;1581.015	7330.657;5333.93	0.38;0.29
TSS-based	cp1c	CAGE	PolyA+	H1hesc	Cytosol	LCP	lm	Repressor	0.059	8e-09	2.5	0.53	0.13	2.5	H3k27me3	1492.7	1	0.12
TSS-based	cp1c	CAGE	PolyA+	H1hesc	Cytosol	LCP	mars	Repressor	0.064	5.4e-10	2.5	0.54	0.13	2.5	H3k27me3	1492.22	0.572	0.12
TSS-based	cp1c	CAGE	PolyA+	H1hesc	Cytosol	LCP	randomForest	Repressor	0.05	7e-07	2.6	0.53	2.2e-16	2.9	H3k27me3	1492.93	8303.66	0.12
TSS-based	cp1c	CAGE	PolyA+	H1hesc	Cytosol	LCP	lm	Promoter+Structural	0.67	2.2e-16	1.7	0.77	0.71	1.8	H3k4me3;H3k4me2;H3k9ac;H3k27ac;H3k36me3	650.189;735.116;531.209;469.71;843.757	0.415;0.24;0.212;0.118;0.015	0.59;0.57;0.52;0.46;0.33
TSS-based	cp1c	CAGE	PolyA+	H1hesc	Cytosol	LCP	mars	Promoter+Structural	0.67	2.2e-16	1.7	0.76	0.72	1.8	H3k4me3;H3k36me3;H3k4me2;H3k9ac;H3k27ac	642.994;839.091;742.328;533.549;471.046	0.901;0.753;0.654;0.537;0.198	0.59;0.33;0.57;0.52;0.46
TSS-based	cp1c	CAGE	PolyA+	H1hesc	Cytosol	LCP	randomForest	Promoter+Structural	0.67	2.2e-16	1.7	0.76	0.71	1.8	H3k4me3;H3k9ac;H3k4me2;H3k27ac;H3k36me3	670.122;521.898;724.712;470.396;842.694	3513.776;3051.7;2994.418;2365.986;1539.1	0.59;0.52;0.57;0.46;0.33
TSS-based	cp1c	CAGE	PolyA+	H1hesc	Cytosol	LCP	lm	Promoter+Repressor	0.68	2.2e-16	1.7	0.81	0.7	1.8	H3k4me3;H3k4me2;H3k9ac;H3k27ac;H3k27me3	722.191;801.523;637.802;608.682;446.783	0.426;0.228;0.222;0.123;0.002	0.59;0.57;0.52;0.46;0.12
TSS-based	cp1c	CAGE	PolyA+	H1hesc	Cytosol	LCP	mars	Promoter+Repressor	0.68	2.2e-16	1.7	0.81	0.71	1.8	H3k4me3;H3k9ac;H3k4me2;H3k27me3;H3k27ac	733.066;635.663;792.584;449.583;605.546	0.893;0.688;0.592;0.412;0.111	0.59;0.52;0.57;0.12;0.46
TSS-based	cp1c	CAGE	PolyA+	H1hesc	Cytosol	LCP	randomForest	Promoter+Repressor	0.67	2.2e-16	1.7	0.81	0.7	1.8	H3k4me3;H3k9ac;H3k4me2;H3k27ac;H3k27me3	716.656;641.095;798.918;609.169;450.479	3478.057;3096.061;3044.027;2433.9;1286.971	0.59;0.52;0.57;0.46;0.12
TSS-based	cp1c	CAGE	PolyA+	H1hesc	Cytosol	LCP	lm	Promoter+Enhancer	0.68	2.2e-16	1.7	0.79	0.71	1.8	H3k4me3;H3k9ac;H3k4me2;H3k27ac;H3k4me1;H4k20me1	577.827;489.702;659.046;449.887;405.085;648.682	0.412;0.214;0.191;0.112;0.063;0.008	0.59;0.52;0.57;0.46;0.38;0.29
TSS-based	cp1c	CAGE	PolyA+	H1hesc	Cytosol	LCP	mars	Promoter+Enhancer	0.68	2.2e-16	1.6	0.8	0.71	1.8	H3k4me3;H3k9ac;H3k4me2;H4k20me1;H3k4me1;H3k27ac	574.83;489.693;648.573;647.833;408.34;461.708	0.917;0.752;0.667;0.528;0.376;0.252	0.59;0.52;0.57;0.29;0.38;0.46
TSS-based	cp1c	CAGE	PolyA+	H1hesc	Cytosol	LCP	randomForest	Promoter+Enhancer	0.67	2.2e-16	1.7	0.78	0.71	1.8	H3k4me3;H3k4me2;H3k9ac;H3k27ac;H4k20me1;H3k4me1	569.239;644.425;503.72;451.952;649.978;410.539	3938.457;2928.412;2732.697;1633.119;1279.024;1278.439	0.59;0.57;0.52;0.46;0.29;0.38
TSS-based	cp1n	CAGE	PolyA+	H1hesc	Nucleus	all	lm	DNaseI+HM	0.88	2.2e-16	2.1	0.94	0.74	2.2	H3k9ac;Dnase;H3k36me3;H3k4me3;H3k27ac;H3k4me2;H3k27me3;H4k20me1;Control;normalizedCpG;H3k4me1	705.932;979.189;294.985;1320.541;368.426;1024.15;217.24;202.594;151.861;430.405;211.523	0.195;0.189;0.144;0.142;0.105;0.081;0.068;0.064;0.004;0.004;0.004	0.8;0.78;0.63;0.8;0.74;0.73;-0.19;0.54;0.25;0.59;0.47
TSS-based	cp1n	CAGE	PolyA+	H1hesc	Nucleus	all	mars	DNaseI+HM	0.88	2.2e-16	2.1	0.94	0.75	2.1	H3k9ac;H3k36me3;Dnase;H3k4me2;H3k27me3;H3k4me3;H4k20me1;normalizedCpG;H3k27ac;Control;H3k4me1	709.366;302.517;996.493;1042.626;216.656;1315.567;197.671;388.696;373.744;152.057;210.939	0.944;0.888;0.832;0.77;0.714;0.658;0.471;0.415;0.198;0.038;0	0.8;0.63;0.78;0.73;-0.19;0.8;0.54;0.59;0.74;0.25;0.47
TSS-based	cp1n	CAGE	PolyA+	H1hesc	Nucleus	all	randomForest	DNaseI+HM	0.88	2.2e-16	2.1	0.94	0.76	2.1	H3k9ac;Dnase;H3k36me3;H3k27ac;H3k4me3;H3k4me2;H4k20me1;H3k27me3;normalizedCpG;H3k4me1;Control	712.561;924.031;288.08;337.044;1430.977;1017.123;197.736;218.035;426.046;204.724;151.115	13798.299;11107.653;10811.064;9731.178;7557.248;5292.383;5076.55;3504.959;3181.09;2690.906;2532.125	0.8;0.78;0.63;0.74;0.8;0.73;0.54;-0.19;0.59;0.47;0.25
TSS-based	cp1n	CAGE	PolyA+	H1hesc	Nucleus	all	lm	HM	0.87	2.2e-16	2.2	0.94	0.72	2.2	H3k9ac;H3k4me3;H3k36me3;H3k27ac;H3k4me2;H3k27me3;H4k20me1;Control;H3k4me1	954.285;1689.303;389.804;575.784;1267.992;279.463;263.084;203.511;282.13	0.225;0.197;0.166;0.147;0.098;0.087;0.068;0.007;0.005	0.8;0.8;0.63;0.74;0.73;-0.19;0.54;0.25;0.47
TSS-based	cp1n	CAGE	PolyA+	H1hesc	Nucleus	all	mars	HM	0.87	2.2e-16	2.2	0.94	0.73	2.2	H3k9ac;H3k36me3;H3k4me2;H3k27me3;H3k4me3;H4k20me1;H3k27ac;H3k4me1;Control	888.628;405.786;1175.62;278.759;1852.492;267.62;539.392;293.581;203.082	0.933;0.866;0.799;0.732;0.665;0.396;0.247;0.038;0	0.8;0.63;0.73;-0.19;0.8;0.54;0.74;0.47;0.25
TSS-based	cp1n	CAGE	PolyA+	H1hesc	Nucleus	all	randomForest	HM	0.87	2.2e-16	2.2	0.94	0.73	2.2	H3k9ac;H3k36me3;H3k27ac;H3k4me3;H3k4me2;H4k20me1;H3k27me3;H3k4me1;Control	906.179;387.994;575.482;1757.922;1249.182;263.034;279.912;282.285;202.169	17439.619;12034.586;11943.482;9508.629;6658.367;6042.833;4479.033;3582.829;3392.424	0.8;0.63;0.74;0.8;0.73;0.54;-0.19;0.47;0.25
TSS-based	cp1n	CAGE	PolyA+	H1hesc	Nucleus	all	lm	Promoter	0.84	2.2e-16	2.4	0.93	0.68	2.4	H3k9ac;H3k27ac;H3k4me3;H3k4me2	1148.146;583.395;2469.83;1675.577	0.342;0.274;0.248;0.136	0.8;0.74;0.8;0.73
TSS-based	cp1n	CAGE	PolyA+	H1hesc	Nucleus	all	mars	Promoter	0.84	2.2e-16	2.4	0.93	0.68	2.4	H3k9ac;H3k4me2;H3k27ac;H3k4me3	1204.858;1551.54;583.485;2535.618	0.862;0.724;0.586;0.448	0.8;0.73;0.74;0.8
TSS-based	cp1n	CAGE	PolyA+	H1hesc	Nucleus	all	randomForest	Promoter	0.84	2.2e-16	2.4	0.93	0.67	2.4	H3k9ac;H3k27ac;H3k4me3;H3k4me2	1114.23;579.029;2453.012;1728.532	20664.273;19043.68;17512.498;14802.632	0.8;0.74;0.8;0.73
TSS-based	cp1n	CAGE	PolyA+	H1hesc	Nucleus	all	lm	Structural	0.47	2.2e-16	4.2	0.69	0.53	2.7	H3k36me3	5863.29	1	0.63
TSS-based	cp1n	CAGE	PolyA+	H1hesc	Nucleus	all	mars	Structural	0.5	2.2e-16	4.2	0.7	0.57	2.6	H3k36me3	5862.02	0.8	0.63
TSS-based	cp1n	CAGE	PolyA+	H1hesc	Nucleus	all	randomForest	Structural	0.48	2.2e-16	4.3	0.7	0.45	3.1	H3k36me3	5862.73	69707.7	0.63
TSS-based	cp1n	CAGE	PolyA+	H1hesc	Nucleus	all	lm	Enhancer	0.55	2.2e-16	3.9	0.79	0.42	2.9	H4k20me1;H3k4me1	2865.068;2832.318	0.892;0.108	0.54;0.47
TSS-based	cp1n	CAGE	PolyA+	H1hesc	Nucleus	all	mars	Enhancer	0.56	2.2e-16	3.9	0.79	0.46	2.9	H4k20me1;H3k4me1	2854.809;2839.562	0.832;0.497	0.54;0.47
TSS-based	cp1n	CAGE	PolyA+	H1hesc	Nucleus	all	randomForest	Enhancer	0.55	2.2e-16	3.9	0.79	0.38	3	H4k20me1;H3k4me1	2842.026;2853.809	40848.487;27779.223	0.54;0.47
TSS-based	cp1n	CAGE	PolyA+	H1hesc	Nucleus	all	lm	Repressor	0.091	2.2e-16	5.4	0.53	0.34	3	H3k27me3	2301.88	1	-0.19
TSS-based	cp1n	CAGE	PolyA+	H1hesc	Nucleus	all	mars	Repressor	0.098	2.2e-16	5.4	0.54	0.35	3	H3k27me3	2301.52	0.75	-0.19
TSS-based	cp1n	CAGE	PolyA+	H1hesc	Nucleus	all	randomForest	Repressor	0.094	2.2e-16	5.5	0.54	0.23	3.3	H3k27me3	2300.64	35949.9	-0.19
TSS-based	cp1n	CAGE	PolyA+	H1hesc	Nucleus	all	lm	Promoter+Structural	0.85	2.2e-16	2.3	0.93	0.71	2.3	H3k9ac;H3k36me3;H3k4me3;H3k27ac;H3k4me2	1162.77;515.496;2058.418;668.036;1491.031	0.253;0.232;0.211;0.195;0.108	0.8;0.63;0.8;0.74;0.73
TSS-based	cp1n	CAGE	PolyA+	H1hesc	Nucleus	all	mars	Promoter+Structural	0.86	2.2e-16	2.3	0.93	0.72	2.2	H3k9ac;H3k36me3;H3k4me3;H3k4me2;H3k27ac	1125.936;515.211;2079.86;1493.027;680.898	0.915;0.83;0.744;0.651;0.464	0.8;0.63;0.8;0.73;0.74
TSS-based	cp1n	CAGE	PolyA+	H1hesc	Nucleus	all	randomForest	Promoter+Structural	0.86	2.2e-16	2.3	0.93	0.72	2.3	H3k9ac;H3k36me3;H3k27ac;H3k4me3;H3k4me2	1138.919;514.988;678.074;2097.38;1465.828	16224.098;16082.187;15133.372;13560.248;11644.047	0.8;0.63;0.74;0.8;0.73
TSS-based	cp1n	CAGE	PolyA+	H1hesc	Nucleus	all	lm	Promoter+Repressor	0.86	2.2e-16	2.3	0.94	0.7	2.3	H3k9ac;H3k4me3;H3k27ac;H3k4me2;H3k27me3	1140.896;2069.766;694.115;1515.164;461.128	0.309;0.232;0.208;0.135;0.115	0.8;0.8;0.74;0.73;-0.19
TSS-based	cp1n	CAGE	PolyA+	H1hesc	Nucleus	all	mars	Promoter+Repressor	0.86	2.2e-16	2.3	0.94	0.7	2.3	H3k9ac;H3k4me2;H3k27me3;H3k4me3;H3k27ac	1076.688;1557.144;461.435;2110.859;674.273	0.897;0.794;0.692;0.589;0.358	0.8;0.73;-0.19;0.8;0.74
TSS-based	cp1n	CAGE	PolyA+	H1hesc	Nucleus	all	randomForest	Promoter+Repressor	0.85	2.2e-16	2.3	0.94	0.7	2.3	H3k9ac;H3k4me3;H3k27ac;H3k4me2;H3k27me3	1262.692;1962.006;647.677;1550.748;459.557	17119.668;16045.297;15793.765;12369.166;10025.779	0.8;0.8;0.74;0.73;-0.19
TSS-based	cp1n	CAGE	PolyA+	H1hesc	Nucleus	all	lm	Promoter+Enhancer	0.85	2.2e-16	2.3	0.93	0.7	2.3	H3k9ac;H3k27ac;H3k4me3;H4k20me1;H3k4me2;H3k4me1	1085.786;736.183;1901.97;411.881;1332.334;428.418	0.287;0.234;0.233;0.133;0.107;0.006	0.8;0.74;0.8;0.54;0.73;0.47
TSS-based	cp1n	CAGE	PolyA+	H1hesc	Nucleus	all	mars	Promoter+Enhancer	0.85	2.2e-16	2.3	0.93	0.7	2.3	H3k9ac;H4k20me1;H3k4me2;H3k4me3;H3k27ac;H3k4me1	1074.933;412.666;1306.985;1922.127;732.191;447.263	0.913;0.827;0.74;0.653;0.567;0.048	0.8;0.54;0.73;0.8;0.74;0.47
TSS-based	cp1n	CAGE	PolyA+	H1hesc	Nucleus	all	randomForest	Promoter+Enhancer	0.85	2.2e-16	2.3	0.94	0.7	2.3	H3k9ac;H3k27ac;H3k4me3;H4k20me1;H3k4me2;H3k4me1	1098.772;682.643;1809.693;407.4;1459.804;438.538	19860.43;15360.401;13388.881;10518.995;9412.808;5623.492	0.8;0.74;0.8;0.54;0.73;0.47
TSS-based	cp1n	CAGE	PolyA+	H1hesc	Nucleus	HCP	lm	DNaseI+HM	0.8	2.2e-16	2.5	0.94	0.7	2.2	H3k9ac;Dnase;H3k36me3;H3k4me3;H3k27ac;H3k27me3;H4k20me1;H3k4me2;H3k4me1;Control;normalizedCpG	309.375;319.819;183.561;371.353;165.437;170.567;114.995;245.111;121.145;93.825;100.705	0.201;0.185;0.165;0.122;0.113;0.09;0.074;0.04;0.005;0.003;0.002	0.7;0.63;0.6;0.65;0.66;-0.39;0.43;0.47;-0.06;0.23;0.11
TSS-based	cp1n	CAGE	PolyA+	H1hesc	Nucleus	HCP	mars	DNaseI+HM	0.8	2.2e-16	2.4	0.94	0.72	2.1	H3k9ac;Dnase;H3k36me3;H3k4me2;H3k27me3;H3k4me3;H3k4me1;H4k20me1;normalizedCpG;Control;H3k27ac	306.848;344.774;180.751;238.398;167.872;364.945;121.695;113.914;101.033;92.086;161.549	0.938;0.876;0.813;0.689;0.659;0.565;0.496;0.44;0.378;0;0	0.7;0.63;0.6;0.47;-0.39;0.65;-0.06;0.43;0.11;0.23;0.66
TSS-based	cp1n	CAGE	PolyA+	H1hesc	Nucleus	HCP	randomForest	DNaseI+HM	0.8	2.2e-16	2.4	0.94	0.72	2.1	H3k9ac;H3k36me3;Dnase;H3k27ac;H3k4me3;H4k20me1;H3k27me3;H3k4me2;H3k4me1;normalizedCpG;Control	328.75;183.833;325.333;158.196;366.518;114.543;166.378;234.338;120.537;99.138;94.339	10297.352;9179.856;7939.076;7605.231;5454.138;4455.375;3497.811;3186.132;2723.732;2527.113;2286.531	0.7;0.6;0.63;0.66;0.65;0.43;-0.39;0.47;-0.06;0.11;0.23
TSS-based	cp1n	CAGE	PolyA+	H1hesc	Nucleus	HCP	lm	HM	0.77	2.2e-16	2.6	0.93	0.68	2.3	H3k9ac;H3k36me3;H3k4me3;H3k27ac;H3k27me3;H4k20me1;H3k4me2;Control;H3k4me1	402.162;216.945;445.033;206.226;211.841;139.73;294.919;121.074;155.441	0.229;0.191;0.168;0.16;0.119;0.078;0.043;0.007;0.006	0.7;0.6;0.65;0.66;-0.39;0.43;0.47;0.23;-0.06
TSS-based	cp1n	CAGE	PolyA+	H1hesc	Nucleus	HCP	mars	HM	0.78	2.2e-16	2.5	0.93	0.69	2.2	H3k9ac;H3k36me3;H3k27me3;H3k4me3;H3k4me2;H3k4me1;H4k20me1;Control;H3k27ac	400.105;218.039;209.555;443.622;293.755;154.313;142.914;121.618;209.5	0.93;0.86;0.791;0.708;0.61;0.512;0.428;0.155;0	0.7;0.6;-0.39;0.65;0.47;-0.06;0.43;0.23;0.66
TSS-based	cp1n	CAGE	PolyA+	H1hesc	Nucleus	HCP	randomForest	HM	0.78	2.2e-16	2.5	0.93	0.69	2.2	H3k9ac;H3k36me3;H3k27ac;H3k4me3;H4k20me1;H3k27me3;H3k4me2;H3k4me1;Control	386.776;216.767;211.837;446.81;143.431;214.049;299.701;155.131;119.599	12422.942;10571.074;8618.871;6726.162;5324.117;4588.807;4046.279;3612.648;3034.175	0.7;0.6;0.66;0.65;0.43;-0.39;0.47;-0.06;0.23
TSS-based	cp1n	CAGE	PolyA+	H1hesc	Nucleus	HCP	lm	Promoter	0.72	2.2e-16	2.8	0.9	0.62	2.4	H3k9ac;H3k27ac;H3k4me3;H3k4me2	634.456;344.822;725.813;465.56	0.363;0.33;0.234;0.073	0.7;0.66;0.65;0.47
TSS-based	cp1n	CAGE	PolyA+	H1hesc	Nucleus	HCP	mars	Promoter	0.72	2.2e-16	2.8	0.9	0.63	2.4	H3k9ac;H3k4me3;H3k4me2;H3k27ac	648.48;709.03;465.759;344.758	0.86;0.72;0.58;0.44	0.7;0.65;0.47;0.66
TSS-based	cp1n	CAGE	PolyA+	H1hesc	Nucleus	HCP	randomForest	Promoter	0.71	2.2e-16	2.8	0.9	0.61	2.4	H3k9ac;H3k27ac;H3k4me3;H3k4me2	642.007;345.546;708.65;473.48	16284.66;15828.537;13865.894;10316.072	0.7;0.66;0.65;0.47
TSS-based	cp1n	CAGE	PolyA+	H1hesc	Nucleus	HCP	lm	Structural	0.47	2.2e-16	3.8	0.71	0.52	2.6	H3k36me3	2179.43	1	0.6
TSS-based	cp1n	CAGE	PolyA+	H1hesc	Nucleus	HCP	mars	Structural	0.5	2.2e-16	3.7	0.71	0.55	2.6	H3k36me3	2183.53	0.827	0.6
TSS-based	cp1n	CAGE	PolyA+	H1hesc	Nucleus	HCP	randomForest	Structural	0.46	2.2e-16	3.9	0.71	0.44	2.9	H3k36me3	2184.65	54955.5	0.6
TSS-based	cp1n	CAGE	PolyA+	H1hesc	Nucleus	HCP	lm	Enhancer	0.39	2.2e-16	3.9	0.76	0.38	2.8	H4k20me1;H3k4me1	1124.031;979.415	0.98;0.02	0.43;-0.06
TSS-based	cp1n	CAGE	PolyA+	H1hesc	Nucleus	HCP	mars	Enhancer	0.45	2.2e-16	3.7	0.77	0.44	2.8	H4k20me1;H3k4me1	1128.748;976.357	0.835;0.535	0.43;-0.06
TSS-based	cp1n	CAGE	PolyA+	H1hesc	Nucleus	HCP	randomForest	Enhancer	0.43	2.2e-16	3.8	0.77	0.36	2.9	H4k20me1;H3k4me1	1117.322;980.164	32063.661;22048.93	0.43;-0.06
TSS-based	cp1n	CAGE	PolyA+	H1hesc	Nucleus	HCP	lm	Repressor	0.32	2.2e-16	4.1	0.7	0.39	2.8	H3k27me3	1251.73	1	-0.39
TSS-based	cp1n	CAGE	PolyA+	H1hesc	Nucleus	HCP	mars	Repressor	0.33	2.2e-16	4	0.7	0.41	2.8	H3k27me3	1253.1	0.755	-0.39
TSS-based	cp1n	CAGE	PolyA+	H1hesc	Nucleus	HCP	randomForest	Repressor	0.31	2.2e-16	4.2	0.7	0.28	3.1	H3k27me3	1248.89	30371	-0.39
TSS-based	cp1n	CAGE	PolyA+	H1hesc	Nucleus	HCP	lm	Promoter+Structural	0.75	2.2e-16	2.7	0.92	0.66	2.3	H3k36me3;H3k9ac;H3k27ac;H3k4me3;H3k4me2	337.94;531.081;310.837;593.82;408.98	0.276;0.263;0.226;0.186;0.049	0.6;0.7;0.66;0.65;0.47
TSS-based	cp1n	CAGE	PolyA+	H1hesc	Nucleus	HCP	mars	Promoter+Structural	0.76	2.2e-16	2.6	0.92	0.68	2.3	H3k9ac;H3k36me3;H3k4me3;H3k4me2;H3k27ac	534.955;338.779;600.189;401.406;307.346	0.913;0.825;0.651;0.564;0.476	0.7;0.6;0.65;0.47;0.66
TSS-based	cp1n	CAGE	PolyA+	H1hesc	Nucleus	HCP	randomForest	Promoter+Structural	0.76	2.2e-16	2.6	0.92	0.67	2.3	H3k36me3;H3k9ac;H3k27ac;H3k4me3;H3k4me2	338.051;534.64;301.627;603.891;405.542	13597.2;12651.711;12227.133;10615.886;7691.439	0.6;0.7;0.66;0.65;0.47
TSS-based	cp1n	CAGE	PolyA+	H1hesc	Nucleus	HCP	lm	Promoter+Repressor	0.75	2.2e-16	2.7	0.93	0.64	2.4	H3k9ac;H3k27ac;H3k4me3;H3k27me3;H3k4me2	534.015;309.561;592.011;333.017;405.637	0.322;0.241;0.207;0.163;0.067	0.7;0.66;0.65;-0.39;0.47
TSS-based	cp1n	CAGE	PolyA+	H1hesc	Nucleus	HCP	mars	Promoter+Repressor	0.75	2.2e-16	2.7	0.92	0.65	2.3	H3k9ac;H3k27me3;H3k4me2;H3k4me3;H3k27ac	526.846;332.905;409.663;598.307;308.113	0.871;0.743;0.614;0.485;0.357	0.7;-0.39;0.47;0.65;0.66
TSS-based	cp1n	CAGE	PolyA+	H1hesc	Nucleus	HCP	randomForest	Promoter+Repressor	0.75	2.2e-16	2.7	0.93	0.64	2.4	H3k9ac;H3k27ac;H3k4me3;H3k27me3;H3k4me2	529.463;318.84;572.818;333.782;421.346	14028.829;12642.157;11140.435;9294.312;8356.707	0.7;0.66;0.65;-0.39;0.47
TSS-based	cp1n	CAGE	PolyA+	H1hesc	Nucleus	HCP	lm	Promoter+Enhancer	0.74	2.2e-16	2.7	0.92	0.65	2.3	H3k9ac;H3k27ac;H3k4me3;H4k20me1;H3k4me2;H3k4me1	490.166;295.798;536.95;247.335;376.98;240.71	0.3;0.264;0.218;0.158;0.053;0.007	0.7;0.66;0.65;0.43;0.47;-0.06
TSS-based	cp1n	CAGE	PolyA+	H1hesc	Nucleus	HCP	mars	Promoter+Enhancer	0.75	2.2e-16	2.7	0.92	0.66	2.3	H3k9ac;H4k20me1;H3k4me3;H3k27ac;H3k4me1;H3k4me2	472.583;244.048;525.453;305.657;239.629;397.394	0.902;0.804;0.707;0.609;0.483;0.375	0.7;0.43;0.65;0.66;-0.06;0.47
TSS-based	cp1n	CAGE	PolyA+	H1hesc	Nucleus	HCP	randomForest	Promoter+Enhancer	0.75	2.2e-16	2.7	0.92	0.66	2.3	H3k9ac;H3k27ac;H3k4me3;H4k20me1;H3k4me2;H3k4me1	489.484;303.447;530.878;240.287;377.318;241.912	14854.057;12155.31;9810.393;9649.509;6197.015;5497.159	0.7;0.66;0.65;0.43;0.47;-0.06
TSS-based	cp1n	CAGE	PolyA+	H1hesc	Nucleus	LCP	lm	DNaseI+HM	0.69	2.2e-16	1.7	0.76	0.73	1.7	H3k4me3;Dnase;H3k9ac;H3k4me2;H3k27ac;H3k4me1;H3k36me3;normalizedCpG;H4k20me1;Control;H3k27me3	328.527;357.662;275.879;453.721;273.28;246.062;670.698;231.777;388.392;224.318;190.96	0.333;0.191;0.177;0.166;0.063;0.036;0.015;0.01;0.005;0.004;0	0.56;0.52;0.5;0.56;0.45;0.37;0.37;0.24;0.33;0.18;0.1
TSS-based	cp1n	CAGE	PolyA+	H1hesc	Nucleus	LCP	mars	DNaseI+HM	0.68	2.2e-16	1.7	0.76	0.73	1.7	H3k4me3;Dnase;H3k36me3;H3k4me2;H3k9ac;H3k27me3;normalizedCpG;Control;H3k27ac;H3k4me1;H4k20me1	337.899;344.069;677.018;458.194;270.785;191.099;229.907;223.183;271.379;250.809;385.598	0.917;0.833;0.75;0.666;0.583;0.483;0.385;0.168;0;0;0	0.56;0.52;0.37;0.56;0.5;0.1;0.24;0.18;0.45;0.37;0.33
TSS-based	cp1n	CAGE	PolyA+	H1hesc	Nucleus	LCP	randomForest	DNaseI+HM	0.68	2.2e-16	1.7	0.77	0.73	1.7	H3k4me3;H3k4me2;H3k9ac;Dnase;H3k27ac;H3k36me3;H3k4me1;H4k20me1;normalizedCpG;Control;H3k27me3	326.158;453.824;276.43;361.369;267.959;675.925;246.646;387.526;231.326;224.145;189.13	3540.295;2466.284;2441.192;1826.112;1241.604;983.922;858.921;770.41;682.531;609.711;539.748	0.56;0.56;0.5;0.52;0.45;0.37;0.37;0.33;0.24;0.18;0.1
TSS-based	cp1n	CAGE	PolyA+	H1hesc	Nucleus	LCP	lm	HM	0.68	2.2e-16	1.8	0.77	0.72	1.7	H3k4me3;H3k4me2;H3k9ac;H3k27ac;H3k4me1;H3k36me3;Control;H4k20me1;H3k27me3	392.11;587.342;334.367;329.432;309.488;734.964;272.496;445.57;233.232	0.407;0.222;0.214;0.085;0.05;0.012;0.005;0.004;0.001	0.56;0.56;0.5;0.45;0.37;0.37;0.18;0.33;0.1
TSS-based	cp1n	CAGE	PolyA+	H1hesc	Nucleus	LCP	mars	HM	0.67	2.2e-16	1.8	0.76	0.73	1.7	H3k4me3;H3k36me3;H3k4me2;H3k9ac;H3k27me3;H3k4me1;Control;H3k27ac;H4k20me1	414.674;734.758;551.54;339.177;233.171;315.331;271.068;330.345;449.255	0.894;0.787;0.681;0.574;0.468;0.193;0.053;0.008;0	0.56;0.37;0.56;0.5;0.1;0.37;0.18;0.45;0.33
TSS-based	cp1n	CAGE	PolyA+	H1hesc	Nucleus	LCP	randomForest	HM	0.67	2.2e-16	1.8	0.76	0.72	1.7	H3k4me3;H3k4me2;H3k9ac;H3k27ac;H3k36me3;H3k4me1;H4k20me1;Control;H3k27me3	405.345;578.342;335.36;326.279;742.555;308.373;440.317;271.37;233.446	4364.834;2734.01;2691.459;1600.561;1170.944;1035.936;941.547;746.118;669.616	0.56;0.56;0.5;0.45;0.37;0.37;0.33;0.18;0.1
TSS-based	cp1n	CAGE	PolyA+	H1hesc	Nucleus	LCP	lm	Promoter	0.62	2.2e-16	1.9	0.72	0.71	1.7	H3k4me3;H3k9ac;H3k4me2;H3k27ac	835.081;861.422;1045.911;859.129	0.431;0.235;0.228;0.106	0.56;0.5;0.56;0.45
TSS-based	cp1n	CAGE	PolyA+	H1hesc	Nucleus	LCP	mars	Promoter	0.63	2.2e-16	1.9	0.73	0.72	1.7	H3k4me3;H3k4me2;H3k9ac;H3k27ac	844.305;1030.766;866.517;861.499	0.839;0.678;0.517;0.033	0.56;0.56;0.5;0.45
TSS-based	cp1n	CAGE	PolyA+	H1hesc	Nucleus	LCP	randomForest	Promoter	0.62	2.2e-16	1.9	0.73	0.7	1.8	H3k4me3;H3k4me2;H3k9ac;H3k27ac	836.616;1047.662;859.182;856.607	4419.605;4022.473;3714.886;3112.692	0.56;0.56;0.5;0.45
TSS-based	cp1n	CAGE	PolyA+	H1hesc	Nucleus	LCP	lm	Structural	0.17	2.2e-16	2.6	0.6	0.03	2.5	H3k36me3	3612.59	1	0.37
TSS-based	cp1n	CAGE	PolyA+	H1hesc	Nucleus	LCP	mars	Structural	0.17	2.2e-16	2.6	0.6	0.051	2.5	H3k36me3	3613.88	0.533	0.37
TSS-based	cp1n	CAGE	PolyA+	H1hesc	Nucleus	LCP	randomForest	Structural	0.15	2.2e-16	2.8	0.6	0.025	2.8	H3k36me3	3613.88	14171.9	0.37
TSS-based	cp1n	CAGE	PolyA+	H1hesc	Nucleus	LCP	lm	Enhancer	0.3	2.2e-16	2.5	0.64	0.39	2.3	H3k4me1;H4k20me1	1555.578;1825.723	0.951;0.049	0.37;0.33
TSS-based	cp1n	CAGE	PolyA+	H1hesc	Nucleus	LCP	mars	Enhancer	0.3	2.2e-16	2.5	0.64	0.39	2.3	H3k4me1;H4k20me1	1558.025;1821.85	0.825;0.635	0.37;0.33
TSS-based	cp1n	CAGE	PolyA+	H1hesc	Nucleus	LCP	randomForest	Enhancer	0.3	2.2e-16	2.5	0.64	0.32	2.4	H3k4me1;H4k20me1	1553.136;1830.981	8238.865;6138.221	0.37;0.33
TSS-based	cp1n	CAGE	PolyA+	H1hesc	Nucleus	LCP	lm	Repressor	0.038	0.00016	2.7	0.52	0.14	2.4	H3k27me3	1454.16	1	0.1
TSS-based	cp1n	CAGE	PolyA+	H1hesc	Nucleus	LCP	mars	Repressor	0.037	0.00016	2.7	0.52	0.16	2.4	H3k27me3	1455.39	0.667	0.1
TSS-based	cp1n	CAGE	PolyA+	H1hesc	Nucleus	LCP	randomForest	Repressor	0.033	0.00068	2.8	0.52	0.039	2.7	H3k27me3	1456.14	9092.52	0.1
TSS-based	cp1n	CAGE	PolyA+	H1hesc	Nucleus	LCP	lm	Promoter+Structural	0.66	2.2e-16	1.8	0.75	0.72	1.7	H3k4me3;H3k4me2;H3k9ac;H3k27ac;H3k36me3	610.878;791.137;561.546;554.841;1108.506	0.419;0.246;0.222;0.098;0.015	0.56;0.56;0.5;0.45;0.37
TSS-based	cp1n	CAGE	PolyA+	H1hesc	Nucleus	LCP	mars	Promoter+Structural	0.66	2.2e-16	1.8	0.75	0.73	1.7	H3k4me3;H3k36me3;H3k4me2;H3k9ac;H3k27ac	605.704;1106.828;798.431;563.819;552.241	0.861;0.721;0.582;0.443;0.025	0.56;0.37;0.56;0.5;0.45
TSS-based	cp1n	CAGE	PolyA+	H1hesc	Nucleus	LCP	randomForest	Promoter+Structural	0.66	2.2e-16	1.8	0.75	0.71	1.7	H3k4me3;H3k4me2;H3k9ac;H3k27ac;H3k36me3	601.44;806.621;559.94;551.013;1107.318	3898.923;3517.141;3438.248;2768.803;1756.554	0.56;0.56;0.5;0.45;0.37
TSS-based	cp1n	CAGE	PolyA+	H1hesc	Nucleus	LCP	lm	Promoter+Repressor	0.64	2.2e-16	1.9	0.75	0.71	1.7	H3k4me3;H3k4me2;H3k9ac;H3k27ac;H3k27me3	723.883;886.638;728.196;740.874;530.225	0.428;0.238;0.232;0.101;0.001	0.56;0.56;0.5;0.45;0.1
TSS-based	cp1n	CAGE	PolyA+	H1hesc	Nucleus	LCP	mars	Promoter+Repressor	0.64	2.2e-16	1.9	0.75	0.72	1.7	H3k4me3;H3k4me2;H3k9ac;H3k27me3;H3k27ac	729.074;880.471;730.077;528.558;741.319	0.855;0.693;0.564;0.436;0	0.56;0.56;0.5;0.1;0.45
TSS-based	cp1n	CAGE	PolyA+	H1hesc	Nucleus	LCP	randomForest	Promoter+Repressor	0.63	2.2e-16	1.9	0.75	0.7	1.8	H3k4me3;H3k4me2;H3k9ac;H3k27ac;H3k27me3	724.414;880.807;733.746;743.506;528.445	4122.508;3487.698;3349.045;2800.107;1433.136	0.56;0.56;0.5;0.45;0.1
TSS-based	cp1n	CAGE	PolyA+	H1hesc	Nucleus	LCP	lm	Promoter+Enhancer	0.64	2.2e-16	1.9	0.73	0.71	1.7	H3k4me3;H3k9ac;H3k4me2;H3k27ac;H3k4me1;H4k20me1	566.073;521.058;710.379;520.46;458.503;851.858	0.413;0.225;0.208;0.095;0.047;0.012	0.56;0.5;0.56;0.45;0.37;0.33
TSS-based	cp1n	CAGE	PolyA+	H1hesc	Nucleus	LCP	mars	Promoter+Enhancer	0.64	2.2e-16	1.9	0.73	0.72	1.7	H3k4me3;H3k4me2;H3k9ac;H4k20me1;H3k4me1;H3k27ac	560.684;715.238;524.069;854.026;459.036;515.912	0.886;0.771;0.657;0.543;0.2;0.072	0.56;0.56;0.5;0.33;0.37;0.45
TSS-based	cp1n	CAGE	PolyA+	H1hesc	Nucleus	LCP	randomForest	Promoter+Enhancer	0.63	2.2e-16	1.9	0.73	0.71	1.7	H3k4me3;H3k4me2;H3k9ac;H3k27ac;H4k20me1;H3k4me1	560.639;706.083;529.385;519.07;850.61;462.391	4541.956;3199.142;3151.773;2036.532;1465.534;1357.07	0.56;0.56;0.5;0.45;0.33;0.37
TSS-based	cp1w	CAGE	PolyA+	H1hesc	WholeCell	all	lm	DNaseI+HM	0.87	2.2e-16	2.1	0.95	0.74	2.3	H3k9ac;Dnase;H3k36me3;H3k4me3;H3k27ac;H4k20me1;H3k4me2;H3k27me3;Control;H3k4me1;normalizedCpG	661.346;941.049;249.164;1339.404;368.979;189.537;1105.567;208.728;137.947;215.392;437.512	0.214;0.178;0.16;0.141;0.106;0.072;0.065;0.054;0.005;0.003;0.001	0.8;0.77;0.64;0.79;0.73;0.55;0.73;-0.18;0.24;0.48;0.59
TSS-based	cp1w	CAGE	PolyA+	H1hesc	WholeCell	all	mars	DNaseI+HM	0.87	2.2e-16	2.1	0.95	0.75	2.3	H3k9ac;H3k36me3;Dnase;H3k4me2;H3k27me3;normalizedCpG;H4k20me1;H3k4me3;Control;H3k27ac;H3k4me1	667.526;250.589;1030.698;1096.352;210.139;417.877;191.68;1307.049;138.112;333.627;211.431	0.939;0.879;0.818;0.678;0.618;0.538;0.478;0.392;0.129;0;0	0.8;0.64;0.77;0.73;-0.18;0.59;0.55;0.79;0.24;0.73;0.48
TSS-based	cp1w	CAGE	PolyA+	H1hesc	WholeCell	all	randomForest	DNaseI+HM	0.88	2.2e-16	2.1	0.95	0.75	2.3	H3k9ac;H3k36me3;H3k27ac;Dnase;H3k4me3;H4k20me1;H3k4me2;normalizedCpG;H3k27me3;H3k4me1;Control	684.204;256.497;351.228;986.149;1335.679;195.779;1061.613;423.525;209.994;213.532;137.456	16776.615;13983.487;10933.944;10922.722;8542.181;6355.729;4987.218;3757.459;3632.104;3188.182;3077.887	0.8;0.64;0.73;0.77;0.79;0.55;0.73;0.59;-0.18;0.48;0.24
TSS-based	cp1w	CAGE	PolyA+	H1hesc	WholeCell	all	lm	HM	0.86	2.2e-16	2.2	0.94	0.72	2.4	H3k9ac;H3k36me3;H3k4me3;H3k27ac;H3k4me2;H4k20me1;H3k27me3;Control;H3k4me1	982.927;343.114;1601.126;559.272;1321.804;256.062;272.768;187.303;329.584	0.252;0.183;0.179;0.151;0.077;0.074;0.071;0.008;0.005	0.8;0.64;0.79;0.73;0.73;0.55;-0.18;0.24;0.48
TSS-based	cp1w	CAGE	PolyA+	H1hesc	WholeCell	all	mars	HM	0.86	2.2e-16	2.2	0.94	0.72	2.4	H3k9ac;H3k36me3;H3k4me3;H3k27me3;H3k4me2;H4k20me1;Control;H3k27ac;H3k4me1	952.663;333.619;1641.802;272.474;1340.368;254.591;187.961;535.635;334.965	0.94;0.88;0.82;0.712;0.634;0.52;0.453;0.34;0	0.8;0.64;0.79;-0.18;0.73;0.55;0.24;0.73;0.48
TSS-based	cp1w	CAGE	PolyA+	H1hesc	WholeCell	all	randomForest	HM	0.86	2.2e-16	2.2	0.94	0.72	2.4	H3k9ac;H3k36me3;H3k27ac;H3k4me3;H4k20me1;H3k4me2;H3k27me3;H3k4me1;Control	941.512;328.919;550.668;1703.271;264.133;1278.379;275.083;323.601;187.667	19991.572;15313.687;13210.701;10476.895;7586.514;6470.094;4690.292;4221.687;4051.543	0.8;0.64;0.73;0.79;0.55;0.73;-0.18;0.48;0.24
TSS-based	cp1w	CAGE	PolyA+	H1hesc	WholeCell	all	lm	Promoter	0.84	2.2e-16	2.4	0.93	0.67	2.5	H3k9ac;H3k4me3;H3k27ac;H3k4me2	1145.179;2344.961;596.371;1743.706	0.36;0.275;0.267;0.098	0.8;0.79;0.73;0.73
TSS-based	cp1w	CAGE	PolyA+	H1hesc	WholeCell	all	mars	Promoter	0.84	2.2e-16	2.4	0.93	0.68	2.5	H3k9ac;H3k4me3;H3k27ac;H3k4me2	1171.898;2292.062;594.173;1773.535	0.885;0.769;0.529;0.356	0.8;0.79;0.73;0.73
TSS-based	cp1w	CAGE	PolyA+	H1hesc	WholeCell	all	randomForest	Promoter	0.83	2.2e-16	2.4	0.93	0.66	2.6	H3k9ac;H3k27ac;H3k4me3;H3k4me2	1102.408;598.996;2241.633;1887.736	23504.972;22396.14;20464.166;16128.92	0.8;0.73;0.79;0.73
TSS-based	cp1w	CAGE	PolyA+	H1hesc	WholeCell	all	lm	Structural	0.51	2.2e-16	4	0.7	0.55	2.9	H3k36me3	5817.37	1	0.64
TSS-based	cp1w	CAGE	PolyA+	H1hesc	WholeCell	all	mars	Structural	0.53	2.2e-16	3.9	0.7	0.59	2.8	H3k36me3	5817.21	0.75	0.64
TSS-based	cp1w	CAGE	PolyA+	H1hesc	WholeCell	all	randomForest	Structural	0.5	2.2e-16	4.1	0.7	0.46	3.2	H3k36me3	5816.39	80143.7	0.64
TSS-based	cp1w	CAGE	PolyA+	H1hesc	WholeCell	all	lm	Enhancer	0.56	2.2e-16	3.8	0.79	0.43	3.1	H4k20me1;H3k4me1	2757.162;2843.492	0.909;0.091	0.55;0.48
TSS-based	cp1w	CAGE	PolyA+	H1hesc	WholeCell	all	mars	Enhancer	0.57	2.2e-16	3.7	0.8	0.47	3	H4k20me1;H3k4me1	2741.645;2858.726	0.823;0.47	0.55;0.48
TSS-based	cp1w	CAGE	PolyA+	H1hesc	WholeCell	all	randomForest	Enhancer	0.56	2.2e-16	3.8	0.8	0.39	3.2	H4k20me1;H3k4me1	2773.168;2833.603	47564.033;31151.429	0.55;0.48
TSS-based	cp1w	CAGE	PolyA+	H1hesc	WholeCell	all	lm	Repressor	0.093	2.2e-16	5.2	0.53	0.33	3.2	H3k27me3	2267.34	1	-0.18
TSS-based	cp1w	CAGE	PolyA+	H1hesc	WholeCell	all	mars	Repressor	0.094	2.2e-16	5.2	0.53	0.34	3.2	H3k27me3	2268.93	0.78	-0.18
TSS-based	cp1w	CAGE	PolyA+	H1hesc	WholeCell	all	randomForest	Repressor	0.091	2.2e-16	5.3	0.53	0.23	3.5	H3k27me3	2268.21	39728.5	-0.18
TSS-based	cp1w	CAGE	PolyA+	H1hesc	WholeCell	all	lm	Promoter+Structural	0.85	2.2e-16	2.3	0.93	0.7	2.4	H3k9ac;H3k36me3;H3k4me3;H3k27ac;H3k4me2	1144.682;473.85;1932.104;669.235;1624.825	0.273;0.247;0.207;0.191;0.082	0.8;0.64;0.79;0.73;0.73
TSS-based	cp1w	CAGE	PolyA+	H1hesc	WholeCell	all	mars	Promoter+Structural	0.85	2.2e-16	2.2	0.93	0.72	2.4	H3k9ac;H3k36me3;H3k4me3;H3k4me2;H3k27ac	1134.676;473.402;1890.248;1681.867;665.716	0.914;0.829;0.743;0.545;0.401	0.8;0.64;0.79;0.73;0.73
TSS-based	cp1w	CAGE	PolyA+	H1hesc	WholeCell	all	randomForest	Promoter+Structural	0.85	2.2e-16	2.3	0.93	0.71	2.4	H3k36me3;H3k9ac;H3k27ac;H3k4me3;H3k4me2	474.939;1100.025;651.822;1892.894;1725.071	19728.507;18609.128;16982.759;15517.228;12437.859	0.64;0.8;0.73;0.79;0.73
TSS-based	cp1w	CAGE	PolyA+	H1hesc	WholeCell	all	lm	Promoter+Repressor	0.85	2.2e-16	2.3	0.94	0.69	2.5	H3k9ac;H3k4me3;H3k27ac;H3k4me2;H3k27me3	1136.991;2015.038;681.713;1560.247;437.666	0.34;0.247;0.217;0.102;0.095	0.8;0.79;0.73;0.73;-0.18
TSS-based	cp1w	CAGE	PolyA+	H1hesc	WholeCell	all	mars	Promoter+Repressor	0.85	2.2e-16	2.3	0.94	0.69	2.5	H3k9ac;H3k4me3;H3k27me3;H3k4me2;H3k27ac	1136.459;1928.898;436.229;1664.53;665.67	0.898;0.775;0.695;0.576;0.321	0.8;0.79;-0.18;0.73;0.73
TSS-based	cp1w	CAGE	PolyA+	H1hesc	WholeCell	all	randomForest	Promoter+Repressor	0.84	2.2e-16	2.3	0.94	0.68	2.5	H3k9ac;H3k27ac;H3k4me3;H3k4me2;H3k27me3	1186.036;672.348;1925.244;1616.343;433.212	20467.385;18333.533;17777.37;14007.389;10946.86	0.8;0.73;0.79;0.73;-0.18
TSS-based	cp1w	CAGE	PolyA+	H1hesc	WholeCell	all	lm	Promoter+Enhancer	0.84	2.2e-16	2.3	0.94	0.69	2.5	H3k9ac;H3k4me3;H3k27ac;H4k20me1;H3k4me2;H3k4me1	1115.589;1663.387;750.003;387.407;1472.44;457.068	0.313;0.234;0.229;0.139;0.079;0.006	0.8;0.79;0.73;0.55;0.73;0.48
TSS-based	cp1w	CAGE	PolyA+	H1hesc	WholeCell	all	mars	Promoter+Enhancer	0.85	2.2e-16	2.3	0.94	0.7	2.5	H3k9ac;H4k20me1;H3k4me3;H3k27ac;H3k4me2;H3k4me1	1153.156;389.498;1694.352;698.801;1467.498;442.072	0.915;0.83;0.744;0.574;0.318;0	0.8;0.55;0.79;0.73;0.73;0.48
TSS-based	cp1w	CAGE	PolyA+	H1hesc	WholeCell	all	randomForest	Promoter+Enhancer	0.85	2.2e-16	2.3	0.94	0.69	2.5	H3k9ac;H3k27ac;H3k4me3;H4k20me1;H3k4me2;H3k4me1	1106.384;714.746;1743.819;389.727;1445.212;444.517	22594.206;17978.232;14870.449;13443.339;9570.99;6492.358	0.8;0.73;0.79;0.55;0.73;0.48
TSS-based	cp1w	CAGE	PolyA+	H1hesc	WholeCell	HCP	lm	DNaseI+HM	0.8	2.2e-16	2.5	0.93	0.71	2.4	H3k9ac;H3k36me3;Dnase;H3k4me3;H3k27ac;H4k20me1;H3k27me3;H3k4me2;H3k4me1;normalizedCpG;Control	296.076;152.002;282.221;388.186;143.332;111.137;158.358;244.169;118.98;90.123;83.745	0.213;0.172;0.172;0.118;0.111;0.083;0.079;0.038;0.006;0.005;0.003	0.7;0.61;0.63;0.64;0.66;0.46;-0.38;0.49;-0.04;0.12;0.22
TSS-based	cp1w	CAGE	PolyA+	H1hesc	WholeCell	HCP	mars	DNaseI+HM	0.8	2.2e-16	2.4	0.94	0.73	2.3	H3k9ac;H3k36me3;Dnase;H3k4me2;H3k4me1;normalizedCpG;H4k20me1;H3k27me3;H3k4me3;Control;H3k27ac	288.867;154.169;284.901;260.357;118.298;89.02;109.342;156.718;380.535;84.869;140.931	0.941;0.883;0.824;0.707;0.649;0.59;0.531;0.473;0.381;0;0	0.7;0.61;0.63;0.49;-0.04;0.12;0.46;-0.38;0.64;0.22;0.66
TSS-based	cp1w	CAGE	PolyA+	H1hesc	WholeCell	HCP	randomForest	DNaseI+HM	0.8	2.2e-16	2.4	0.94	0.72	2.3	H3k9ac;H3k36me3;Dnase;H3k27ac;H3k4me3;H4k20me1;H3k27me3;H3k4me2;H3k4me1;normalizedCpG;Control	305.677;149.148;288.536;139.061;368.21;111.745;155.157;255.856;119.193;90.345;84.266	13184.877;11727.391;9369.65;8786.637;6242.472;5677.801;3822.084;3721.608;3224.253;3036.168;2659.866	0.7;0.61;0.63;0.66;0.64;0.46;-0.38;0.49;-0.04;0.12;0.22
TSS-based	cp1w	CAGE	PolyA+	H1hesc	WholeCell	HCP	lm	HM	0.77	2.2e-16	2.6	0.93	0.69	2.4	H3k9ac;H3k36me3;H3k27ac;H3k4me3;H3k27me3;H4k20me1;H3k4me2;H3k4me1;Control	357.999;190.124;179.369;455.641;193.943;135.67;289.163;155.237;109.327	0.25;0.203;0.155;0.153;0.103;0.085;0.038;0.007;0.006	0.7;0.61;0.66;0.64;-0.38;0.46;0.49;-0.04;0.22
TSS-based	cp1w	CAGE	PolyA+	H1hesc	WholeCell	HCP	mars	HM	0.78	2.2e-16	2.5	0.93	0.7	2.4	H3k9ac;H3k36me3;H3k4me3;H3k27me3;H3k4me1;H4k20me1;H3k4me2;Control;H3k27ac	370.702;188.385;449.661;194.394;155.67;134.688;286.373;108.628;178.972	0.932;0.864;0.777;0.709;0.587;0.499;0.364;0.018;0	0.7;0.61;0.64;-0.38;-0.04;0.46;0.49;0.22;0.66
TSS-based	cp1w	CAGE	PolyA+	H1hesc	WholeCell	HCP	randomForest	HM	0.78	2.2e-16	2.6	0.93	0.7	2.4	H3k9ac;H3k36me3;H3k27ac;H3k4me3;H4k20me1;H3k27me3;H3k4me2;H3k4me1;Control	368.6;188.868;176.952;434.33;136.967;194.973;300.613;154.422;109.599	15190.216;13500.437;10552.939;7989.662;6702.585;4792.415;4669.049;4283.069;3533.396	0.7;0.61;0.66;0.64;0.46;-0.38;0.49;-0.04;0.22
TSS-based	cp1w	CAGE	PolyA+	H1hesc	WholeCell	HCP	lm	Promoter	0.72	2.2e-16	2.8	0.91	0.63	2.6	H3k9ac;H3k27ac;H3k4me3;H3k4me2	597.521;304.955;713.36;435.193	0.384;0.305;0.246;0.065	0.7;0.66;0.64;0.49
TSS-based	cp1w	CAGE	PolyA+	H1hesc	WholeCell	HCP	mars	Promoter	0.73	2.2e-16	2.8	0.91	0.64	2.6	H3k9ac;H3k4me3;H3k4me2;H3k27ac	596.689;701.138;447.626;304.139	0.873;0.746;0.62;0.493	0.7;0.64;0.49;0.66
TSS-based	cp1w	CAGE	PolyA+	H1hesc	WholeCell	HCP	randomForest	Promoter	0.72	2.2e-16	2.8	0.9	0.62	2.6	H3k9ac;H3k27ac;H3k4me3;H3k4me2	594.385;305.822;697.122;451.017	20060.149;18735.404;16730.105;12500.147	0.7;0.66;0.64;0.49
TSS-based	cp1w	CAGE	PolyA+	H1hesc	WholeCell	HCP	lm	Structural	0.5	2.2e-16	3.7	0.71	0.54	2.8	H3k36me3	2048.44	1	0.61
TSS-based	cp1w	CAGE	PolyA+	H1hesc	WholeCell	HCP	mars	Structural	0.53	2.2e-16	3.6	0.7	0.58	2.7	H3k36me3	2050.65	0.8	0.61
TSS-based	cp1w	CAGE	PolyA+	H1hesc	WholeCell	HCP	randomForest	Structural	0.47	2.2e-16	3.9	0.71	0.44	3.2	H3k36me3	2049.79	66499.6	0.61
TSS-based	cp1w	CAGE	PolyA+	H1hesc	WholeCell	HCP	lm	Enhancer	0.42	2.2e-16	3.8	0.77	0.41	3.1	H4k20me1;H3k4me1	1070.644;899.484	0.982;0.018	0.46;-0.04
TSS-based	cp1w	CAGE	PolyA+	H1hesc	WholeCell	HCP	mars	Enhancer	0.47	2.2e-16	3.7	0.77	0.46	3	H4k20me1;H3k4me1	1072.895;900.769	0.827;0.513	0.46;-0.04
TSS-based	cp1w	CAGE	PolyA+	H1hesc	WholeCell	HCP	randomForest	Enhancer	0.43	2.2e-16	3.8	0.78	0.38	3.2	H4k20me1;H3k4me1	1071.289;900.801	39254.691;26159.698	0.46;-0.04
TSS-based	cp1w	CAGE	PolyA+	H1hesc	WholeCell	HCP	lm	Repressor	0.33	2.2e-16	4	0.7	0.39	3.1	H3k27me3	1162.49	1	-0.38
TSS-based	cp1w	CAGE	PolyA+	H1hesc	WholeCell	HCP	mars	Repressor	0.34	2.2e-16	4	0.7	0.41	3.1	H3k27me3	1164.73	0.755	-0.38
TSS-based	cp1w	CAGE	PolyA+	H1hesc	WholeCell	HCP	randomForest	Repressor	0.3	2.2e-16	4.2	0.7	0.29	3.4	H3k27me3	1162.6	36063.9	-0.38
TSS-based	cp1w	CAGE	PolyA+	H1hesc	WholeCell	HCP	lm	Promoter+Structural	0.75	2.2e-16	2.7	0.91	0.67	2.5	H3k36me3;H3k9ac;H3k27ac;H3k4me3;H3k4me2	298.155;497.15;272.006;584.085;405.428	0.287;0.282;0.21;0.178;0.044	0.61;0.7;0.66;0.64;0.49
TSS-based	cp1w	CAGE	PolyA+	H1hesc	WholeCell	HCP	mars	Promoter+Structural	0.76	2.2e-16	2.6	0.91	0.69	2.4	H3k9ac;H3k36me3;H3k4me3;H3k4me2;H3k27ac	512.651;294.768;584.773;393.169;272.47	0.913;0.827;0.661;0.49;0.369	0.7;0.61;0.64;0.49;0.66
TSS-based	cp1w	CAGE	PolyA+	H1hesc	WholeCell	HCP	randomForest	Promoter+Structural	0.75	2.2e-16	2.7	0.91	0.67	2.5	H3k36me3;H3k9ac;H3k27ac;H3k4me3;H3k4me2	297.394;495.241;271.18;593.262;401.111	16708.689;16018.053;14154.097;12394.234;9360.08	0.61;0.7;0.66;0.64;0.49
TSS-based	cp1w	CAGE	PolyA+	H1hesc	WholeCell	HCP	lm	Promoter+Repressor	0.75	2.2e-16	2.7	0.92	0.65	2.6	H3k9ac;H3k27ac;H3k4me3;H3k27me3;H3k4me2	494.313;275.579;578.278;308.08;394.612	0.35;0.233;0.214;0.142;0.062	0.7;0.66;0.64;-0.38;0.49
TSS-based	cp1w	CAGE	PolyA+	H1hesc	WholeCell	HCP	mars	Promoter+Repressor	0.75	2.2e-16	2.7	0.93	0.65	2.5	H3k9ac;H3k4me3;H3k27me3;H3k4me2;H3k27ac	490.602;579.889;306.882;398.342;279.003	0.904;0.807;0.711;0.615;0.383	0.7;0.64;-0.38;0.49;0.66
TSS-based	cp1w	CAGE	PolyA+	H1hesc	WholeCell	HCP	randomForest	Promoter+Repressor	0.74	2.2e-16	2.7	0.93	0.64	2.6	H3k9ac;H3k27ac;H3k4me3;H3k27me3;H3k4me2	493.86;268.751;581.995;308.673;399.52	17245.733;15093.88;13637.397;10880.692;10357.209	0.7;0.66;0.64;-0.38;0.49
TSS-based	cp1w	CAGE	PolyA+	H1hesc	WholeCell	HCP	lm	Promoter+Enhancer	0.75	2.2e-16	2.7	0.92	0.66	2.5	H3k9ac;H3k27ac;H3k4me3;H4k20me1;H3k4me2;H3k4me1	441.935;261.022;520.471;229.679;373.87;233.125	0.324;0.247;0.212;0.163;0.046;0.009	0.7;0.66;0.64;0.46;0.49;-0.04
TSS-based	cp1w	CAGE	PolyA+	H1hesc	WholeCell	HCP	mars	Promoter+Enhancer	0.76	2.2e-16	2.7	0.92	0.67	2.5	H3k9ac;H4k20me1;H3k4me3;H3k4me1;H3k27ac;H3k4me2	445.962;223.663;521.552;233.491;265.749;368.586	0.916;0.832;0.748;0.647;0.504;0.412	0.7;0.46;0.64;-0.04;0.66;0.49
TSS-based	cp1w	CAGE	PolyA+	H1hesc	WholeCell	HCP	randomForest	Promoter+Enhancer	0.75	2.2e-16	2.7	0.92	0.66	2.5	H3k9ac;H3k27ac;H4k20me1;H3k4me3;H3k4me2;H3k4me1	456.413;260.183;227.559;527.691;354.828;233.484	19208.178;14072.689;11953.119;11350.295;7260.7;6432.081	0.7;0.66;0.46;0.64;0.49;-0.04
TSS-based	cp1w	CAGE	PolyA+	H1hesc	WholeCell	LCP	lm	DNaseI+HM	0.68	2.2e-16	1.6	0.77	0.68	1.8	H3k4me3;H3k4me2;Dnase;H3k9ac;H3k27ac;H3k4me1;H3k36me3;normalizedCpG;H4k20me1;Control;H3k27me3	378.332;429.857;352.139;279.02;276.695;250.058;677.818;231.693;387.478;206.563;212.789	0.305;0.176;0.174;0.164;0.082;0.041;0.04;0.011;0.006;0.001;0	0.55;0.54;0.5;0.49;0.45;0.36;0.38;0.24;0.33;0.14;0.06
TSS-based	cp1w	CAGE	PolyA+	H1hesc	WholeCell	LCP	mars	DNaseI+HM	0.68	2.2e-16	1.6	0.77	0.68	1.8	H3k4me3;H3k36me3;Dnase;H3k27me3;H3k4me2;H3k9ac;H3k4me1;Control;normalizedCpG;H3k27ac;H4k20me1	379.548;676.645;355.83;212.906;431.373;273.025;248.621;206.438;229.246;279.507;388.756	0.917;0.827;0.745;0.662;0.58;0.455;0.342;0.194;0.054;0;0	0.55;0.38;0.5;0.06;0.54;0.49;0.36;0.14;0.24;0.45;0.33
TSS-based	cp1w	CAGE	PolyA+	H1hesc	WholeCell	LCP	randomForest	DNaseI+HM	0.68	2.2e-16	1.6	0.77	0.68	1.8	H3k4me3;H3k4me2;H3k9ac;Dnase;H3k27ac;H3k36me3;H3k4me1;H4k20me1;normalizedCpG;H3k27me3;Control	370.093;429.29;282.702;354.751;276.086;682.975;253.299;384.314;229.979;212.686;205.314	3216.737;2497.003;2195.785;1807.752;1383.747;1324.395;984.054;946.301;804.257;744.134;689.764	0.55;0.54;0.49;0.5;0.45;0.38;0.36;0.33;0.24;0.06;0.14
TSS-based	cp1w	CAGE	PolyA+	H1hesc	WholeCell	LCP	lm	HM	0.68	2.2e-16	1.6	0.77	0.68	1.8	H3k4me3;H3k4me2;H3k9ac;H3k27ac;H3k4me1;H3k36me3;H4k20me1;Control;H3k27me3	458.575;541.989;337.009;336.758;312.336;735.454;448.811;255.16;256.885	0.372;0.224;0.199;0.107;0.055;0.037;0.005;0.002;0	0.55;0.54;0.49;0.45;0.36;0.38;0.33;0.14;0.06
TSS-based	cp1w	CAGE	PolyA+	H1hesc	WholeCell	LCP	mars	HM	0.68	2.2e-16	1.6	0.77	0.68	1.8	H3k4me3;H3k36me3;H3k4me2;H3k27me3;H3k9ac;H3k4me1;Control;H3k27ac;H4k20me1	459.871;735.171;539.966;257.294;337.137;313.195;256.244;337.83;446.593	0.901;0.81;0.728;0.638;0.52;0.386;0.045;0;0	0.55;0.38;0.54;0.06;0.49;0.36;0.14;0.45;0.33
TSS-based	cp1w	CAGE	PolyA+	H1hesc	WholeCell	LCP	randomForest	HM	0.67	2.2e-16	1.7	0.77	0.67	1.9	H3k4me3;H3k4me2;H3k9ac;H3k27ac;H3k36me3;H3k4me1;H4k20me1;H3k27me3;Control	462.78;535.74;336.96;338.585;746.392;312.823;438.651;254.642;254.373	3728.559;2876.209;2660.368;1609.216;1571.456;1226.151;1127.911;880.258;848.689	0.55;0.54;0.49;0.45;0.38;0.36;0.33;0.06;0.14
TSS-based	cp1w	CAGE	PolyA+	H1hesc	WholeCell	LCP	lm	Promoter	0.62	2.2e-16	1.8	0.73	0.65	1.9	H3k4me3;H3k9ac;H3k4me2;H3k27ac	892.831;870.572;1012.215;877.12	0.402;0.231;0.227;0.139	0.55;0.49;0.54;0.45
TSS-based	cp1w	CAGE	PolyA+	H1hesc	WholeCell	LCP	mars	Promoter	0.62	2.2e-16	1.8	0.73	0.66	1.9	H3k4me3;H3k4me2;H3k9ac;H3k27ac	894.672;1013.424;872.474;872.724	0.817;0.661;0.532;0.351	0.55;0.54;0.49;0.45
TSS-based	cp1w	CAGE	PolyA+	H1hesc	WholeCell	LCP	randomForest	Promoter	0.61	2.2e-16	1.8	0.73	0.63	1.9	H3k4me3;H3k9ac;H3k4me2;H3k27ac	886.371;885.587;1012.53;869.408	4342.462;4073.764;4012.731;3295.569	0.55;0.49;0.54;0.45
TSS-based	cp1w	CAGE	PolyA+	H1hesc	WholeCell	LCP	lm	Structural	0.15	2.2e-16	2.5	0.59	0.088	2.5	H3k36me3	3663.16	1	0.38
TSS-based	cp1w	CAGE	PolyA+	H1hesc	WholeCell	LCP	mars	Structural	0.15	2.2e-16	2.5	0.59	0.076	2.5	H3k36me3	3664.14	0.633	0.38
TSS-based	cp1w	CAGE	PolyA+	H1hesc	WholeCell	LCP	randomForest	Structural	0.14	2.2e-16	2.6	0.59	0.01	2.9	H3k36me3	3661.55	14768.6	0.38
TSS-based	cp1w	CAGE	PolyA+	H1hesc	WholeCell	LCP	lm	Enhancer	0.31	2.2e-16	2.3	0.64	0.37	2.3	H3k4me1;H4k20me1	1589.127;1908.297	0.921;0.079	0.36;0.33
TSS-based	cp1w	CAGE	PolyA+	H1hesc	WholeCell	LCP	mars	Enhancer	0.31	2.2e-16	2.3	0.64	0.36	2.3	H3k4me1;H4k20me1	1587.829;1907.996	0.778;0.557	0.36;0.33
TSS-based	cp1w	CAGE	PolyA+	H1hesc	WholeCell	LCP	randomForest	Enhancer	0.3	2.2e-16	2.3	0.64	0.31	2.4	H3k4me1;H4k20me1	1587.148;1904.709	8290.453;6777.078	0.36;0.33
TSS-based	cp1w	CAGE	PolyA+	H1hesc	WholeCell	LCP	lm	Repressor	0.061	2.9e-09	2.5	0.54	0.092	2.5	H3k27me3	1838.46	1	0.06
TSS-based	cp1w	CAGE	PolyA+	H1hesc	WholeCell	LCP	mars	Repressor	0.06	3.7e-09	2.5	0.54	0.11	2.5	H3k27me3	1840.49	0.663	0.06
TSS-based	cp1w	CAGE	PolyA+	H1hesc	WholeCell	LCP	randomForest	Repressor	0.061	1.9e-09	2.6	0.54	0.038	2.8	H3k27me3	1840.29	9895.89	0.06
TSS-based	cp1w	CAGE	PolyA+	H1hesc	WholeCell	LCP	lm	Promoter+Structural	0.66	2.2e-16	1.7	0.76	0.67	1.8	H3k4me3;H3k4me2;H3k9ac;H3k27ac;H3k36me3	652.521;760.888;576.308;565.216;1119.794	0.383;0.244;0.208;0.125;0.04	0.55;0.54;0.49;0.45;0.38
TSS-based	cp1w	CAGE	PolyA+	H1hesc	WholeCell	LCP	mars	Promoter+Structural	0.67	2.2e-16	1.7	0.76	0.68	1.8	H3k4me3;H3k36me3;H3k4me2;H3k9ac;H3k27ac	660.121;1114.05;763.716;567.477;569.764	0.887;0.765;0.662;0.538;0.228	0.55;0.38;0.54;0.49;0.45
TSS-based	cp1w	CAGE	PolyA+	H1hesc	WholeCell	LCP	randomForest	Promoter+Structural	0.67	2.2e-16	1.7	0.76	0.66	1.9	H3k4me3;H3k4me2;H3k9ac;H3k27ac;H3k36me3	667.818;756.796;568.802;564.294;1117.936	3932.546;3475.042;3423.389;2906.528;2166.357	0.55;0.54;0.49;0.45;0.38
TSS-based	cp1w	CAGE	PolyA+	H1hesc	WholeCell	LCP	lm	Promoter+Repressor	0.63	2.2e-16	1.8	0.74	0.66	1.9	H3k4me3;H3k4me2;H3k9ac;H3k27ac;H3k27me3	768.228;852.667;728.367;729.558;582.76	0.4;0.243;0.226;0.132;0	0.55;0.54;0.49;0.45;0.06
TSS-based	cp1w	CAGE	PolyA+	H1hesc	WholeCell	LCP	mars	Promoter+Repressor	0.63	2.2e-16	1.8	0.74	0.66	1.9	H3k4me3;H3k27me3;H3k27ac;H3k4me2;H3k9ac	757.433;582.297;737.601;854.87;729.704	0.877;0.714;0.612;0.535;0.298	0.55;0.06;0.45;0.54;0.49
TSS-based	cp1w	CAGE	PolyA+	H1hesc	WholeCell	LCP	randomForest	Promoter+Repressor	0.63	2.2e-16	1.8	0.74	0.64	1.9	H3k4me3;H3k4me2;H3k9ac;H3k27ac;H3k27me3	762.647;848.999;730.711;736.832;580.336	3984.162;3625.604;3448.138;2941.845;1746.341	0.55;0.54;0.49;0.45;0.06
TSS-based	cp1w	CAGE	PolyA+	H1hesc	WholeCell	LCP	lm	Promoter+Enhancer	0.64	2.2e-16	1.7	0.73	0.66	1.9	H3k4me3;H3k9ac;H3k4me2;H3k27ac;H3k4me1;H4k20me1	618.962;522.875;676.733;528.111;468.778;858.429	0.384;0.215;0.207;0.124;0.049;0.021	0.55;0.49;0.54;0.45;0.36;0.33
TSS-based	cp1w	CAGE	PolyA+	H1hesc	WholeCell	LCP	mars	Promoter+Enhancer	0.64	2.2e-16	1.7	0.73	0.66	1.9	H3k4me3;H4k20me1;H3k27ac;H3k4me2;H3k9ac;H3k4me1	611.775;859.686;528.314;679.589;528.925;467.581	0.911;0.804;0.715;0.624;0.49;0.283	0.55;0.33;0.45;0.54;0.49;0.36
TSS-based	cp1w	CAGE	PolyA+	H1hesc	WholeCell	LCP	randomForest	Promoter+Enhancer	0.62	2.2e-16	1.8	0.73	0.65	1.9	H3k4me3;H3k4me2;H3k9ac;H3k27ac;H4k20me1;H3k4me1	610.968;682.816;531.159;526.415;854.652;469.131	4209.194;3414.006;3187.263;2120.82;1783.766;1662.867	0.55;0.54;0.49;0.45;0.33;0.36
TSS-based	cpec	CAGE	PolyA+	Helas3	Cytosol	all	lm	DNaseI+HM	0.9	2.2e-16	1.9	0.96	0.74	2.4	H3k36me3;H3k9ac;H3k79me2;H3k4me3;Dnase;H3k4me2;H3k27ac;H3k4me1;H3k27me3;H4k20me1;normalizedCpG;Control	277.517;1444.427;341.407;1128.021;578.346;641.682;947.828;207.612;153.986;121.148;199.775;118.167	0.2;0.185;0.155;0.122;0.121;0.071;0.058;0.036;0.027;0.021;0.003;0.001	0.74;0.86;0.79;0.85;0.77;0.8;0.84;0.68;-0.43;0.47;0.55;0.26
TSS-based	cpec	CAGE	PolyA+	Helas3	Cytosol	all	mars	DNaseI+HM	0.9	2.2e-16	1.9	0.96	0.74	2.3	H3k9ac;H3k36me3;Dnase;H3k79me2;H3k27ac;H3k27me3;normalizedCpG;H3k4me3;H3k4me2;Control;H3k4me1;H4k20me1	1501.204;251.137;587.719;343.727;976.593;157.483;186.747;1111.258;616.347;117.584;189.364;120.575	0.913;0.868;0.801;0.735;0.665;0.571;0.474;0.387;0.259;0.062;0;0	0.86;0.74;0.77;0.79;0.84;-0.43;0.55;0.85;0.8;0.26;0.68;0.47
TSS-based	cpec	CAGE	PolyA+	Helas3	Cytosol	all	randomForest	DNaseI+HM	0.9	2.2e-16	1.9	0.96	0.75	2.3	H3k36me3;H3k79me2;H3k9ac;H3k4me3;Dnase;H3k27ac;H3k4me2;H4k20me1;normalizedCpG;H3k4me1;H3k27me3;Control	265.184;354.684;1350.81;1163.917;601.191;1004.356;643.343;121.43;187.504;198.055;150.609;118.467	15079.342;11939.915;10439.374;7943.082;5752.658;5600.155;4188.989;3047.464;2963.341;2660.399;2651.336;2497.678	0.74;0.79;0.86;0.85;0.77;0.84;0.8;0.47;0.55;0.68;-0.43;0.26
TSS-based	cpec	CAGE	PolyA+	Helas3	Cytosol	all	lm	HM	0.9	2.2e-16	2	0.96	0.72	2.4	H3k36me3;H3k9ac;H3k79me2;H3k4me3;H3k27ac;H3k4me2;H3k4me1;H3k27me3;H4k20me1;Control	300.719;1557.389;432.905;1444.95;996.433;699.456;226.253;192;155.797;152.524	0.224;0.195;0.174;0.142;0.101;0.076;0.042;0.024;0.02;0.002	0.74;0.86;0.79;0.85;0.84;0.8;0.68;-0.43;0.47;0.26
TSS-based	cpec	CAGE	PolyA+	Helas3	Cytosol	all	mars	HM	0.9	2.2e-16	2	0.96	0.73	2.4	H3k4me3;H3k36me3;H3k79me2;H3k9ac;H3k27ac;H3k27me3;H3k4me2;H4k20me1;Control;H3k4me1	1371.797;304.412;369.357;1693.937;991.602;189.222;707.724;156.606;150.795;223.03	0.928;0.879;0.807;0.729;0.632;0.517;0.36;0.239;0;0	0.85;0.74;0.79;0.86;0.84;-0.43;0.8;0.47;0.26;0.68
TSS-based	cpec	CAGE	PolyA+	Helas3	Cytosol	all	randomForest	HM	0.9	2.2e-16	2	0.96	0.73	2.4	H3k36me3;H3k79me2;H3k9ac;H3k4me3;H3k27ac;H3k4me2;H4k20me1;H3k4me1;Control;H3k27me3	305.481;344.387;1476.575;1543.584;1005.377;751.035;154.008;237.472;151.672;188.979	14775.775;12348.362;11641.72;8629.895;7181.019;5692.624;3983.861;3634.519;3182.413;3176.422	0.74;0.79;0.86;0.85;0.84;0.8;0.47;0.68;0.26;-0.43
TSS-based	cpec	CAGE	PolyA+	Helas3	Cytosol	all	lm	Promoter	0.88	2.2e-16	2.1	0.96	0.67	2.6	H3k9ac;H3k4me3;H3k4me2;H3k27ac	2473.993;2104.003;422.995;1139.738	0.348;0.257;0.214;0.182	0.86;0.85;0.8;0.84
TSS-based	cpec	CAGE	PolyA+	Helas3	Cytosol	all	mars	Promoter	0.88	2.2e-16	2.1	0.96	0.67	2.6	H3k9ac;H3k4me2;H3k4me3;H3k27ac	2671.082;424.559;1984.681;1061.396	0.891;0.783;0.652;0.534	0.86;0.8;0.85;0.84
TSS-based	cpec	CAGE	PolyA+	Helas3	Cytosol	all	randomForest	Promoter	0.87	2.2e-16	2.2	0.96	0.66	2.6	H3k9ac;H3k4me3;H3k27ac;H3k4me2	2538.522;2033.208;1146.393;423.262	19153.927;18376.809;16902.02;16775.605	0.86;0.85;0.84;0.8
TSS-based	cpec	CAGE	PolyA+	Helas3	Cytosol	all	lm	Structural	0.8	2.2e-16	2.7	0.89	0.67	2.6	H3k79me2;H3k36me3	2974.382;2813.059	0.515;0.485	0.79;0.74
TSS-based	cpec	CAGE	PolyA+	Helas3	Cytosol	all	mars	Structural	0.8	2.2e-16	2.7	0.89	0.67	2.6	H3k36me3;H3k79me2	2830.416;2951.577	0.803;0.607	0.74;0.79
TSS-based	cpec	CAGE	PolyA+	Helas3	Cytosol	all	randomForest	Structural	0.79	2.2e-16	2.8	0.89	0.62	2.8	H3k36me3;H3k79me2	2722.169;3057.982	36366.986;34086.822	0.74;0.79
TSS-based	cpec	CAGE	PolyA+	Helas3	Cytosol	all	lm	Enhancer	0.68	2.2e-16	3.4	0.84	0.49	3.1	H3k4me1;H4k20me1	3687.139;2016.177	0.626;0.374	0.68;0.47
TSS-based	cpec	CAGE	PolyA+	Helas3	Cytosol	all	mars	Enhancer	0.68	2.2e-16	3.4	0.84	0.5	3	H3k4me1;H4k20me1	3675.56;2032.596	0.788;0.577	0.68;0.47
TSS-based	cpec	CAGE	PolyA+	Helas3	Cytosol	all	randomForest	Enhancer	0.67	2.2e-16	3.5	0.84	0.43	3.2	H3k4me1;H4k20me1	3669.967;2036.49	35191.261;32408.305	0.68;0.47
TSS-based	cpec	CAGE	PolyA+	Helas3	Cytosol	all	lm	Repressor	0.35	2.2e-16	4.8	0.69	0.2	3.4	H3k27me3	2632.52	1	-0.43
TSS-based	cpec	CAGE	PolyA+	Helas3	Cytosol	all	mars	Repressor	0.36	2.2e-16	4.7	0.69	0.26	3.4	H3k27me3	2632.17	0.725	-0.43
TSS-based	cpec	CAGE	PolyA+	Helas3	Cytosol	all	randomForest	Repressor	0.34	2.2e-16	4.8	0.69	0.15	3.6	H3k27me3	2632.88	25609	-0.43
TSS-based	cpec	CAGE	PolyA+	Helas3	Cytosol	all	lm	Promoter+Structural	0.9	2.2e-16	2	0.96	0.72	2.4	H3k36me3;H3k9ac;H3k79me2;H3k4me3;H3k27ac;H3k4me2	315.668;1797.83;400.102;1582.496;1200.514;855.883	0.237;0.21;0.19;0.16;0.11;0.093	0.74;0.86;0.79;0.85;0.84;0.8
TSS-based	cpec	CAGE	PolyA+	Helas3	Cytosol	all	mars	Promoter+Structural	0.9	2.2e-16	2	0.96	0.72	2.4	H3k4me3;H3k36me3;H3k79me2;H3k9ac;H3k27ac;H3k4me2	1598.158;316.111;415.447;1917.96;1105.712;799.249	0.918;0.864;0.763;0.675;0.478;0.294	0.85;0.74;0.79;0.86;0.84;0.8
TSS-based	cpec	CAGE	PolyA+	Helas3	Cytosol	all	randomForest	Promoter+Structural	0.9	2.2e-16	2	0.96	0.72	2.4	H3k36me3;H3k9ac;H3k79me2;H3k4me3;H3k27ac;H3k4me2	316.789;1788.209;448.095;1599.912;1140.681;858.844	17654.021;14763.114;14566.798;10920.625;8665.209;7012.128	0.74;0.86;0.79;0.85;0.84;0.8
TSS-based	cpec	CAGE	PolyA+	Helas3	Cytosol	all	lm	Promoter+Repressor	0.88	2.2e-16	2.1	0.96	0.67	2.6	H3k9ac;H3k4me3;H3k4me2;H3k27ac;H3k27me3	2046.703;1704.028;740.938;1319.997;334.768	0.337;0.245;0.205;0.181;0.032	0.86;0.85;0.8;0.84;-0.43
TSS-based	cpec	CAGE	PolyA+	Helas3	Cytosol	all	mars	Promoter+Repressor	0.88	2.2e-16	2.1	0.96	0.68	2.6	H3k4me3;H3k4me2;H3k9ac;H3k27me3;H3k27ac	1734.5;786.266;2016.878;335.657;1273.315	0.89;0.802;0.666;0.578;0.459	0.85;0.8;0.86;-0.43;0.84
TSS-based	cpec	CAGE	PolyA+	Helas3	Cytosol	all	randomForest	Promoter+Repressor	0.88	2.2e-16	2.1	0.96	0.67	2.6	H3k9ac;H3k4me3;H3k27ac;H3k4me2;H3k27me3	2140.335;1665.695;1250.912;754.155;335.206	16922.73;15515.988;15163.016;14690.758;7966.696	0.86;0.85;0.84;0.8;-0.43
TSS-based	cpec	CAGE	PolyA+	Helas3	Cytosol	all	lm	Promoter+Enhancer	0.88	2.2e-16	2.1	0.96	0.68	2.6	H3k9ac;H3k4me3;H3k4me2;H3k27ac;H4k20me1;H3k4me1	1896.009;1646.289;751.08;1175.827;281.717;401.3	0.303;0.219;0.167;0.159;0.085;0.067	0.86;0.85;0.8;0.84;0.47;0.68
TSS-based	cpec	CAGE	PolyA+	Helas3	Cytosol	all	mars	Promoter+Enhancer	0.88	2.2e-16	2.1	0.96	0.68	2.6	H3k9ac;H3k4me2;H4k20me1;H3k4me3;H3k27ac;H3k4me1	1811.51;770.46;280.832;1643.528;1271.206;374.371	0.919;0.839;0.751;0.671;0.597;0.277	0.86;0.8;0.47;0.85;0.84;0.68
TSS-based	cpec	CAGE	PolyA+	Helas3	Cytosol	all	randomForest	Promoter+Enhancer	0.88	2.2e-16	2.1	0.96	0.68	2.6	H3k9ac;H3k4me3;H3k27ac;H3k4me2;H4k20me1;H3k4me1	1945.676;1548.065;1200.628;777.985;280.646;398.737	19180.703;14771.507;12594.9;11253.463;8302.024;7114.952	0.86;0.85;0.84;0.8;0.47;0.68
TSS-based	cpec	CAGE	PolyA+	Helas3	Cytosol	HCP	lm	DNaseI+HM	0.86	2.2e-16	2.3	0.97	0.7	2.4	H3k36me3;H3k79me2;H3k9ac;Dnase;H3k4me3;H3k27ac;H3k4me2;H4k20me1;H3k4me1;H3k27me3;normalizedCpG;Control	151.701;186.897;642.406;296.723;672.394;457.937;370.821;70.045;96.4;92.01;79.286;72.978	0.232;0.157;0.156;0.131;0.085;0.056;0.053;0.046;0.038;0.036;0.006;0.003	0.73;0.75;0.79;0.71;0.77;0.77;0.72;0.46;0.62;-0.32;0.13;0.34
TSS-based	cpec	CAGE	PolyA+	Helas3	Cytosol	HCP	mars	DNaseI+HM	0.86	2.2e-16	2.3	0.97	0.7	2.4	H3k36me3;H3k9ac;Dnase;H3k27me3;H3k4me2;H3k27ac;H3k79me2;H4k20me1;normalizedCpG;H3k4me3;Control;H3k4me1	148.949;679.957;287.469;90.36;371.213;492.839;186.546;71.083;78.994;617.07;73.155;93.316	0.937;0.879;0.826;0.778;0.71;0.629;0.559;0.507;0.437;0.362;0.091;0	0.73;0.79;0.71;-0.32;0.72;0.77;0.75;0.46;0.13;0.77;0.34;0.62
TSS-based	cpec	CAGE	PolyA+	Helas3	Cytosol	HCP	randomForest	DNaseI+HM	0.86	2.2e-16	2.3	0.97	0.7	2.4	H3k36me3;H3k79me2;H3k9ac;Dnase;H3k27ac;H3k4me3;H3k4me2;H3k27me3;H4k20me1;normalizedCpG;H3k4me1;Control	157.141;174.673;693.591;298.113;491.27;657.309;306.684;90.728;70.504;79.54;97.683;73.56	12354.258;8401.023;7281.363;5371.158;5174.108;4513.817;3662.461;2918.992;2862.989;2524.891;2395.4;2232.476	0.73;0.75;0.79;0.71;0.77;0.77;0.72;-0.32;0.46;0.13;0.62;0.34
TSS-based	cpec	CAGE	PolyA+	Helas3	Cytosol	HCP	lm	HM	0.85	2.2e-16	2.4	0.96	0.68	2.5	H3k36me3;H3k9ac;H3k79me2;H3k4me3;H3k27ac;H3k4me2;H3k4me1;H4k20me1;H3k27me3;Control	186.39;843.001;202.355;742.609;487.433;338.863;104.72;83.89;107.886;88.845	0.265;0.178;0.172;0.106;0.091;0.054;0.045;0.044;0.039;0.006	0.73;0.79;0.75;0.77;0.77;0.72;0.62;0.46;-0.32;0.34
TSS-based	cpec	CAGE	PolyA+	Helas3	Cytosol	HCP	mars	HM	0.85	2.2e-16	2.3	0.96	0.68	2.4	H3k36me3;H3k9ac;H3k79me2;H3k27me3;H3k4me3;H3k4me1;H4k20me1;H3k27ac;Control;H3k4me2	174.802;817.731;232.189;108.437;739.267;108.837;84.69;496.421;88.545;339.713	0.926;0.836;0.777;0.68;0.583;0.418;0.3;0.181;0.043;0	0.73;0.79;0.75;-0.32;0.77;0.62;0.46;0.77;0.34;0.72
TSS-based	cpec	CAGE	PolyA+	Helas3	Cytosol	HCP	randomForest	HM	0.85	2.2e-16	2.4	0.96	0.68	2.4	H3k36me3;H3k79me2;H3k9ac;H3k27ac;H3k4me3;H3k4me2;H3k27me3;H4k20me1;H3k4me1;Control	172.166;211.41;867.509;505.213;710.991;337.031;106.467;84.314;101.781;88.954	12469.838;9093.249;8206.244;6299.318;5512.476;4516.178;3619.213;3518.929;3209.158;2842.694	0.73;0.75;0.79;0.77;0.77;0.72;-0.32;0.46;0.62;0.34
TSS-based	cpec	CAGE	PolyA+	Helas3	Cytosol	HCP	lm	Promoter	0.82	2.2e-16	2.6	0.96	0.6	2.7	H3k9ac;H3k4me3;H3k27ac;H3k4me2	1310.19;1036.695;591.871;233.771	0.356;0.225;0.21;0.209	0.79;0.77;0.77;0.72
TSS-based	cpec	CAGE	PolyA+	Helas3	Cytosol	HCP	mars	Promoter	0.82	2.2e-16	2.6	0.96	0.61	2.7	H3k9ac;H3k4me2;H3k4me3;H3k27ac	1234.189;233.053;1110.236;595.765	0.847;0.754;0.612;0.451	0.79;0.72;0.77;0.77
TSS-based	cpec	CAGE	PolyA+	Helas3	Cytosol	HCP	randomForest	Promoter	0.82	2.2e-16	2.6	0.96	0.6	2.7	H3k9ac;H3k27ac;H3k4me3;H3k4me2	1293.99;568.759;1072.901;236.767	15160.446;14219.637;13876.15;13156.103	0.79;0.77;0.77;0.72
TSS-based	cpec	CAGE	PolyA+	Helas3	Cytosol	HCP	lm	Structural	0.78	2.2e-16	2.9	0.9	0.63	2.6	H3k36me3;H3k79me2	1453.824;1531.264	0.545;0.455	0.73;0.75
TSS-based	cpec	CAGE	PolyA+	Helas3	Cytosol	HCP	mars	Structural	0.78	2.2e-16	2.8	0.9	0.64	2.6	H3k36me3;H3k79me2	1482.381;1502.63	0.8;0.6	0.73;0.75
TSS-based	cpec	CAGE	PolyA+	Helas3	Cytosol	HCP	randomForest	Structural	0.76	2.2e-16	3	0.9	0.58	2.7	H3k36me3;H3k79me2	1465.521;1518.396	29374.366;26858.379	0.73;0.75
TSS-based	cpec	CAGE	PolyA+	Helas3	Cytosol	HCP	lm	Enhancer	0.65	2.2e-16	3.5	0.85	0.46	3	H3k4me1;H4k20me1	1856.045;1048.621	0.57;0.43	0.62;0.46
TSS-based	cpec	CAGE	PolyA+	Helas3	Cytosol	HCP	mars	Enhancer	0.65	2.2e-16	3.5	0.85	0.46	3	H3k4me1;H4k20me1	1854.544;1047.273	0.828;0.656	0.62;0.46
TSS-based	cpec	CAGE	PolyA+	Helas3	Cytosol	HCP	randomForest	Enhancer	0.64	2.2e-16	3.6	0.85	0.4	3.1	H3k4me1;H4k20me1	1851.321;1054.42	27117.972;26799.917	0.62;0.46
TSS-based	cpec	CAGE	PolyA+	Helas3	Cytosol	HCP	lm	Repressor	0.26	2.2e-16	4.9	0.65	0.14	3.3	H3k27me3	3173.62	1	-0.32
TSS-based	cpec	CAGE	PolyA+	Helas3	Cytosol	HCP	mars	Repressor	0.28	2.2e-16	4.9	0.65	0.21	3.3	H3k27me3	3175.32	0.755	-0.32
TSS-based	cpec	CAGE	PolyA+	Helas3	Cytosol	HCP	randomForest	Repressor	0.25	2.2e-16	5.2	0.65	0.1	3.7	H3k27me3	3174.38	52953.4	-0.32
TSS-based	cpec	CAGE	PolyA+	Helas3	Cytosol	HCP	lm	Promoter+Structural	0.85	2.2e-16	2.4	0.96	0.67	2.5	H3k36me3;H3k79me2;H3k9ac;H3k4me3;H3k27ac;H3k4me2	178.983;240.97;907.855;855.149;607.21;390.598	0.296;0.205;0.197;0.118;0.111;0.073	0.73;0.75;0.79;0.77;0.77;0.72
TSS-based	cpec	CAGE	PolyA+	Helas3	Cytosol	HCP	mars	Promoter+Structural	0.85	2.2e-16	2.4	0.96	0.67	2.5	H3k36me3;H3k9ac;H3k79me2;H3k4me3;H3k4me2;H3k27ac	180.135;891.144;249.051;878.525;428.865;553.007	0.918;0.827;0.753;0.587;0.457;0.236	0.73;0.79;0.75;0.77;0.72;0.77
TSS-based	cpec	CAGE	PolyA+	Helas3	Cytosol	HCP	randomForest	Promoter+Structural	0.85	2.2e-16	2.4	0.96	0.67	2.5	H3k36me3;H3k79me2;H3k9ac;H3k27ac;H3k4me3;H3k4me2	179.158;216.776;904.027;629.375;842.335;410.179	15045.791;11596.673;10257.326;8482.578;7021.147;6223.762	0.73;0.75;0.79;0.77;0.77;0.72
TSS-based	cpec	CAGE	PolyA+	Helas3	Cytosol	HCP	lm	Promoter+Repressor	0.82	2.2e-16	2.6	0.96	0.6	2.7	H3k9ac;H3k4me3;H3k4me2;H3k27ac;H3k27me3	1031.679;966.759;376.725;610.164;198.166	0.35;0.222;0.202;0.196;0.03	0.79;0.77;0.72;0.77;-0.32
TSS-based	cpec	CAGE	PolyA+	Helas3	Cytosol	HCP	mars	Promoter+Repressor	0.83	2.2e-16	2.5	0.96	0.61	2.6	H3k9ac;H3k4me2;H3k27ac;H3k27me3;H3k4me3	1076.246;360.874;615.784;197.398;932.269	0.888;0.797;0.616;0.534;0.473	0.79;0.72;0.77;-0.32;0.77
TSS-based	cpec	CAGE	PolyA+	Helas3	Cytosol	HCP	randomForest	Promoter+Repressor	0.82	2.2e-16	2.6	0.96	0.6	2.7	H3k9ac;H3k27ac;H3k4me3;H3k4me2;H3k27me3	1039.391;655.674;909.862;380.592;197.366	13082.539;12159.02;11932.643;11322.316;8017.586	0.79;0.77;0.77;0.72;-0.32
TSS-based	cpec	CAGE	PolyA+	Helas3	Cytosol	HCP	lm	Promoter+Enhancer	0.83	2.2e-16	2.5	0.96	0.62	2.6	H3k9ac;H3k27ac;H3k4me3;H3k4me2;H4k20me1;H3k4me1	930.213;648.771;815.541;423.643;154.788;206.38	0.292;0.183;0.183;0.147;0.121;0.074	0.79;0.77;0.77;0.72;0.46;0.62
TSS-based	cpec	CAGE	PolyA+	Helas3	Cytosol	HCP	mars	Promoter+Enhancer	0.83	2.2e-16	2.5	0.96	0.63	2.6	H3k9ac;H4k20me1;H3k4me2;H3k27ac;H3k4me3;H3k4me1	929.361;154.227;373.634;612.271;918.734;193.515	0.893;0.828;0.747;0.666;0.549;0.247	0.79;0.46;0.72;0.77;0.77;0.62
TSS-based	cpec	CAGE	PolyA+	Helas3	Cytosol	HCP	randomForest	Promoter+Enhancer	0.83	2.2e-16	2.5	0.96	0.62	2.6	H3k9ac;H3k27ac;H3k4me3;H3k4me2;H4k20me1;H3k4me1	991.707;558.003;831.989;422.817;153.801;223.524	13603.33;11384.708;9942.673;9245.386;7839.044;6242.729	0.79;0.77;0.77;0.72;0.46;0.62
TSS-based	cpec	CAGE	PolyA+	Helas3	Cytosol	LCP	lm	DNaseI+HM	0.74	2.2e-16	1.5	0.79	0.76	1.9	H3k4me3;H3k9ac;H3k4me2;Dnase;H3k79me2;H3k27ac;H3k4me1;H3k36me3;H3k27me3;normalizedCpG;H4k20me1;Control	346.722;265.353;214.615;272.577;209.178;282.476;187.285;571.971;194.786;161.502;183.477;171.865	0.255;0.214;0.166;0.119;0.076;0.067;0.043;0.035;0.013;0.01;0.001;0	0.59;0.57;0.56;0.53;0.43;0.57;0.44;0.43;-0.19;0.19;0.23;0.04
TSS-based	cpec	CAGE	PolyA+	Helas3	Cytosol	LCP	mars	DNaseI+HM	0.74	2.2e-16	1.5	0.79	0.75	1.9	H3k4me3;H3k36me3;Dnase;H3k4me2;H3k9ac;H3k27ac;H4k20me1;normalizedCpG;H3k79me2;H3k27me3;Control;H3k4me1	344.453;576.184;277.698;213.876;261.149;283.13;183.59;160.959;206.102;195.251;173.465;185.961	0.933;0.881;0.821;0.738;0.702;0.644;0.557;0.486;0.427;0.237;0.07;0	0.59;0.43;0.53;0.56;0.57;0.57;0.23;0.19;0.43;-0.19;0.04;0.44
TSS-based	cpec	CAGE	PolyA+	Helas3	Cytosol	LCP	randomForest	DNaseI+HM	0.73	2.2e-16	1.5	0.79	0.75	1.9	H3k4me3;H3k9ac;H3k4me2;H3k27ac;Dnase;H3k36me3;H3k79me2;H3k4me1;H3k27me3;H4k20me1;normalizedCpG;Control	330.39;266.564;214.647;289.204;283.431;576.557;208.605;180.866;194.991;183.334;160.41;172.238	3766.67;2771.389;2151.614;1288.044;1211.657;1114.148;839.429;679.941;586.356;575.564;520.276;502.252	0.59;0.57;0.56;0.57;0.53;0.43;0.43;0.44;-0.19;0.23;0.19;0.04
TSS-based	cpec	CAGE	PolyA+	Helas3	Cytosol	LCP	lm	HM	0.73	2.2e-16	1.5	0.78	0.75	1.9	H3k4me3;H3k9ac;H3k4me2;H3k27ac;H3k79me2;H3k4me1;H3k36me3;H3k27me3;H4k20me1;Control	410.759;308.335;251.206;342.484;240.351;221.811;631.243;228.839;216.37;210.081	0.301;0.222;0.189;0.098;0.085;0.059;0.031;0.014;0.001;0	0.59;0.57;0.56;0.57;0.43;0.44;0.43;-0.19;0.23;0.04
TSS-based	cpec	CAGE	PolyA+	Helas3	Cytosol	LCP	mars	HM	0.72	2.2e-16	1.5	0.78	0.74	1.9	H3k4me3;H3k36me3;H3k4me2;H3k9ac;H4k20me1;H3k79me2;H3k27ac;H3k27me3;Control;H3k4me1	408.18;631.131;260.88;316.267;216.317;241.369;328.304;228.667;210.042;221.74	0.925;0.849;0.774;0.691;0.615;0.518;0.444;0.29;0.078;0.017	0.59;0.43;0.56;0.57;0.23;0.43;0.57;-0.19;0.04;0.44
TSS-based	cpec	CAGE	PolyA+	Helas3	Cytosol	LCP	randomForest	HM	0.73	2.2e-16	1.5	0.78	0.74	1.9	H3k4me3;H3k9ac;H3k4me2;H3k27ac;H3k36me3;H3k79me2;H3k4me1;H4k20me1;H3k27me3;Control	414.837;302.32;261.361;339.314;624.903;237.959;221.801;217.658;229.874;210.185	3834.985;2920.272;2430.632;1622.282;1174.44;1039.656;928.116;700.694;698.083;598.931	0.59;0.57;0.56;0.57;0.43;0.43;0.44;0.23;-0.19;0.04
TSS-based	cpec	CAGE	PolyA+	Helas3	Cytosol	LCP	lm	Promoter	0.7	2.2e-16	1.5	0.79	0.73	1.9	H3k4me3;H3k9ac;H3k4me2;H3k27ac	897.352;737.932;631.705;785.409	0.345;0.276;0.245;0.134	0.59;0.57;0.56;0.57
TSS-based	cpec	CAGE	PolyA+	Helas3	Cytosol	LCP	mars	Promoter	0.7	2.2e-16	1.6	0.78	0.73	2	H3k4me3;H3k4me2;H3k9ac;H3k27ac	896.056;633.844;734.275;789.174	0.871;0.741;0.591;0.356	0.59;0.56;0.57;0.57
TSS-based	cpec	CAGE	PolyA+	Helas3	Cytosol	LCP	randomForest	Promoter	0.7	2.2e-16	1.6	0.79	0.71	2	H3k4me3;H3k9ac;H3k4me2;H3k27ac	886.829;746.953;630.945;786.373	4215.48;4089.316;3709.958;3326.773	0.59;0.57;0.56;0.57
TSS-based	cpec	CAGE	PolyA+	Helas3	Cytosol	LCP	lm	Structural	0.39	2.2e-16	2.1	0.67	0.5	2.5	H3k79me2;H3k36me3	1314.874;1636.671	0.99;0.01	0.43;0.43
TSS-based	cpec	CAGE	PolyA+	Helas3	Cytosol	LCP	mars	Structural	0.4	2.2e-16	2.1	0.68	0.5	2.5	H3k79me2;H3k36me3	1313.507;1640.323	0.812;0.589	0.43;0.43
TSS-based	cpec	CAGE	PolyA+	Helas3	Cytosol	LCP	randomForest	Structural	0.39	2.2e-16	2.1	0.67	0.41	2.7	H3k79me2;H3k36me3	1315.989;1638.79	8932.811;5757.837	0.43;0.43
TSS-based	cpec	CAGE	PolyA+	Helas3	Cytosol	LCP	lm	Enhancer	0.41	2.2e-16	2.1	0.66	0.47	2.5	H3k4me1;H4k20me1	1434.356;1347.313	0.933;0.067	0.44;0.23
TSS-based	cpec	CAGE	PolyA+	Helas3	Cytosol	LCP	mars	Enhancer	0.4	2.2e-16	2.1	0.67	0.48	2.5	H3k4me1;H4k20me1	1436.791;1348.99	0.768;0.305	0.44;0.23
TSS-based	cpec	CAGE	PolyA+	Helas3	Cytosol	LCP	randomForest	Enhancer	0.4	2.2e-16	2.1	0.66	0.4	2.7	H3k4me1;H4k20me1	1437.261;1346.888	8914.545;5654.699	0.44;0.23
TSS-based	cpec	CAGE	PolyA+	Helas3	Cytosol	LCP	lm	Repressor	0.0045	0.33	2.4	0.51	0.17	2.8	H3k27me3	1283.64	1	-0.19
TSS-based	cpec	CAGE	PolyA+	Helas3	Cytosol	LCP	mars	Repressor	0.0043	0.34	2.4	0.51	0.17	2.8	H3k27me3	1282.27	0.575	-0.19
TSS-based	cpec	CAGE	PolyA+	Helas3	Cytosol	LCP	randomForest	Repressor	0.012	0.13	2.5	0.51	0.074	3.2	H3k27me3	1282.71	9801.07	-0.19
TSS-based	cpec	CAGE	PolyA+	Helas3	Cytosol	LCP	lm	Promoter+Structural	0.72	2.2e-16	1.5	0.77	0.75	1.9	H3k4me3;H3k9ac;H3k4me2;H3k27ac;H3k79me2;H3k36me3	573.258;446.795;393.032;475.125;373.11;799.531	0.32;0.226;0.213;0.123;0.091;0.027	0.59;0.57;0.56;0.57;0.43;0.43
TSS-based	cpec	CAGE	PolyA+	Helas3	Cytosol	LCP	mars	Promoter+Structural	0.71	2.2e-16	1.5	0.77	0.74	1.9	H3k4me3;H3k36me3;H3k4me2;H3k9ac;H3k27ac;H3k79me2	565.489;795.098;387.519;452.941;486.4;374.046	0.906;0.812;0.718;0.616;0.512;0.335	0.59;0.43;0.56;0.57;0.57;0.43
TSS-based	cpec	CAGE	PolyA+	Helas3	Cytosol	LCP	randomForest	Promoter+Structural	0.71	2.2e-16	1.5	0.77	0.73	1.9	H3k4me3;H3k9ac;H3k4me2;H3k27ac;H3k36me3;H3k79me2	567.619;443.646;383.721;496.744;794.891;372.02	4403.214;3451.297;2808.388;2041.921;1650.567;1427.901	0.59;0.57;0.56;0.57;0.43;0.43
TSS-based	cpec	CAGE	PolyA+	Helas3	Cytosol	LCP	lm	Promoter+Repressor	0.71	2.2e-16	1.5	0.8	0.73	1.9	H3k4me3;H3k9ac;H3k4me2;H3k27ac;H3k27me3	710.093;594.914;538.227;653.222;559.968	0.341;0.273;0.239;0.13;0.017	0.59;0.57;0.56;0.57;-0.19
TSS-based	cpec	CAGE	PolyA+	Helas3	Cytosol	LCP	mars	Promoter+Repressor	0.7	2.2e-16	1.5	0.8	0.73	1.9	H3k4me3;H3k4me2;H3k9ac;H3k27me3;H3k27ac	705.871;529.381;608.957;560.587;651.493	0.886;0.772;0.658;0.491;0.31	0.59;0.56;0.57;-0.19;0.57
TSS-based	cpec	CAGE	PolyA+	Helas3	Cytosol	LCP	randomForest	Promoter+Repressor	0.7	2.2e-16	1.6	0.79	0.72	2	H3k4me3;H3k9ac;H3k4me2;H3k27ac;H3k27me3	703.129;616.02;531.337;650.061;557.708	3752.146;3538.66;3531.696;3056.325;1501.851	0.59;0.57;0.56;0.57;-0.19
TSS-based	cpec	CAGE	PolyA+	Helas3	Cytosol	LCP	lm	Promoter+Enhancer	0.71	2.2e-16	1.5	0.8	0.73	1.9	H3k4me3;H3k9ac;H3k4me2;H3k27ac;H3k4me1;H4k20me1	605.929;529.885;469.841;560.575;411.068;481.661	0.326;0.266;0.223;0.111;0.065;0.01	0.59;0.57;0.56;0.57;0.44;0.23
TSS-based	cpec	CAGE	PolyA+	Helas3	Cytosol	LCP	mars	Promoter+Enhancer	0.71	2.2e-16	1.5	0.8	0.73	1.9	H3k4me3;H3k4me2;H3k9ac;H3k27ac;H3k4me1;H4k20me1	610.965;460.973;533.485;563.826;408.238;481.065	0.907;0.815;0.704;0.573;0.338;0.159	0.59;0.56;0.57;0.57;0.44;0.23
TSS-based	cpec	CAGE	PolyA+	Helas3	Cytosol	LCP	randomForest	Promoter+Enhancer	0.71	2.2e-16	1.5	0.8	0.72	2	H3k4me3;H3k9ac;H3k4me2;H3k27ac;H3k4me1;H4k20me1	614.008;523.176;469.047;564.204;407.248;482.923	4335.372;3627.544;2951.928;2194.863;1440.733;1208.845	0.59;0.57;0.56;0.57;0.44;0.23
TSS-based	cpen	CAGE	PolyA+	Helas3	Nucleus	all	lm	DNaseI+HM	0.9	2.2e-16	1.9	0.96	0.76	2.2	H3k36me3;H3k9ac;H3k79me2;Dnase;H3k4me3;H3k27ac;H3k4me2;H3k4me1;H3k27me3;H4k20me1;normalizedCpG;Control	296.017;1065.64;379.645;538.756;1504.171;913.68;652.962;186.931;164.022;134.236;183.425;123.778	0.17;0.165;0.142;0.141;0.137;0.094;0.075;0.037;0.022;0.011;0.004;0.001	0.74;0.86;0.78;0.78;0.85;0.84;0.8;0.67;-0.42;0.46;0.54;0.24
TSS-based	cpen	CAGE	PolyA+	Helas3	Nucleus	all	mars	DNaseI+HM	0.9	2.2e-16	1.9	0.96	0.76	2.2	H3k9ac;H3k36me3;Dnase;H3k4me2;H3k79me2;H3k27me3;H3k4me3;normalizedCpG;H4k20me1;Control;H3k27ac;H3k4me1	1150.754;284.496;623.433;658.779;338.377;169.866;1396.427;189.027;133.595;124.161;867.906;206.77	0.936;0.872;0.807;0.729;0.602;0.537;0.433;0.345;0.214;0.101;0;0	0.86;0.74;0.78;0.8;0.78;-0.42;0.85;0.54;0.46;0.24;0.84;0.67
TSS-based	cpen	CAGE	PolyA+	Helas3	Nucleus	all	randomForest	DNaseI+HM	0.9	2.2e-16	1.9	0.96	0.77	2.2	H3k9ac;H3k27ac;H3k36me3;H3k79me2;H3k4me3;H3k4me2;Dnase;normalizedCpG;H4k20me1;H3k4me1;Control;H3k27me3	1135.291;935.62;313.728;328.292;1386.293;642.808;597.279;189.917;135.206;184.042;123.932;170.846	14537.967;11243.171;9006.405;8584.42;6362.511;6080.446;5874.363;2813.385;2699.919;2487.604;2335.854;2330.952	0.86;0.84;0.74;0.78;0.85;0.8;0.78;0.54;0.46;0.67;0.24;-0.42
TSS-based	cpen	CAGE	PolyA+	Helas3	Nucleus	all	lm	HM	0.9	2.2e-16	2	0.96	0.74	2.3	H3k36me3;H3k4me3;H3k79me2;H3k9ac;H3k27ac;H3k4me2;H3k4me1;H3k27me3;H4k20me1;Control	362.379;1603.609;426.236;1276.636;1044.327;665.707;226.658;206.075;167.31;158.8	0.192;0.182;0.16;0.159;0.152;0.081;0.043;0.02;0.01;0.002	0.74;0.85;0.78;0.86;0.84;0.8;0.67;-0.42;0.46;0.24
TSS-based	cpen	CAGE	PolyA+	Helas3	Nucleus	all	mars	HM	0.9	2.2e-16	2	0.96	0.74	2.3	H3k27ac;H3k36me3;H3k4me3;H3k79me2;H3k27me3;H3k4me2;H4k20me1;H3k9ac;Control;H3k4me1	1024.382;331.602;1724.824;405.383;198.135;627.509;167.253;1271.321;159.189;228.524	0.893;0.794;0.695;0.627;0.453;0.355;0.288;0.137;0.008;0	0.84;0.74;0.85;0.78;-0.42;0.8;0.46;0.86;0.24;0.67
TSS-based	cpen	CAGE	PolyA+	Helas3	Nucleus	all	randomForest	HM	0.9	2.2e-16	2	0.96	0.75	2.3	H3k9ac;H3k27ac;H3k79me2;H3k36me3;H3k4me3;H3k4me2;H4k20me1;H3k4me1;Control;H3k27me3	1361.066;882.847;401.616;347.159;1709.109;669.825;168.485;234.922;158.152;204.762	14244.392;12002.512;10002.755;9572.325;7963.287;7117.651;3575.961;3568.238;2997.803;2836.716	0.86;0.84;0.78;0.74;0.85;0.8;0.46;0.67;0.24;-0.42
TSS-based	cpen	CAGE	PolyA+	Helas3	Nucleus	all	lm	Promoter	0.88	2.2e-16	2.1	0.96	0.7	2.4	H3k9ac;H3k27ac;H3k4me3;H3k4me2	1846.443;1108.959;2704.038;450.968	0.31;0.243;0.228;0.219	0.86;0.84;0.85;0.8
TSS-based	cpen	CAGE	PolyA+	Helas3	Nucleus	all	mars	Promoter	0.88	2.2e-16	2.1	0.96	0.7	2.4	H3k27ac;H3k4me2;H3k4me3;H3k9ac	1132.713;452.752;2667.045;1857.292	0.803;0.726;0.598;0.495	0.84;0.8;0.85;0.86
TSS-based	cpen	CAGE	PolyA+	Helas3	Nucleus	all	randomForest	Promoter	0.88	2.2e-16	2.1	0.96	0.7	2.5	H3k9ac;H3k27ac;H3k4me3;H3k4me2	1860.977;1138.961;2655.678;455.155	18384.934;18063.85;17463.517;17211.552	0.86;0.84;0.85;0.8
TSS-based	cpen	CAGE	PolyA+	Helas3	Nucleus	all	lm	Structural	0.8	2.2e-16	2.7	0.89	0.66	2.6	H3k79me2;H3k36me3	3053.402;2750.081	0.547;0.453	0.78;0.74
TSS-based	cpen	CAGE	PolyA+	Helas3	Nucleus	all	mars	Structural	0.8	2.2e-16	2.7	0.88	0.67	2.5	H3k79me2;H3k36me3	3015.581;2787.182	0.8;0.6	0.78;0.74
TSS-based	cpen	CAGE	PolyA+	Helas3	Nucleus	all	randomForest	Structural	0.8	2.2e-16	2.8	0.89	0.63	2.7	H3k36me3;H3k79me2	2877.265;2928.458	35148.545;35117.824	0.74;0.78
[truncated: 8,493 more rows]

## Sheet: Table S3
ExpressionDataType	Exp.ID	Tech	RNA.Extract	Cellline	Compartment
TSS-based	cm1w	CAGE	PolyA-	H1hesc	WholeCell
[truncated: 142 more rows]
